# Supplementary material for: Genome-centric investigation of bile acid metabolizing microbiota of dairy cows and associated diet-induced functional implications
Source: ISME J. 2022 Oct 19;17(1):172–84. doi: 10.1038/s41396-022-01333-5 (PMC9750977; doi:10.1038/s41396-022-01333-5)
Supplement: Supplementary file 10 — Table S3 [file 41396_2022_1333_MOESM10_ESM.xlsx]

## Sheet: Sheet1
Table S3. Genomic statistics for 978 high-quality metagenome-assembled genomes (MAGs) from 108 content samples covering six intestinal regions in 18 dairy cows
Genome name	Bin id	GTDB classification	Completeness	Contamination	Quality scores	# of contigs	Total length (bp)	Estimated genome size	Average length (bp)	Largest length (bp)	N50 (bp)	N90 (bp)	GC content (%)	# of ORFs
MAG176	HG_Ileum-8.metabat2.009	d__Bacteria;p__Actinobacteriota;c__Actinomycetia;o__Actinomycetales;f__Bifidobacteriaceae;g__Bifidobacterium;s__Bifidobacterium globosum	81.37	0.44	79.17	216	1765386	2.16181e+06	8173.08	55551	8513	3389	63.076	1488
MAG180	HF_Ileum-6.metabat2.004	d__Bacteria;p__Verrucomicrobiota;c__Kiritimatiellae;o__RFP12;f__UBA1067;g__UBA1067;s__	81.89	1.38	74.99	141	2879928	3.47708e+06	20425	155318	25610	8747	61.313	2063
MAG105	HF_Duodenum-4.metabat2.040	d__Bacteria;p__Firmicutes_A;c__Clostridia;o__Oscillospirales;f__Butyricicoccaceae;g__UBA4644;s__	86.19	1.51	78.64	177	1424001	1.63066e+06	8045.2	41157	10369	4419	60.456	1659
MAG99	HG_Duodenum-10.concoct.154	d__Bacteria;p__Firmicutes_C;c__Negativicutes;o__Selenomonadales;f__Selenomonadaceae;g__Selenomonas_C;s__Selenomonas_C bovis	94.21	3.54	76.51	394	1890204	1.93946e+06	4797.47	47531	7485	2940	60.347	2416
MAG107	HF_Duodenum-3.metabat2.046	d__Bacteria;p__Firmicutes_A;c__Clostridia;o__Oscillospirales;f__Butyricicoccaceae;g__UBA4644;s__	86.58	3.41	69.53	208	1424001	1.59616e+06	6846.16	42863	11100	3972	60.009	1909
MAG127	HF_Duodenum-1.concoct.008	d__Bacteria;p__Proteobacteria;c__Alphaproteobacteria;o__Rhizobiales;f__Rhizobiaceae;g__Phyllobacterium;s__Phyllobacterium sp900539805	81.36	3.06	66.06	1025	5248838	6.29076e+06	5120.82	36202	4732	2262	59.867	4781
MAG567	HG_Colon-7.concoct.254	d__Bacteria;p__Proteobacteria;c__Alphaproteobacteria;o__Rhizobiales;f__Rhizobiaceae;g__Phyllobacterium;s__Phyllobacterium sp900539805	85.43	1	80.43	1016	5248838	6.09153e+06	5166.18	49147	5087	2306	59.692	4959
MAG77	HG_Duodenum-7.concoct.103_sub	d__Bacteria;p__Firmicutes_C;c__Negativicutes;o__Acidaminococcales;f__Acidaminococcaceae;g__Succiniclasticum;s__Succiniclasticum sp900315805	90.08	1.49	82.63	339	2923793	3.20221e+06	8624.76	23159	6633	2622	59.688	1783
MAG956	HF_Rectum-2.maxbin.052	d__Bacteria;p__Firmicutes_A;c__Clostridia;o__Oscillospirales;f__CAG-272;g__CAG-448;s__	91.1	8.46	48.8	498	2586839	2.62071e+06	5194.46	50715	8417	2503	59.342	2506
MAG253	HG_Cecum-8.metabat2.089	d__Bacteria;p__Firmicutes_A;c__Clostridia;o__Oscillospirales;f__Oscillospiraceae;g__;s__	84.23	0.17	83.38	145	1277156	1.5141e+06	8807.97	30124	9833	3716	59.301	1213
MAG93	HG_Duodenum-10.metabat2.034	d__Bacteria;p__Firmicutes_A;c__Clostridia;o__Oscillospirales;f__Oscillospiraceae;g__UBA1777;s__	96.55	6.9	62.05	36	1899089	1.83591e+06	52752.5	200303	86766	41196	59.134	2063
MAG911	HF_Rectum-4.metabat2.053	d__Bacteria;p__Firmicutes_A;c__Clostridia;o__Oscillospirales;f__Oscillospiraceae;g__;s__	87.58	0.45	85.33	106	1482652	1.68624e+06	13987.3	49764	15946	5747	58.9	1233
MAG646	HF_Colon-4.concoct.105	d__Bacteria;p__Firmicutes_A;c__Clostridia;o__Oscillospirales;f__Oscillospiraceae;g__;s__	89.93	6.77	56.08	203	1482652	1.5483e+06	7303.7	57330	14646	2528	58.767	1519
MAG358	HF_Cecum-6.metabat2.069	d__Bacteria;p__Firmicutes_A;c__Clostridia;o__Oscillospirales;f__Oscillospiraceae;g__;s__	84.4	2.91	69.85	153	1277156	1.47605e+06	8347.42	29419	9099	4175	58.702	1239
MAG151	HG_Jejunum-8.metabat2.005	d__Bacteria;p__Firmicutes_A;c__Clostridia;o__Oscillospirales;f__Oscillospiraceae;g__UBA1777;s__UBA1777 sp900320595	88.32	3.36	71.52	193	2051260	2.25361e+06	10628.3	76833	15447	4860	58.669	2156
MAG177	HG_Ileum-8.concoct.058	d__Bacteria;p__Firmicutes_A;c__Clostridia;o__Oscillospirales;f__Acutalibacteraceae;g__RUG420;s__RUG420 sp900317085	93.27	0.67	89.92	379	2555263	2.72252e+06	6742.12	28642	5786	2623	58.331	1907
MAG517	HG_Colon-9.metabat2.047	d__Bacteria;p__Firmicutes_A;c__Clostridia;o__Oscillospirales;f__Acutalibacteraceae;g__RUG420;s__RUG420 sp900317085	92.06	2.35	80.31	205	1781039	1.8928e+06	8688	52228	12488	3638	58.277	1708
MAG563	HG_Colon-7.maxbin.051_sub	d__Bacteria;p__Firmicutes_A;c__Clostridia;o__Oscillospirales;f__CAG-272;g__CAG-448;s__	87.53	2.4	75.53	316	1452696	1.62479e+06	4597.14	32189	6809	2334	58.186	1602
MAG308	HG_Cecum-12.metabat2.028	d__Bacteria;p__Firmicutes_A;c__Clostridia;o__Oscillospirales;f__Acutalibacteraceae;g__RUG420;s__RUG420 sp900317085	86.85	3.19	70.9	234	1781039	1.99389e+06	7611.28	34555	9382	3543	58.184	1768
MAG141	HG_Jejunum-9.metabat2.037_sub	d__Bacteria;p__Firmicutes_A;c__Clostridia;o__Oscillospirales;f__Acutalibacteraceae;g__RUG420;s__RUG420 sp900317085	91.39	2.35	79.64	242	1781039	1.90698e+06	7359.67	51517	11137	3572	58.082	1976
MAG241	HG_Cecum-9.metabat2.003	d__Bacteria;p__Firmicutes_A;c__Clostridia;o__Oscillospirales;f__Acutalibacteraceae;g__RUG420;s__RUG420 sp900317085	87.81	2.75	74.06	214	1781039	1.97931e+06	8322.61	60182	10809	3945	58.026	1812
MAG597	HG_Colon-11.concoct.046	d__Bacteria;p__Firmicutes_A;c__Clostridia;o__Oscillospirales;f__Acutalibacteraceae;g__RUG420;s__	88.87	3.66	70.57	878	1781039	1.93891e+06	2028.52	54850	5154	1959	57.96	4961
MAG441	HF_Cecum-1.metabat2.004	d__Bacteria;p__Firmicutes_A;c__Clostridia;o__Oscillospirales;f__CAG-272;g__UMGS1865;s__	80.51	3.38	63.61	210	1438739	1.7384e+06	6851.14	18767	6870	3472	57.878	1244
MAG520	HG_Colon-9.metabat2.008	d__Bacteria;p__Firmicutes_A;c__Clostridia;o__Oscillospirales;f__CAG-272;g__UMGS1865;s__	95.39	0.69	91.94	128	1574863	1.64011e+06	12303.6	56047	19252	5691	56.954	1497
MAG845	HG_Rectum-12.concoct.046	d__Bacteria;p__Firmicutes_A;c__Clostridia;o__Oscillospirales;f__Acutalibacteraceae;g__RUG420;s__	80.88	6.99	45.93	925	1781039	2.07758e+06	1925.45	46737	3980	1848	56.903	4835
MAG565	HG_Colon-7.maxbin.030	d__Bacteria;p__Firmicutes_A;c__Clostridia;o__Oscillospirales;f__CAG-272;g__Firm-07;s__	88.87	3.85	69.62	161	1558232	1.69339e+06	9678.46	37643	15765	4819	56.754	1478
MAG589	HG_Colon-12.concoct.012	d__Bacteria;p__Bacteroidota;c__Bacteroidia;o__Bacteroidales;f__W3P20-009;g__W3P20-009;s__	92.46	0.56	89.66	365	2552556	2.74642e+06	6993.3	48735	9768	2867	56.742	2236
MAG280	HG_Cecum-7.metabat2.116	d__Bacteria;p__Firmicutes_A;c__Clostridia;o__Oscillospirales;f__CAG-272;g__Firm-07;s__	85.72	1.01	80.67	157	1558232	1.80208e+06	9925.04	36116	11425	4880	56.74	1391
MAG386	HF_Cecum-4.concoct.185	d__Bacteria;p__Bacteroidota;c__Bacteroidia;o__Bacteroidales;f__Rikenellaceae;g__Alistipes;s__	81.35	8.76	37.55	450	1542761	1.7613e+06	3428.36	16732	4025	1774	56.519	1545
MAG859	HG_Rectum-11.concoct.076	d__Bacteria;p__Bacteroidota;c__Bacteroidia;o__Bacteroidales;f__W3P20-009;g__W3P20-009;s__	96.24	0.18	95.34	233	2552556	2.64769e+06	10955.2	90390	17305	4763	56.516	2319
MAG145	HG_Jejunum-9.metabat2.013_sub	d__Bacteria;p__Firmicutes_C;c__Negativicutes;o__Acidaminococcales;f__Acidaminococcaceae;g__Acidaminococcus;s__Acidaminococcus sp900315205	93.41	1.2	87.41	76	2256183	2.38828e+06	29686.6	124238	50111	13913	55.769	2024
MAG621	HF_Colon-5.metabat2.088	d__Bacteria;p__Bacteroidota;c__Bacteroidia;o__Bacteroidales;f__Rikenellaceae;g__Tidjanibacter;s__	87.27	3.95	67.52	179	1803142	1.99494e+06	10073.4	87555	11515	4373	54.305	1493
MAG374	HF_Cecum-5.concoct.133	d__Bacteria;p__Bacteroidota;c__Bacteroidia;o__Bacteroidales;f__Rikenellaceae;g__Tidjanibacter;s__	86.96	2.4	74.96	245	1803142	2.03025e+06	7359.76	41277	8926	2771	54.279	1524
MAG937	HF_Rectum-3.maxbin.028_sub	d__Bacteria;p__Firmicutes_A;c__Clostridia;o__Oscillospirales;f__CAG-272;g__UMGS1865;s__	94.44	6.21	63.39	294	1454824	1.45013e+06	4948.38	32917	8028	2483	54.248	1691
MAG83	HG_Duodenum-12.concoct.119_sub	d__Bacteria;p__Bacteroidota;c__Bacteroidia;o__Bacteroidales;f__Muribaculaceae;g__C941;s__C941 sp900320055	87.66	1.07	82.31	301	2687297	3.03684e+06	8927.9	37805	10916	3887	53.995	2189
MAG409	HF_Cecum-3.maxbin.064	d__Bacteria;p__Bacteroidota;c__Bacteroidia;o__Bacteroidales;f__Rikenellaceae;g__Tidjanibacter;s__	93.51	2.4	81.51	73	1803142	1.88501e+06	24700.6	310255	83922	17179	53.728	1598
MAG656	HF_Colon-3.metabat2.023	d__Bacteria;p__Bacteroidota;c__Bacteroidia;o__Bacteroidales;f__Rikenellaceae;g__Tidjanibacter;s__	97.12	0.16	96.32	35	1803142	1.85373e+06	51518.3	207320	75201	28572	53.627	1510
MAG653	HF_Colon-3.metabat2.092_sub	d__Bacteria;p__Firmicutes_A;c__Clostridia;o__Oscillospirales;f__Acutalibacteraceae;g__Ruminococcus_E;s__Ruminococcus_E sp900100595	90.34	2.58	77.44	244	1015886	1.0983e+06	4163.47	42060	10509	4272	53.61	2073
MAG90	HG_Duodenum-10.metabat2.056	d__Bacteria;p__Bacteroidota;c__Bacteroidia;o__Bacteroidales;f__WCHB1-69;g__F23-D06;s__F23-D06 sp900319925	94.25	1.52	86.65	132	3002300	3.13983e+06	22744.7	130399	34423	9705	53.598	2386
MAG670	HF_Colon-3.concoct.009_sub	d__Bacteria;p__Bacteroidota;c__Bacteroidia;o__Bacteroidales;f__Rikenellaceae;g__Tidjanibacter;s__	91.38	2.67	78.03	248	1478068	1.57803e+06	5959.95	44722	7988	3295	53.595	1454
MAG825	HG_Rectum-7.concoct.108	d__Bacteria;p__Firmicutes_A;c__Clostridia;o__Oscillospirales;f__CAG-382;g__;s__	94.39	9.65	46.14	334	1818554	1.75115e+06	5444.77	63017	7730	3047	53.587	2135
MAG686	HF_Colon-1.metabat2.052	d__Bacteria;p__Bacteroidota;c__Bacteroidia;o__Bacteroidales;f__Rikenellaceae;g__Tidjanibacter;s__	96.88	0	96.88	22	1803142	1.86121e+06	81961	256730	111297	50875	53.581	1499
MAG946	HF_Rectum-3.concoct.076_sub	d__Bacteria;p__Bacteroidota;c__Bacteroidia;o__Bacteroidales;f__Rikenellaceae;g__Tidjanibacter;s__	91.83	2.4	79.83	228	1478068	1.5741e+06	6482.75	46241	11190	3392	53.535	1518
MAG278	HG_Cecum-7.metabat2.124_sub	d__Bacteria;p__Firmicutes_A;c__Clostridia;o__Oscillospirales;f__CAG-272;g__;s__	83.38	0.67	80.03	119	1926881	2.29805e+06	16192.3	110378	23892	5743	53.498	1452
MAG71	HG_Duodenum-7.metabat2.052	d__Bacteria;p__Firmicutes_A;c__Clostridia;o__Peptostreptococcales;f__Anaerovoracaceae;g__;s__	95.39	0.95	90.64	152	1720564	1.78737e+06	11319.5	80745	14342	4768	53.404	1524
MAG553	HG_Colon-7.metabat2.045_sub	d__Bacteria;p__Firmicutes_A;c__Clostridia;o__Oscillospirales;f__CAG-272;g__;s__	87.65	0.67	84.3	110	1926881	2.18547e+06	17517.1	194793	27671	7019	53.396	1498
MAG440	HF_Cecum-1.metabat2.019	d__Bacteria;p__Bacteroidota;c__Bacteroidia;o__Bacteroidales;f__Rikenellaceae;g__Tidjanibacter;s__	96.39	0	96.39	21	1803142	1.87067e+06	85863.9	292601	126899	46215	53.291	1541
MAG971	HF_Rectum-1.metabat2.067	d__Bacteria;p__Bacteroidota;c__Bacteroidia;o__Bacteroidales;f__Rikenellaceae;g__Tidjanibacter;s__	97.36	0.96	92.56	29	1803142	1.83473e+06	62177.3	241865	113264	35075	53.186	1559
MAG870	HG_Rectum-10.metabat2.096	d__Bacteria;p__Firmicutes_A;c__Clostridia;o__Lachnospirales;f__Lachnospiraceae;g__CAG-791;s__CAG-791 sp900317475	92.17	1.44	84.97	245	2491735	2.66753e+06	10170.3	55365	12647	4265	53.007	2043
MAG665	HF_Colon-3.concoct.088_sub	d__Bacteria;p__Firmicutes_A;c__Clostridia;o__Oscillospirales;f__Acutalibacteraceae;g__UBA5905;s__	97.03	4.88	72.63	181	1331156	1.30694e+06	7354.45	52883	14495	3618	52.944	1659
MAG92	HG_Duodenum-10.metabat2.037	d__Bacteria;p__Firmicutes_A;c__Clostridia;o__Lachnospirales;f__Lachnospiraceae;g__CAG-791;s__CAG-791 sp900317475	94.95	1.26	88.65	186	2491735	2.59286e+06	13396.4	93084	19873	5305	52.867	1979
MAG68	HG_Duodenum-7.metabat2.077_sub	d__Bacteria;p__Bacteroidota;c__Bacteroidia;o__Bacteroidales;f__Bacteroidaceae;g__Prevotella;s__Prevotella sp002371695	84.3	0.37	82.45	101	3203235	3.78795e+06	31715.2	166065	40078	11995	52.84	2092
MAG70	HG_Duodenum-7.metabat2.056	d__Bacteria;p__Bacteroidota;c__Bacteroidia;o__Bacteroidales;f__P3;g__UBA1711;s__UBA1711 sp900316055	94.35	1.61	86.3	37	2424051	2.53018e+06	65514.9	228034	103852	33398	52.543	1976
MAG640	HF_Colon-4.concoct.181	d__Bacteria;p__Firmicutes_C;c__Negativicutes;o__Selenomonadales;f__Selenomonadaceae;g__Anaerovibrio;s__Anaerovibrio sp004553105	81.29	4.63	58.14	473	1918525	2.27127e+06	4056.08	18449	3825	1851	52.342	1756
MAG920	HF_Rectum-4.concoct.153_sub	d__Bacteria;p__Firmicutes_C;c__Negativicutes;o__Selenomonadales;f__Selenomonadaceae;g__Anaerovibrio;s__Anaerovibrio sp004553105	82.74	2.79	68.79	419	1918525	2.26521e+06	4578.82	25569	5136	2047	52.046	1820
MAG522	HG_Colon-9.maxbin.032	d__Bacteria;p__Firmicutes_A;c__Clostridia_A;o__Christensenellales;f__Borkfalkiaceae;g__QALS01;s__	91.53	3.01	76.48	99	1549343	1.64608e+06	15649.9	80616	29006	7846	52.003	1431
MAG442	HF_Cecum-1.concoct.158_sub	d__Bacteria;p__Bacteroidota;c__Bacteroidia;o__Bacteroidales;f__Rikenellaceae;g__Alistipes;s__	92.11	3.21	76.06	197	1663479	1.75257e+06	8444.06	46098	12240	4375	51.79	1628
MAG690	HF_Colon-1.concoct.192_sub	d__Bacteria;p__Bacteroidota;c__Bacteroidia;o__Bacteroidales;f__Rikenellaceae;g__Alistipes;s__	94.22	4.34	72.52	108	1663479	1.69333e+06	15402.6	131771	26859	8306	51.786	1611
MAG233	HG_Cecum-9.metabat2.116	d__Bacteria;p__Firmicutes_A;c__Clostridia_A;o__Christensenellales;f__Borkfalkiaceae;g__QALS01;s__	90.73	0	90.73	30	1549343	1.70764e+06	51644.8	199585	73443	19999	51.753	1254
MAG550	HG_Colon-7.metabat2.086	d__Bacteria;p__Firmicutes_A;c__Clostridia;o__Oscillospirales;f__CAG-272;g__UBA1740;s__	89.63	1.75	80.88	214	2071155	2.27454e+06	9678.29	74533	12381	4779	51.506	1861
MAG82	HG_Duodenum-12.metabat2.024	d__Bacteria;p__Bacteroidota;c__Bacteroidia;o__Bacteroidales;f__Bacteroidaceae;g__Prevotella;s__Prevotella sp900315955	96.69	2.52	84.09	205	1938117	1.95562e+06	9454.23	52838	20771	7512	51.388	2470
MAG805	HG_Rectum-7.metabat2.099	d__Bacteria;p__Firmicutes_A;c__Clostridia;o__Oscillospirales;f__CAG-272;g__UBA1740;s__	90.77	0.18	89.87	215	2071155	2.27803e+06	9633.28	43237	11896	4593	51.385	1837
MAG675	HF_Colon-2.maxbin.010	d__Bacteria;p__Bacteroidota;c__Bacteroidia;o__Bacteroidales;f__Bacteroidaceae;g__UBA4372;s__	89.1	4.68	65.7	174	2464663	2.65083e+06	14164.7	105577	34461	7516	51.23	2200
MAG87	HG_Duodenum-12.concoct.032	d__Bacteria;p__Bacteroidota;c__Bacteroidia;o__Bacteroidales;f__Paludibacteraceae;g__RF16;s__	97.41	9.48	50.01	281	2337837	2.17837e+06	8319.7	86428	16152	3891	51.016	2534
MAG771	HG_Rectum-9.metabat2.042	d__Bacteria;p__Firmicutes_A;c__Clostridia;o__Oscillospirales;f__CAG-272;g__;s__	89.26	2.01	79.21	167	1752686	1.92834e+06	10495.1	59727	14149	4740	50.764	1734
MAG69	HG_Duodenum-7.metabat2.064	d__Bacteria;p__Firmicutes_A;c__Clostridia;o__Saccharofermentanales;f__Saccharofermentanaceae;g__Saccharofermentans;s__	95.4	1.13	89.75	215	1988880	2.06231e+06	9250.6	48981	12399	4390	50.687	1878
MAG95	HG_Duodenum-10.metabat2.026	d__Bacteria;p__Bacteroidota;c__Bacteroidia;o__Bacteroidales;f__UBA932;g__RC9;s__RC9 sp900316675	86.4	1.11	80.85	223	1899118	2.17697e+06	8516.22	30110	8303	3845	50.653	1520
MAG378	HF_Cecum-4.metabat2.095	d__Bacteria;p__Bacteroidota;c__Bacteroidia;o__Bacteroidales;f__Rikenellaceae;g__Alistipes;s__	82.36	2.16	71.56	226	1626597	1.93985e+06	7197.33	29999	8072	3902	50.545	1475
MAG641	HF_Colon-4.concoct.175_sub	d__Bacteria;p__Bacteroidota;c__Bacteroidia;o__Bacteroidales;f__Rikenellaceae;g__Alistipes;s__	84.71	3.89	65.26	291	1626597	1.85692e+06	5589.68	21730	7665	2654	50.461	1533
MAG527	HG_Colon-9.concoct.104_sub	d__Bacteria;p__Bacteroidota;c__Bacteroidia;o__Bacteroidales;f__Bacteroidaceae;g__UBA4372;s__	89.1	9.73	40.45	763	2936477	3.00999e+06	3848.59	65407	10244	3625	50.44	7084
MAG372	HF_Cecum-5.metabat2.005	d__Bacteria;p__Bacteroidota;c__Bacteroidia;o__Bacteroidales;f__UBA932;g__;s__	94.52	1.68	86.12	170	1632465	1.69969e+06	9602.74	49254	13679	4343	50.311	1496
MAG635	HF_Colon-5.concoct.108	d__Bacteria;p__Bacteroidota;c__Bacteroidia;o__Bacteroidales;f__Rikenellaceae;g__Alistipes;s__	98.77	0.88	94.37	104	1795447	1.80201e+06	17263.9	79431	30007	8104	50.276	1621
MAG407	HF_Cecum-3.metabat2.023	d__Bacteria;p__Bacteroidota;c__Bacteroidia;o__Bacteroidales;f__Rikenellaceae;g__Alistipes;s__	98.8	2.69	85.35	41	1795447	1.76896e+06	43791.4	157059	56299	20243	50.111	1572
MAG819	HG_Rectum-7.concoct.172_sub	d__Bacteria;p__Firmicutes_A;c__Clostridia;o__Oscillospirales;f__CAG-272;g__UBA1740;s__	91.22	1.03	86.07	309	1685150	1.82999e+06	5453.56	36744	8061	2803	49.999	1762
MAG575	HG_Colon-7.concoct.062_sub	d__Bacteria;p__Firmicutes_A;c__Clostridia;o__Oscillospirales;f__CAG-272;g__UBA1740;s__	92.84	0.67	89.49	301	1685150	1.80382e+06	5598.5	42783	9114	3027	49.992	1819
MAG375	HF_Cecum-5.concoct.122_sub	d__Bacteria;p__Bacteroidota;c__Bacteroidia;o__Bacteroidales;f__Rikenellaceae;g__Alistipes;s__	97.02	2.64	83.82	130	1795447	1.80319e+06	13811.1	87010	23464	8111	49.944	1930
MAG74	HG_Duodenum-7.metabat2.009	d__Bacteria;p__Bacteroidota;c__Bacteroidia;o__Bacteroidales;f__P3;g__UBA1217;s__	90.05	1.61	82	127	2344056	2.56532e+06	18457.1	81949	32040	8868	49.894	2103
MAG338	HG_Cecum-10.metabat2.094	d__Bacteria;p__Bacteroidota;c__Bacteroidia;o__Bacteroidales;f__Rikenellaceae;g__Alistipes;s__	81.9	3.1	66.4	137	1605829	1.91094e+06	11721.4	58843	16100	5718	49.637	1471
MAG799	HG_Rectum-7.metabat2.145_sub	d__Bacteria;p__Bacteroidota;c__Bacteroidia;o__Bacteroidales;f__Rikenellaceae;g__Alistipes;s__	85.41	1.6	77.41	247	1608423	1.85744e+06	6511.83	26303	7561	3456	49.33	1543
MAG234	HG_Cecum-9.metabat2.097_sub	d__Bacteria;p__Bacteroidota;c__Bacteroidia;o__Bacteroidales;f__Bacteroidaceae;g__UBA4372;s__	92.91	1.57	85.06	100	2936477	3.11446e+06	29364.8	115150	46201	15817	49.03	2355
MAG139	HG_Jejunum-9.metabat2.055	d__Bacteria;p__Bacteroidota;c__Bacteroidia;o__Bacteroidales;f__UBA932;g__RC9;s__RC9 sp900316045	92.86	3.33	76.21	262	2609391	2.72313e+06	9959.51	56952	14133	5258	49.012	2281
MAG673	HF_Colon-2.metabat2.044	d__Bacteria;p__Bacteroidota;c__Bacteroidia;o__Bacteroidales;f__Bacteroidaceae;g__UBA4372;s__	91.79	0.99	86.84	127	3095262	3.34147e+06	24372.1	146892	37337	11931	48.829	2470
MAG548	HG_Colon-7.metabat2.147_sub	d__Bacteria;p__Bacteroidota;c__Bacteroidia;o__Bacteroidales;f__Rikenellaceae;g__Alistipes;s__	90.03	5.73	61.38	142	1939749	2.04341e+06	13660.2	50543	17627	6113	48.821	1764
MAG952	HF_Rectum-2.metabat2.035	d__Bacteria;p__Bacteroidota;c__Bacteroidia;o__Bacteroidales;f__Bacteroidaceae;g__UBA4372;s__	91.6	1.55	83.85	144	3095262	3.33113e+06	21494.9	98287	36142	10359	48.799	2438
MAG552	HG_Colon-7.metabat2.077_sub	d__Bacteria;p__Firmicutes_A;c__Clostridia;o__Oscillospirales;f__CAG-272;g__UBA1740;s__	84.05	6.38	52.15	224	1481891	1.66856e+06	6615.58	66059	10873	3587	48.793	1712
MAG79	HG_Duodenum-7.concoct.032	d__Bacteria;p__Bacteroidota;c__Bacteroidia;o__Bacteroidales;f__Bacteroidaceae;g__UBA3839;s__UBA3839 sp900314125	84.11	1.93	74.46	320	2950700	3.4512e+06	9220.94	78003	12790	3975	48.693	2348
MAG674	HF_Colon-2.metabat2.022	d__Bacteria;p__Bacteroidota;c__Bacteroidia;o__Bacteroidales;f__Bacteroidaceae;g__;s__	85.32	1.61	77.27	110	2066052	2.38827e+06	18782.3	75504	34580	7759	48.577	1672
MAG949	HF_Rectum-2.metabat2.054	d__Bacteria;p__Firmicutes_A;c__Clostridia;o__Oscillospirales;f__CAG-272;g__QALR01;s__	87.27	0	87.27	181	2321181	2.65977e+06	12824.2	104390	18019	5240	48.479	1989
MAG78	HG_Duodenum-7.concoct.078_sub	d__Bacteria;p__Bacteroidota;c__Bacteroidia;o__Bacteroidales;f__Bacteroidaceae;g__UBA4334;s__UBA4334 sp900316975	91.48	7	56.48	295	2758596	2.82242e+06	9351.17	83424	16008	5082	48.469	2971
MAG244	HG_Cecum-9.concoct.229	d__Bacteria;p__Bacteroidota;c__Bacteroidia;o__Bacteroidales;f__Bacteroidaceae;g__;s__	89.81	6.71	56.26	299	2173853	2.27464e+06	7270.41	53353	11655	2917	48.453	1911
MAG321	HG_Cecum-11.metabat2.046	d__Bacteria;p__Bacteroidota;c__Bacteroidia;o__Bacteroidales;f__Bacteroidaceae;g__UBA4372;s__	84.1	1.58	76.2	215	2278074	2.67277e+06	10595.7	46920	12693	4890	48.383	1852
MAG954	HF_Rectum-2.metabat2.027	d__Bacteria;p__Bacteroidota;c__Bacteroidia;o__Bacteroidales;f__Bacteroidaceae;g__;s__	86.62	1.98	76.72	95	2066052	2.34428e+06	21747.9	147452	36387	9612	48.255	1804
MAG580	HG_Colon-12.metabat2.039	d__Bacteria;p__Bacteroidota;c__Bacteroidia;o__Bacteroidales;f__Bacteroidaceae;g__UBA4372;s__	82.84	5.14	57.14	266	2278074	2.63288e+06	8564.19	56021	11294	3879	48.172	2027
MAG792	HG_Rectum-8.concoct.113	d__Bacteria;p__Bacteroidota;c__Bacteroidia;o__Bacteroidales;f__UBA3663;g__UBA3663;s__	97.92	1.32	91.32	78	2867655	2.89072e+06	36764.8	114287	47665	19521	48.088	2228
MAG399	HF_Cecum-3.metabat2.145	d__Bacteria;p__Bacteroidota;c__Bacteroidia;o__Bacteroidales;f__Bacteroidaceae;g__UBA4372;s__	88.09	1.62	79.99	197	2284327	2.55617e+06	11595.6	49689	16938	5758	48.066	1967
MAG940	HF_Rectum-3.concoct.219	d__Bacteria;p__Bacteroidota;c__Bacteroidia;o__Bacteroidales;f__Bacteroidaceae;g__UBA4372;s__	90.63	4.97	65.78	236	2284327	2.40697e+06	9679.35	50943	16090	5538	48.027	2386
MAG628	HF_Colon-5.metabat2.011	d__Bacteria;p__Bacteroidota;c__Bacteroidia;o__Bacteroidales;f__Rikenellaceae;g__Alistipes;s__	82.76	3.45	65.51	79	1640821	1.92602e+06	20769.9	85968	34449	12057	47.98	1646
MAG605	HG_Colon-10.concoct.080	d__Bacteria;p__Bacteroidota;c__Bacteroidia;o__Bacteroidales;f__Barnesiellaceae;g__Barnesiella;s__	84.09	4.17	63.24	467	2327985	2.67137e+06	4984.98	25945	4966	2034	47.973	1859
MAG960	HF_Rectum-2.concoct.178	d__Bacteria;p__Firmicutes_A;c__Clostridia;o__Oscillospirales;f__CAG-272;g__UMGS1865;s__	81.28	6.01	51.23	417	1448695	1.69528e+06	3474.09	38432	5239	2134	47.901	1794
MAG534	HG_Colon-8.metabat2.087	d__Bacteria;p__Bacteroidota;c__Bacteroidia;o__Bacteroidales;f__UBA3663;g__UBA3663;s__	97.92	1.7	89.42	72	2867655	2.87982e+06	39828.5	121480	61956	20144	47.847	2295
MAG80	HG_Duodenum-7.concoct.000	d__Bacteria;p__Firmicutes_C;c__Negativicutes;o__Veillonellales;f__Dialisteraceae;g__Dialister;s__Dialister sp900314595	98.1	0.75	94.35	257	2431838	2.4607e+06	9462.4	112565	15237	3843	47.753	2305
MAG239	HG_Cecum-9.metabat2.022	d__Bacteria;p__Firmicutes_A;c__Clostridia;o__Oscillospirales;f__CAG-272;g__;s__	91.55	0.67	88.2	103	1456829	1.58153e+06	14144	105499	19939	5437	47.632	1254
MAG519	HG_Colon-9.metabat2.026	d__Bacteria;p__Firmicutes_A;c__Clostridia;o__Oscillospirales;f__CAG-272;g__;s__	93.51	2.24	82.31	98	1456829	1.52531e+06	14865.6	65037	21319	7090	47.499	1384
MAG337	HG_Cecum-10.metabat2.110	d__Bacteria;p__Bacteroidota;c__Bacteroidia;o__Bacteroidales;f__W3P20-009;g__W3P20-009;s__	80.43	1.61	72.38	312	2932856	3.59925e+06	9400.18	70630	8791	3660	47.468	2015
MAG939	HF_Rectum-3.concoct.231_sub	d__Bacteria;p__Firmicutes_A;c__Clostridia;o__Oscillospirales;f__CAG-382;g__UBA1752;s__	83.24	1.51	75.69	329	1700620	2.01735e+06	5169.06	20232	5092	2484	47.361	1586
MAG140	HG_Jejunum-9.metabat2.053	d__Bacteria;p__Bacteroidota;c__Bacteroidia;o__Bacteroidales;f__Bacteroidaceae;g__Prevotella;s__Prevotella sp900315635	92.29	2.01	82.24	29	2063700	2.19462e+06	71162.1	287372	198190	67508	47.292	2257
MAG275	HG_Cecum-7.metabat2.159	d__Bacteria;p__Firmicutes_A;c__Clostridia;o__Oscillospirales;f__CAG-272;g__UBA1740;s__	89.56	1.7	81.06	224	2186424	2.40413e+06	9760.82	47470	10661	4213	46.975	1784
MAG676	HF_Colon-2.concoct.153	d__Bacteria;p__Firmicutes_A;c__Clostridia;o__Oscillospirales;f__CAG-382;g__UBA1752;s__	91.93	0.67	88.58	110	1700620	1.83851e+06	15460.2	86517	25979	8080	46.805	1683
MAG252	HG_Cecum-9.concoct.058	d__Archaea;p__Halobacteriota;c__Methanomicrobia;o__Methanomicrobiales;f__Methanocorpusculaceae;g__Methanocorpusculum;s__	86.61	3.59	68.66	289	1023233	1.14469e+06	3540.6	24312	4746	2185	46.788	1541
MAG356	HG_Cecum-10.concoct.045	d__Bacteria;p__Bacteroidota;c__Bacteroidia;o__Bacteroidales;f__Rikenellaceae;g__Alistipes;s__	91.71	4.25	70.46	223	1903639	1.99481e+06	8536.5	59227	12391	3947	46.754	1919
MAG536	HG_Colon-8.maxbin.096	d__Archaea;p__Halobacteriota;c__Methanomicrobia;o__Methanomicrobiales;f__Methanocorpusculaceae;g__Methanocorpusculum;s__	90.9	0.65	87.65	155	1023233	1.11902e+06	6601.5	50556	12154	3591	46.724	1485
MAG251	HG_Cecum-9.concoct.094_sub	d__Bacteria;p__Firmicutes_A;c__Clostridia;o__Oscillospirales;f__Acutalibacteraceae;g__UMGS172;s__	81.71	2.71	68.16	246	1335179	1.59786e+06	5427.56	28733	6406	2337	46.618	1364
MAG88	HG_Duodenum-10.metabat2.083	d__Bacteria;p__Spirochaetota;c__Spirochaetia;o__Treponematales;f__Treponemataceae;g__Treponema_D;s__Treponema_D sp002396325	97.2	3.5	79.7	101	2816045	2.7986e+06	27881.6	141133	40896	13907	46.574	2376
MAG861	HG_Rectum-11.concoct.051	d__Bacteria;p__Bacteroidota;c__Bacteroidia;o__Bacteroidales;f__Bacteroidaceae;g__;s__	90.07	6.79	56.12	448	2280660	2.37724e+06	5090.76	57351	6713	2547	46.562	2121
MAG529	HG_Colon-9.concoct.044	d__Bacteria;p__Bacteroidota;c__Bacteroidia;o__Bacteroidales;f__Bacteroidaceae;g__;s__	86.7	1.67	78.35	175	2136099	2.42811e+06	12206.3	70624	16671	6832	46.515	1795
MAG636	HF_Colon-4.metabat2.068	d__Archaea;p__Halobacteriota;c__Methanomicrobia;o__Methanomicrobiales;f__Methanocorpusculaceae;g__Methanocorpusculum;s__	93.46	3.27	77.11	41	1023233	1.06138e+06	24956.9	205006	66243	13186	46.484	1514
MAG369	HF_Cecum-5.metabat2.042	d__Bacteria;p__Bacteroidota;c__Bacteroidia;o__Bacteroidales;f__W3P20-009;g__;s__	94.35	0.54	91.65	97	3149348	3.32094e+06	32467.5	135235	49316	16865	46.43	2425
MAG909	HF_Rectum-4.metabat2.076	d__Archaea;p__Halobacteriota;c__Methanomicrobia;o__Methanomicrobiales;f__Methanocorpusculaceae;g__Methanocorpusculum;s__	95.1	0.65	91.85	51	1023233	1.0693e+06	20063.4	165924	40606	10968	46.413	1537
MAG257	HG_Cecum-8.metabat2.037	d__Archaea;p__Halobacteriota;c__Methanomicrobia;o__Methanomicrobiales;f__Methanocorpusculaceae;g__Methanocorpusculum;s__	95.75	0.65	92.5	33	1023233	1.062e+06	31007.1	318188	67113	17259	46.401	1548
MAG848	HG_Rectum-11.metabat2.080	d__Archaea;p__Halobacteriota;c__Methanomicrobia;o__Methanomicrobiales;f__Methanocorpusculaceae;g__Methanocorpusculum;s__	94.44	0.65	91.19	31	1023233	1.07682e+06	33007.5	184980	68254	18738	46.337	1552
MAG935	HF_Rectum-3.maxbin.048	d__Bacteria;p__Elusimicrobiota;c__Elusimicrobia;o__Elusimicrobiales;f__Elusimicrobiaceae;g__UBA1436;s__	95.51	2.25	84.26	188	1469339	1.50535e+06	7815.63	47161	10830	3838	46.191	1540
MAG342	HG_Cecum-10.metabat2.064_sub	d__Bacteria;p__Bacteroidota;c__Bacteroidia;o__Bacteroidales;f__Rikenellaceae;g__Alistipes;s__	85.43	0.96	80.63	173	1642992	1.90743e+06	9497.06	64140	13101	4529	45.935	1501
MAG433	HF_Cecum-2.concoct.078_sub	d__Bacteria;p__Firmicutes_A;c__Clostridia;o__Oscillospirales;f__CAG-382;g__UBA1752;s__	92.93	4.03	72.78	513	1700620	1.76147e+06	3315.05	194623	26301	2726	45.854	4735
MAG336	HG_Cecum-10.metabat2.121	d__Bacteria;p__Bacteroidota;c__Bacteroidia;o__Bacteroidales;f__Rikenellaceae;g__Alistipes;s__	92.29	4.02	72.19	176	1895912	1.97808e+06	10772.2	38058	13031	5264	45.719	1658
MAG397	HF_Cecum-4.concoct.016	d__Bacteria;p__Bacteroidota;c__Bacteroidia;o__Bacteroidales;f__Rikenellaceae;g__Alistipes;s__	92.14	2.64	78.94	213	1895912	2.00759e+06	8901	46025	10940	3970	45.67	1586
MAG638	HF_Colon-4.metabat2.016_sub	d__Bacteria;p__Bacteroidota;c__Bacteroidia;o__Bacteroidales;f__Rikenellaceae;g__Alistipes;s__	85.07	4.78	61.17	188	1895912	2.13802e+06	10084.6	37552	10706	3852	45.647	1384
MAG869	HG_Rectum-10.metabat2.112	d__Bacteria;p__Bacteroidota;c__Bacteroidia;o__Bacteroidales;f__Rikenellaceae;g__Alistipes;s__	84.87	0.76	81.07	183	1895912	2.21949e+06	10360.2	53147	11603	4220	45.476	1488
MAG856	HG_Rectum-11.concoct.136_sub	d__Bacteria;p__Firmicutes_A;c__Clostridia;o__Oscillospirales;f__Ruminococcaceae;g__;s__	87.32	3.08	71.92	412	2057654	2.29308e+06	4994.31	28833	5123	2062	45.339	1787
MAG585	HG_Colon-12.concoct.149	d__Bacteria;p__Firmicutes_A;c__Clostridia;o__Oscillospirales;f__Ruminococcaceae;g__;s__	91.08	0.73	87.43	371	2057654	2.24415e+06	5546.24	28263	5795	2358	45.305	1765
MAG978	HF_Rectum-1.concoct.036	d__Bacteria;p__Bacteroidota;c__Bacteroidia;o__Bacteroidales;f__Bacteroidaceae;g__Prevotella;s__	83.2	1.42	76.1	325	2210554	2.62553e+06	6801.7	31274	7680	2926	45.267	1802
MAG431	HF_Cecum-2.concoct.214_sub	d__Bacteria;p__Bacteroidota;c__Bacteroidia;o__Bacteroidales;f__Rikenellaceae;g__Alistipes;s__	92.49	8.83	48.34	396	2044760	2.03024e+06	5163.54	109230	13187	3013	45.056	3256
MAG784	HG_Rectum-9.concoct.098	d__Bacteria;p__Bacteroidota;c__Bacteroidia;o__Bacteroidales;f__Bacteroidaceae;g__Prevotella;s__	80.51	1.96	70.71	387	2330064	2.84846e+06	6020.84	26708	7243	2944	45.038	1946
MAG601	HG_Colon-10.concoct.230	d__Bacteria;p__Firmicutes_A;c__Clostridia_A;o__Christensenellales;f__Borkfalkiaceae;g__QALS01;s__	90.22	1.41	83.17	311	1813471	1.98448e+06	5831.1	42678	6689	2169	44.973	1587
MAG349	HG_Cecum-10.maxbin.050	d__Bacteria;p__Firmicutes_A;c__Clostridia_A;o__Christensenellales;f__Borkfalkiaceae;g__QALS01;s__	96.77	0.05	96.52	191	1813471	1.87309e+06	9494.61	110086	30157	3577	44.969	2244
MAG246	HG_Cecum-9.concoct.220	d__Bacteria;p__Bacteroidota;c__Bacteroidia;o__Bacteroidales;f__Muribaculaceae;g__M3;s__	93.13	3.3	76.63	377	2246777	2.33837e+06	5959.62	30444	7287	3027	44.955	2142
MAG915	HF_Rectum-4.metabat2.022_sub	d__Bacteria;p__Bacteroidota;c__Bacteroidia;o__Bacteroidales;f__Muribaculaceae;g__M3;s__	83.11	2.72	69.51	277	2064348	2.42772e+06	7452.52	25771	8174	3412	44.949	1743
MAG434	HF_Cecum-2.concoct.071	d__Bacteria;p__Firmicutes_A;c__Clostridia;o__Oscillospirales;f__CAG-272;g__;s__	97.7	1.01	92.65	119	1579687	1.60092e+06	13274.7	60698	25798	7844	44.843	1953
MAG680	HF_Colon-2.concoct.097	d__Bacteria;p__Firmicutes_A;c__Clostridia;o__Oscillospirales;f__CAG-272;g__;s__	94.76	0	94.76	195	1579687	1.66704e+06	8100.96	38823	10028	3755	44.838	1405
MAG389	HF_Cecum-4.concoct.118	d__Bacteria;p__Firmicutes_A;c__Clostridia;o__Oscillospirales;f__Acutalibacteraceae;g__UMGS1976;s__	92.02	1.68	83.62	251	1370968	1.46683e+06	5462.02	47908	7309	2593	44.832	1460
MAG81	HG_Duodenum-12.metabat2.045	d__Bacteria;p__Firmicutes_A;c__Clostridia;o__Lachnospirales;f__Lachnospiraceae;g__Weimerbacter;s__Weimerbacter sp900316165	90.02	3.19	74.07	276	2261295	2.43986e+06	8193.1	53306	11035	3735	44.745	2225
MAG840	HG_Rectum-12.concoct.172	d__Bacteria;p__Bacteroidota;c__Bacteroidia;o__Bacteroidales;f__Bacteroidaceae;g__;s__	80.41	2.75	66.66	336	2257000	2.7448e+06	6717.26	35757	7408	3182	44.676	1768
MAG89	HG_Duodenum-10.metabat2.067	d__Bacteria;p__Firmicutes_A;c__Clostridia;o__Oscillospirales;f__Acutalibacteraceae;g__Ruminococcus_E;s__	95.9	2.57	83.05	128	2024951	2.05948e+06	15819.9	90448	19807	6245	44.47	1793
MAG254	HG_Cecum-8.metabat2.072	d__Bacteria;p__Firmicutes_A;c__Clostridia;o__Lachnospirales;f__Lachnospiraceae;g__;s__	89.09	0	89.09	72	1927602	2.16366e+06	26772.2	140777	38156	13923	44.416	1669
MAG603	HG_Colon-10.concoct.153	d__Bacteria;p__Proteobacteria;c__Alphaproteobacteria;o__Rs-D84;f__Rs-D84;g__Rs-D84;s__	85.71	1.1	80.21	150	840725	971647	5604.83	33306	8093	3036	44.363	1058
MAG94	HG_Duodenum-10.metabat2.031	d__Bacteria;p__Firmicutes_A;c__Clostridia;o__Oscillospirales;f__Acutalibacteraceae;g__Ruminococcus_E;s__	85.1	5.48	57.7	273	2426155	2.71799e+06	8887.01	38153	9813	3529	44.349	2070
MAG143	HG_Jejunum-9.metabat2.032	d__Bacteria;p__Firmicutes_A;c__Clostridia;o__Lachnospirales;f__Lachnospiraceae;g__UBA629;s__UBA629 sp900316665	92.25	0.48	89.85	55	1858226	2.00542e+06	33785.9	104292	45873	14769	44.233	1615
MAG411	HF_Cecum-3.maxbin.056	d__Bacteria;p__Firmicutes_A;c__Clostridia;o__Oscillospirales;f__Acutalibacteraceae;g__UMGS1976;s__	96.64	0.69	93.19	141	1519230	1.56157e+06	10774.7	202666	61529	4484	44.01	2105
MAG341	HG_Cecum-10.metabat2.075	d__Bacteria;p__Proteobacteria;c__Alphaproteobacteria;o__Rs-D84;f__Rs-D84;g__Rs-D84;s__	89.01	0	89.01	28	840725	944529	30025.9	110813	36385	14508	44.006	852
MAG659	HF_Colon-3.maxbin.025	d__Bacteria;p__Firmicutes_A;c__Clostridia;o__Oscillospirales;f__Acutalibacteraceae;g__UMGS1976;s__	97.65	1.53	90	105	1519230	1.53255e+06	14468.9	202634	73196	5477	43.959	1749
MAG802	HG_Rectum-7.metabat2.120	d__Bacteria;p__Firmicutes_A;c__Clostridia_A;o__Christensenellales;f__Borkfalkiaceae;g__QALS01;s__	86.82	2.82	72.72	153	1316550	1.47929e+06	8604.9	33811	9504	4111	43.944	1186
MAG800	HG_Rectum-7.metabat2.138	d__Bacteria;p__Firmicutes_A;c__Clostridia;o__Oscillospirales;f__Acutalibacteraceae;g__UBA737;s__	92.73	2.35	80.98	44	1458517	1.53859e+06	33148.1	123179	55155	17271	43.934	1540
MAG661	HF_Colon-3.concoct.205	d__Bacteria;p__Bacteroidota;c__Bacteroidia;o__Bacteroidales;f__Bacteroidaceae;g__Paraprevotella;s__	89.3	8.18	48.4	284	1755419	1.82216e+06	6181.05	46266	10203	2888	43.876	1844
MAG835	HG_Rectum-12.metabat2.058	d__Bacteria;p__Bacteroidota;c__Bacteroidia;o__Bacteroidales;f__Paludibacteraceae;g__;s__	87.17	2.96	72.37	207	2817776	3.1491e+06	13612.4	85907	14611	5199	43.788	1978
MAG932	HF_Rectum-3.metabat2.014	d__Bacteria;p__Bacteroidota;c__Bacteroidia;o__Bacteroidales;f__Paludibacteraceae;g__;s__	95.34	3.58	77.44	198	2601462	2.63548e+06	13138.7	55510	17940	5776	43.645	2171
MAG830	HG_Rectum-7.concoct.035	d__Bacteria;p__Firmicutes_A;c__Clostridia;o__Oscillospirales;f__CAG-382;g__UMGS1052;s__	87.73	1.01	82.68	222	1556749	1.75875e+06	7012.38	73164	14296	4629	43.212	2281
MAG276	HG_Cecum-7.metabat2.154	d__Bacteria;p__Bacteroidota;c__Bacteroidia;o__Bacteroidales;f__Paludibacteraceae;g__RUG163;s__	89.92	2.15	79.17	131	1670533	1.82188e+06	12752.2	70038	17362	5025	43.18	1331
MAG248	HG_Cecum-9.concoct.189	d__Bacteria;p__Firmicutes_A;c__Clostridia;o__Oscillospirales;f__CAG-272;g__UBA1740;s__	94.85	1.89	85.4	192	1785936	1.84915e+06	9301.75	66831	15559	5356	43.153	2161
MAG554	HG_Colon-7.metabat2.043_sub	d__Bacteria;p__Bacteroidota;c__Bacteroidia;o__Bacteroidales;f__Paludibacteraceae;g__RUG163;s__	85.25	1.08	79.85	136	1670533	1.94153e+06	12283.3	53123	13741	5011	43.124	1267
MAG126	HF_Duodenum-2.concoct.010	d__Bacteria;p__Proteobacteria;c__Gammaproteobacteria;o__Enterobacterales;f__Succinivibrionaceae;g__UBA2804;s__UBA2804 sp900319705	92.1	1.15	86.35	395	1822976	1.95838e+06	4615.13	44840	8316	2835	43.1	2354
MAG302	HG_Cecum-7.concoct.058	d__Bacteria;p__Firmicutes_A;c__Clostridia;o__Oscillospirales;f__CAG-272;g__UBA1740;s__	91.72	2.75	77.97	258	1545409	1.64242e+06	5989.96	36741	9397	3216	43	1733
MAG599	HG_Colon-10.metabat2.041	d__Bacteria;p__Firmicutes_A;c__Clostridia;o__Oscillospirales;f__CAG-272;g__UBA1740;s__	81.43	1.38	74.53	147	1661031	2.0169e+06	11299.5	62246	13744	4267	43	1394
MAG772	HG_Rectum-9.metabat2.041	d__Bacteria;p__Bacteroidota;c__Bacteroidia;o__Bacteroidales;f__Paludibacteraceae;g__RUG163;s__	95.3	0.81	91.25	108	1670533	1.73939e+06	15467.9	89480	21033	6078	42.973	1420
MAG236	HG_Cecum-9.metabat2.061	d__Bacteria;p__Bacteroidota;c__Bacteroidia;o__Bacteroidales;f__Paludibacteraceae;g__RUG163;s__	92.88	0.72	89.28	97	1670533	1.78656e+06	17222	76146	24570	7366	42.924	1406
MAG514	HG_Colon-9.metabat2.068	d__Bacteria;p__Firmicutes_A;c__Clostridia;o__Oscillospirales;f__CAG-272;g__UBA1740;s__	93.49	3.79	74.54	147	1785936	1.84261e+06	12149.2	60772	16906	6033	42.876	1692
MAG806	HG_Rectum-7.metabat2.076_sub	d__Bacteria;p__Firmicutes_A;c__Clostridia;o__Oscillospirales;f__CAG-272;g__UBA1740;s__	84.1	3.04	68.9	211	1545409	1.7906e+06	7324.21	29731	9633	3602	42.825	1532
MAG627	HF_Colon-5.metabat2.023	d__Bacteria;p__Bacteroidota;c__Bacteroidia;o__Bacteroidales;f__Paludibacteraceae;g__RUG163;s__	90.95	1.08	85.55	103	1670533	1.81872e+06	16218.8	88465	22264	7264	42.816	1438
MAG103	HF_Duodenum-6.maxbin.007	d__Bacteria;p__Proteobacteria;c__Gammaproteobacteria;o__Enterobacterales;f__Succinivibrionaceae;g__UBA2804;s__UBA2804 sp900319705	94.06	4.31	72.51	487	1822976	1.85953e+06	3743.28	50541	9369	2446	42.765	2835
MAG296	HG_Cecum-7.concoct.204	d__Bacteria;p__Firmicutes_A;c__Clostridia;o__Oscillospirales;f__CAG-382;g__UMGS1052;s__	85.32	1.9	75.82	272	1556749	1.79502e+06	5723.34	53597	7849	2889	42.66	1691
MAG798	HG_Rectum-8.concoct.038	d__Bacteria;p__Bacteroidota;c__Bacteroidia;o__Bacteroidales;f__Muribaculaceae;g__;s__	84.02	2.37	72.17	369	2157643	2.51688e+06	5847.27	17525	5528	2512	42.525	1701
MAG643	HF_Colon-4.concoct.125	d__Bacteria;p__Bacteroidota;c__Bacteroidia;o__Bacteroidales;f__Muribaculaceae;g__;s__	84.66	1.76	75.86	260	2157643	2.51062e+06	8298.63	38617	10075	3346	42.376	1738
MAG352	HG_Cecum-10.concoct.237	d__Bacteria;p__Bacteroidota;c__Bacteroidia;o__Bacteroidales;f__Paludibacteraceae;g__UBA1181;s__	96.24	2.6	83.24	250	2736818	2.77259e+06	10947.3	89774	19239	6403	42.288	3244
MAG247	HG_Cecum-9.concoct.195_sub	d__Bacteria;p__Firmicutes_A;c__Clostridia;o__Oscillospirales;f__Acutalibacteraceae;g__CAG-177;s__	84.76	4.31	63.21	402	1962488	2.23076e+06	4881.81	40966	5178	2276	42.249	1911
MAG942	HF_Rectum-3.concoct.128_sub	d__Bacteria;p__Bacteroidota;c__Bacteroidia;o__Bacteroidales;f__Muribaculaceae;g__;s__	84.45	1.26	78.15	282	2157643	2.52775e+06	7651.22	26333	8455	3295	42.236	1753
MAG965	HF_Rectum-2.concoct.044	d__Bacteria;p__Bacteroidota;c__Bacteroidia;o__Bacteroidales;f__Muribaculaceae;g__;s__	82.56	2.36	70.76	337	2157643	2.5625e+06	6402.5	24392	6579	2829	42.233	1792
MAG803	HG_Rectum-7.metabat2.109	d__Bacteria;p__Firmicutes_A;c__Clostridia;o__Oscillospirales;f__Acutalibacteraceae;g__UMGS172;s__	91.05	1.34	84.35	84	1421168	1.54182e+06	16918.7	90659	24932	6491	42.098	1280
MAG547	HG_Colon-8.concoct.019_sub	d__Bacteria;p__Firmicutes_A;c__Clostridia;o__Lachnospirales;f__Lachnospiraceae;g__Agathobacter;s__	86.33	1.47	78.98	283	1762621	2.01581e+06	6228.34	51770	8038	2988	42.036	1691
MAG923	HF_Rectum-4.concoct.050	d__Bacteria;p__Bacteroidota;c__Bacteroidia;o__Bacteroidales;f__Muribaculaceae;g__;s__	93.2	2.45	80.95	213	2157643	2.26221e+06	10129.8	46967	12957	4626	42.027	1809
MAG394	HF_Cecum-4.concoct.061	d__Bacteria;p__Bacteroidota;c__Bacteroidia;o__Bacteroidales;f__Muribaculaceae;g__;s__	92.28	1.76	83.48	198	2157643	2.30017e+06	10897.2	52334	13736	4679	42.011	1793
MAG299	HG_Cecum-7.concoct.091	d__Bacteria;p__Firmicutes_A;c__Clostridia;o__Oscillospirales;f__Acutalibacteraceae;g__UMGS172;s__	93.51	3.7	75.01	107	1421168	1.46722e+06	13281.9	105962	25958	4896	41.865	1383
MAG541	HG_Colon-8.concoct.139	d__Bacteria;p__Bacteroidota;c__Bacteroidia;o__Bacteroidales;f__Muribaculaceae;g__;s__	94.31	3.22	78.21	120	2157643	2.21834e+06	17980.4	81139	29711	9223	41.792	1941
MAG288	HG_Cecum-7.maxbin.084_sub	d__Bacteria;p__Bacteroidota;c__Bacteroidia;o__Bacteroidales;f__Paludibacteraceae;g__RUG163;s__	87.46	1.38	80.56	155	1811221	2.04592e+06	11685.3	67626	14158	3952	41.558	1331
MAG606	HG_Colon-10.concoct.044	d__Bacteria;p__Bacteroidota;c__Bacteroidia;o__Bacteroidales;f__Muribaculaceae;g__;s__	84.98	2.1	74.48	324	2137260	2.47013e+06	6596.48	28573	6700	2675	41.488	1715
MAG938	HF_Rectum-3.maxbin.018	d__Bacteria;p__Bacteroidota;c__Bacteroidia;o__Bacteroidales;f__Paludibacteraceae;g__RUG163;s__	82.73	5.38	55.83	342	1208992	1.39633e+06	3535.06	22724	5351	2215	41.483	1566
MAG377	HF_Cecum-5.concoct.024	d__Bacteria;p__Firmicutes_A;c__Clostridia;o__Oscillospirales;f__Acutalibacteraceae;g__UBA6857;s__	95.17	0.22	94.07	115	2470829	2.59079e+06	21485.5	165535	50296	10353	41.465	2810
MAG543	HG_Colon-8.concoct.080	d__Bacteria;p__Bacteroidota;c__Bacteroidia;o__Bacteroidales;f__Muribaculaceae;g__;s__	88.75	2.08	78.35	267	2137260	2.36373e+06	8004.72	57532	11829	3504	41.335	1906
MAG849	HG_Rectum-11.metabat2.077	d__Bacteria;p__Firmicutes_A;c__Clostridia;o__Monoglobales_A;f__UBA1381;g__;s__	95.97	1.81	86.92	178	1639061	1.67822e+06	9208.21	42935	14200	4398	41.285	1734
MAG273	HG_Cecum-8.concoct.053	d__Bacteria;p__Bacteroidota;c__Bacteroidia;o__Bacteroidales;f__Muribaculaceae;g__;s__	88.69	2.64	75.49	227	2137260	2.35339e+06	9415.24	59436	14915	4005	41.203	1884
MAG615	HF_Colon-6.concoct.151	d__Bacteria;p__Bacteroidota;c__Bacteroidia;o__Bacteroidales;f__Muribaculaceae;g__;s__	87.56	2.7	74.06	237	2137260	2.3832e+06	9017.97	81827	12274	3770	41.188	1834
MAG313	HG_Cecum-12.concoct.068	d__Bacteria;p__Bacteroidota;c__Bacteroidia;o__Bacteroidales;f__Muribaculaceae;g__;s__	92.36	1.6	84.36	207	2137260	2.27986e+06	10324.9	56445	15513	4476	41.145	1928
MAG333	HG_Cecum-11.concoct.094	d__Bacteria;p__Firmicutes_A;c__Clostridia;o__Monoglobales_A;f__UBA1381;g__;s__	97.99	2.01	87.94	196	1639061	1.63974e+06	8362.56	42678	15571	4108	41.139	1874
MAG642	HF_Colon-4.concoct.146	d__Bacteria;p__Bacteroidota;c__Bacteroidia;o__Bacteroidales;f__Muribaculaceae;g__;s__	93.61	2.17	82.76	208	2137260	2.23677e+06	10275.3	40903	14194	4307	40.993	1841
MAG924	HF_Rectum-4.concoct.047	d__Bacteria;p__Bacteroidota;c__Bacteroidia;o__Bacteroidales;f__Muribaculaceae;g__;s__	93.96	2.2	82.96	189	2137260	2.22763e+06	11308.3	98569	16069	4709	40.986	1891
MAG357	HG_Cecum-10.concoct.019	d__Bacteria;p__Bacteroidota;c__Bacteroidia;o__Bacteroidales;f__Muribaculaceae;g__;s__	93.58	1.4	86.58	208	2137260	2.25396e+06	10275.3	42674	14488	4793	40.983	1853
MAG401	HF_Cecum-3.metabat2.125_sub	d__Bacteria;p__Firmicutes_A;c__Clostridia;o__Oscillospirales;f__Acutalibacteraceae;g__UBA6857;s__	85.54	0.89	81.09	254	2478349	2.87524e+06	9757.28	39872	10645	4262	40.972	2042
MAG839	HG_Rectum-12.concoct.207	d__Bacteria;p__Bacteroidota;c__Bacteroidia;o__Bacteroidales;f__Muribaculaceae;g__;s__	94.34	3.21	78.29	194	2137260	2.19688e+06	11016.8	37025	16222	5129	40.957	1899
MAG582	HG_Colon-12.concoct.178	d__Bacteria;p__Bacteroidota;c__Bacteroidia;o__Bacteroidales;f__Muribaculaceae;g__;s__	93.27	3.77	74.42	234	2137260	2.2109e+06	9133.59	70541	14813	3918	40.951	1935
MAG334	HG_Cecum-11.concoct.093	d__Bacteria;p__Bacteroidota;c__Bacteroidia;o__Bacteroidales;f__Muribaculaceae;g__;s__	92.64	2.26	81.34	214	2137260	2.25876e+06	9987.2	70135	16756	4132	40.916	1899
MAG569	HG_Colon-7.concoct.129	d__Bacteria;p__Bacteroidota;c__Bacteroidia;o__Bacteroidales;f__Muribaculaceae;g__;s__	94.15	2.92	79.55	190	2137260	2.20765e+06	11248.7	66746	17918	4995	40.913	2004
MAG300	HG_Cecum-7.concoct.073	d__Bacteria;p__Bacteroidota;c__Bacteroidia;o__Bacteroidales;f__Muribaculaceae;g__;s__	93.96	3.09	78.51	164	2137260	2.20861e+06	13032.1	85635	20450	5460	40.908	1902
MAG392	HF_Cecum-4.concoct.086	d__Bacteria;p__Bacteroidota;c__Bacteroidia;o__Bacteroidales;f__Muribaculaceae;g__;s__	94.25	5.09	68.8	183	2137260	2.15886e+06	11679	54669	18494	5107	40.883	1890
MAG863	HG_Rectum-11.concoct.001	d__Bacteria;p__Bacteroidota;c__Bacteroidia;o__Bacteroidales;f__Muribaculaceae;g__;s__	94.53	3.16	78.73	216	2137260	2.1934e+06	9894.72	49946	14190	4456	40.875	1920
MAG886	HG_Rectum-10.concoct.191	d__Bacteria;p__Bacteroidota;c__Bacteroidia;o__Bacteroidales;f__Muribaculaceae;g__;s__	94.72	2.15	83.97	183	2137260	2.21045e+06	11679	84555	21095	5203	40.87	1963
MAG412	HF_Cecum-3.concoct.234	d__Bacteria;p__Bacteroidota;c__Bacteroidia;o__Bacteroidales;f__Muribaculaceae;g__;s__	93.58	2.36	81.78	198	2137260	2.23345e+06	10794.2	56529	17591	4295	40.844	1907
MAG667	HF_Colon-3.concoct.082	d__Bacteria;p__Bacteroidota;c__Bacteroidia;o__Bacteroidales;f__Muribaculaceae;g__;s__	95.17	2.73	81.52	206	2137260	2.18738e+06	10375	84775	16286	4509	40.824	1921
MAG974	HF_Rectum-1.metabat2.001	d__Bacteria;p__Firmicutes_A;c__Clostridia;o__Oscillospirales;f__Acutalibacteraceae;g__UBA737;s__	83.15	0.45	80.9	182	1268887	1.52031e+06	6971.91	23846	7776	3386	40.643	1276
MAG777	HG_Rectum-9.maxbin.151_sub	d__Bacteria;p__Firmicutes_A;c__Clostridia;o__Oscillospirales;f__Acutalibacteraceae;g__UBA737;s__	80.01	5.09	54.56	283	757204	907845	2675.63	17230	4702	2003	40.404	1255
MAG255	HG_Cecum-8.metabat2.070	d__Bacteria;p__Proteobacteria;c__Gammaproteobacteria;o__Enterobacterales;f__Succinivibrionaceae;g__WG-1;s__WG-1 sp900539665	80.34	1.17	74.49	143	1246555	1.53701e+06	8717.17	79279	19885	6630	40.319	1520
MAG850	HG_Rectum-11.metabat2.045	d__Bacteria;p__Spirochaetota;c__Spirochaetia;o__Treponematales;f__Treponemataceae;g__Treponema_D;s__	88.73	0.7	85.23	157	2178975	2.44048e+06	13878.8	67169	18149	5192	40.098	1723
MAG584	HG_Colon-12.concoct.154	d__Bacteria;p__Spirochaetota;c__Spirochaetia;o__Treponematales;f__Treponemataceae;g__Treponema_D;s__	89.76	3.73	71.11	343	2178975	2.34628e+06	6352.7	36565	8752	2825	39.803	2103
MAG827	HG_Rectum-7.concoct.095	d__Bacteria;p__Firmicutes_A;c__Clostridia;o__Oscillospirales;f__Acutalibacteraceae;g__DTU089_A;s__	85.69	3.54	67.99	338	1390948	1.57399e+06	4115.23	29404	6764	2824	39.706	1814
MAG110	HF_Duodenum-3.metabat2.006	d__Bacteria;p__Firmicutes_A;c__Clostridia;o__Lachnospirales;f__Lachnospiraceae;g__;s__	97.99	0.67	94.64	58	2022204	2.05014e+06	34865.6	203494	58439	15519	39.475	1748
MAG576	HG_Colon-7.concoct.025	d__Bacteria;p__Firmicutes_A;c__Clostridia;o__Oscillospirales;f__CAG-272;g__;s__	83.48	0.4	81.48	200	1477410	1.76387e+06	7387.05	35500	10157	3601	39.233	1467
MAG822	HG_Rectum-7.concoct.133	d__Bacteria;p__Firmicutes_A;c__Clostridia;o__UMGS1810;f__UMGS1810;g__;s__	86.55	0.67	83.2	241	1562097	1.79438e+06	6481.73	32236	6472	2821	39.137	1452
MAG345	HG_Cecum-10.metabat2.050	d__Bacteria;p__Firmicutes_A;c__Clostridia;o__Oscillospirales;f__Acutalibacteraceae;g__DTU089_A;s__	95.75	2.4	83.75	43	2140708	2.18435e+06	49783.9	230409	94196	28469	38.646	2139
MAG598	HG_Colon-10.metabat2.052	d__Bacteria;p__Firmicutes_A;c__Clostridia;o__Oscillospirales;f__Acutalibacteraceae;g__DTU089_A;s__	95.75	0.89	91.3	41	2140708	2.21667e+06	52212.4	230416	100747	33346	38.642	2087
MAG351	HG_Cecum-10.concoct.241	d__Bacteria;p__Bacteroidota;c__Bacteroidia;o__Bacteroidales;f__P3;g__UBA3388;s__UBA3388 sp002358835	88.33	0.02	88.23	269	2017218	2.28333e+06	7498.95	44987	8619	3173	38.202	1803
MAG277	HG_Cecum-7.metabat2.145	d__Bacteria;p__Firmicutes_A;c__Clostridia;o__Lachnospirales;f__Lachnospiraceae;g__Butyrivibrio_A;s__	86.06	2.03	75.91	175	1852909	2.11543e+06	10588.1	33752	10223	4270	38.133	1573
MAG966	HF_Rectum-2.concoct.036	d__Bacteria;p__Bacteroidota;c__Bacteroidia;o__Bacteroidales;f__P3;g__UBA3388;s__	86.86	1.34	80.16	296	2052150	2.3351e+06	6932.94	33450	7933	3357	38.034	1805
MAG810	HG_Rectum-7.metabat2.035	d__Bacteria;p__Firmicutes_A;c__Clostridia;o__Lachnospirales;f__Lachnospiraceae;g__Butyrivibrio_A;s__	97.99	1.68	89.59	177	1852909	1.85979e+06	10468.4	43743	14105	4520	38.016	1758
MAG637	HF_Colon-4.metabat2.054	d__Bacteria;p__Bacteroidota;c__Bacteroidia;o__Bacteroidales;f__P3;g__UBA3388;s__UBA3388 sp002358835	95.08	1.1	89.58	128	2052150	2.13577e+06	16032.4	79401	20214	7155	37.927	1729
MAG688	HF_Colon-1.metabat2.036	d__Bacteria;p__Bacteroidota;c__Bacteroidia;o__Bacteroidales;f__P3;g__UBA3388;s__UBA3388 sp002358835	94.89	3.99	74.94	82	2052150	2.08078e+06	25026.2	91615	31246	14592	37.922	1711
MAG896	HF_Rectum-6.maxbin.031	d__Bacteria;p__Bacteroidota;c__Bacteroidia;o__Bacteroidales;f__P3;g__UBA3388;s__UBA3388 sp002358835	97.85	9.61	49.8	166	2052150	1.90003e+06	12362.3	161615	46256	5674	37.901	2131
MAG608	HF_Colon-6.metabat2.088	d__Bacteria;p__Bacteroidota;c__Bacteroidia;o__Bacteroidales;f__P3;g__UBA3388;s__UBA3388 sp002358835	97.04	0.54	94.34	72	2052150	2.10366e+06	28502.1	97592	40931	13491	37.844	1651
MAG969	HF_Rectum-1.metabat2.089	d__Bacteria;p__Bacteroidota;c__Bacteroidia;o__Bacteroidales;f__P3;g__UBA3388;s__UBA3388 sp002358835	96.59	0.54	93.89	59	2052150	2.11352e+06	34782.2	154894	44409	17301	37.84	1740
MAG364	HF_Cecum-6.concoct.109	d__Bacteria;p__Bacteroidota;c__Bacteroidia;o__Bacteroidales;f__P3;g__UBA3388;s__UBA3388 sp002358835	95.7	0.54	93	115	2052150	2.13328e+06	17844.8	161533	27845	6999	37.833	1701
MAG600	HG_Colon-10.maxbin.021	d__Bacteria;p__Firmicutes_A;c__Clostridia;o__Lachnospirales;f__Lachnospiraceae;g__Roseburia;s__	97.46	1.69	89.01	195	3571103	3.60382e+06	18313.3	151717	47511	10247	37.818	3707
MAG609	HF_Colon-6.metabat2.087	d__Bacteria;p__Spirochaetota;c__Spirochaetia;o__Treponematales;f__Treponemataceae;g__Treponema_D;s__	83.53	2.8	69.53	281	3243750	3.79251e+06	11543.6	50413	9588	3937	37.8	2201
MAG655	HF_Colon-3.metabat2.057	d__Bacteria;p__Bacteroidota;c__Bacteroidia;o__Bacteroidales;f__P3;g__UBA3388;s__UBA3388 sp002358835	96.51	1.08	91.11	104	1918237	1.96689e+06	18444.6	98870	25401	9013	37.744	1729
MAG416	HF_Cecum-3.concoct.111	d__Bacteria;p__Bacteroidota;c__Bacteroidia;o__Bacteroidales;f__P3;g__UBA3388;s__UBA3388 sp002358835	96.77	1.34	90.07	149	1918237	1.95656e+06	12874.1	61865	23316	7726	37.709	1929
MAG929	HF_Rectum-3.metabat2.071	d__Bacteria;p__Spirochaetota;c__Spirochaetia;o__Treponematales;f__Treponemataceae;g__Treponema_D;s__	81	2.1	70.5	241	2808865	3.40875e+06	11655	41264	11528	4367	37.683	1984
MAG620	HF_Colon-6.concoct.008	d__Bacteria;p__Fibrobacterota;c__Fibrobacteria;o__Fibrobacterales;f__Fibrobacteraceae;g__UBA1765;s__	80.93	0	80.93	527	2418098	2.98789e+06	4588.42	16350	3485	1819	37.603	1851
MAG864	HG_Rectum-10.metabat2.161	d__Bacteria;p__Firmicutes_A;c__Clostridia;o__Lachnospirales;f__Lachnospiraceae;g__Roseburia;s__	96.49	2.07	86.14	158	3571103	3.62709e+06	22601.9	144610	54051	11588	37.573	3997
MAG388	HF_Cecum-4.concoct.175	d__Bacteria;p__Bacteroidota;c__Bacteroidia;o__Bacteroidales;f__P3;g__UBA3388;s__UBA3388 sp002358835	96.92	0.54	94.22	96	2052150	2.10628e+06	21376.6	109102	50100	11113	37.565	1995
MAG384	HF_Cecum-4.metabat2.011	d__Bacteria;p__Spirochaetota;c__Spirochaetia;o__Treponematales;f__Treponemataceae;g__Treponema_D;s__	82.52	2.8	68.52	265	2554988	3.02466e+06	9641.46	71528	10621	3594	37.507	1980
MAG914	HF_Rectum-4.metabat2.029	d__Bacteria;p__Spirochaetota;c__Spirochaetia;o__Treponematales;f__Treponemataceae;g__Treponema_D;s__	94.55	2.64	81.35	253	2554988	2.63481e+06	10098.8	49293	10740	4175	37.443	2051
MAG895	HF_Rectum-6.maxbin.033_sub	d__Bacteria;p__Spirochaetota;c__Spirochaetia;o__Treponematales;f__Treponemataceae;g__Treponema_D;s__	87.11	6.21	56.06	346	3243750	3.5223e+06	9375	45453	13369	2927	37.402	2523
MAG691	HF_Colon-1.concoct.102	d__Bacteria;p__Fibrobacterota;c__Fibrobacteria;o__Fibrobacterales;f__Fibrobacteraceae;g__UBA1765;s__	89.66	1.88	80.26	404	2525924	2.76974e+06	6252.29	30525	7000	2867	37.39	2210
MAG367	HF_Cecum-5.metabat2.072	d__Bacteria;p__Fibrobacterota;c__Fibrobacteria;o__Fibrobacterales;f__Fibrobacteraceae;g__UBA1765;s__	94.51	0	94.51	87	2418098	2.55856e+06	27794.2	117648	36174	14295	37.349	1920
MAG439	HF_Cecum-1.metabat2.024	d__Bacteria;p__Fibrobacterota;c__Fibrobacteria;o__Fibrobacterales;f__Fibrobacteraceae;g__UBA1765;s__	85.71	1.1	80.21	201	2525924	2.91927e+06	12566.8	57223	12977	4740	37.33	1838
MAG908	HF_Rectum-5.metabat2.008	d__Bacteria;p__Fibrobacterota;c__Fibrobacteria;o__Fibrobacterales;f__Fibrobacteraceae;g__UBA1765;s__	96.7	0	96.7	87	2418098	2.50062e+06	27794.2	107523	45138	12440	37.281	2003
MAG307	HG_Cecum-12.metabat2.050	d__Bacteria;p__Fibrobacterota;c__Fibrobacteria;o__Fibrobacterales;f__Fibrobacteraceae;g__UBA1765;s__	96.64	1.1	91.14	51	2418098	2.47557e+06	47413.7	164618	65640	24305	37.252	1931
MAG973	HF_Rectum-1.metabat2.009	d__Bacteria;p__Fibrobacterota;c__Fibrobacteria;o__Fibrobacterales;f__Fibrobacteraceae;g__UBA1765;s__	94.44	0.55	91.69	87	2525924	2.66074e+06	29033.6	126910	50414	11969	37.251	2052
MAG538	HG_Colon-8.maxbin.060_sub	d__Bacteria;p__Firmicutes_A;c__Clostridia;o__Oscillospirales;f__Acutalibacteraceae;g__CAG-180;s__	81.84	3.24	65.64	165	1516173	1.80348e+06	9188.93	123041	33087	4168	37.242	2029
MAG237	HG_Cecum-9.metabat2.056	d__Bacteria;p__Fibrobacterota;c__Fibrobacteria;o__Fibrobacterales;f__Fibrobacteraceae;g__UBA1765;s__	95.6	0	95.6	33	2418098	2.52939e+06	73275.7	256089	99624	47520	37.233	1992
MAG769	HG_Rectum-9.metabat2.050	d__Bacteria;p__Fibrobacterota;c__Fibrobacteria;o__Fibrobacterales;f__Fibrobacteraceae;g__UBA1765;s__	95.6	0	95.6	32	2418098	2.52939e+06	75565.6	256434	99255	61161	37.222	1987
MAG837	HG_Rectum-12.metabat2.009	d__Bacteria;p__Fibrobacterota;c__Fibrobacteria;o__Fibrobacterales;f__Fibrobacteraceae;g__UBA1765;s__	97.8	0	97.8	50	2418098	2.47249e+06	48362	172771	86116	31336	37.216	2066
MAG382	HF_Cecum-4.metabat2.047	d__Bacteria;p__Fibrobacterota;c__Fibrobacteria;o__Fibrobacterales;f__Fibrobacteraceae;g__UBA1765;s__	97.8	0	97.8	31	2418098	2.47249e+06	78003.2	256265	98913	58899	37.203	2023
MAG913	HF_Rectum-4.metabat2.038	d__Bacteria;p__Fibrobacterota;c__Fibrobacteria;o__Fibrobacterales;f__Fibrobacteraceae;g__UBA1765;s__	97.8	0	97.8	38	2418098	2.47249e+06	63634.2	192355	95354	53914	37.193	2068
MAG687	HF_Colon-1.metabat2.042	d__Bacteria;p__Firmicutes_A;c__Clostridia;o__Lachnospirales;f__Lachnospiraceae;g__Butyrivibrio_A;s__	93.96	0.69	90.51	64	2194939	2.32089e+06	34295.9	160447	49815	15009	37.19	2057
MAG515	HG_Colon-9.metabat2.066	d__Bacteria;p__Spirochaetota;c__Spirochaetia;o__Treponematales;f__Treponemataceae;g__Treponema_D;s__	90.09	2.33	78.44	192	2860961	3.10901e+06	14900.8	60189	20163	6834	37.181	2405
MAG639	HF_Colon-4.metabat2.012	d__Bacteria;p__Fibrobacterota;c__Fibrobacteria;o__Fibrobacterales;f__Fibrobacteraceae;g__UBA1765;s__	97.8	3.3	81.3	49	2418098	2.3927e+06	49348.9	203661	79282	28994	37.178	2051
MAG518	HG_Colon-9.metabat2.041	d__Bacteria;p__Fibrobacterota;c__Fibrobacteria;o__Fibrobacterales;f__Fibrobacteraceae;g__UBA1765;s__	95.6	0	95.6	35	2418098	2.52939e+06	69088.5	256252	92641	46313	37.164	1979
MAG904	HF_Rectum-6.concoct.050_sub	d__Bacteria;p__Fibrobacterota;c__Fibrobacteria;o__Fibrobacterales;f__Fibrobacteraceae;g__UBA1765;s__	94.51	6.64	61.31	324	2418098	2.398e+06	7463.27	50430	12538	3022	37.163	2258
MAG651	HF_Colon-3.metabat2.112	d__Bacteria;p__Fibrobacterota;c__Fibrobacteria;o__Fibrobacterales;f__Fibrobacteraceae;g__UBA1765;s__	96.64	1.65	88.39	48	2525924	2.57207e+06	52623.4	259421	80884	34982	37.162	2113
MAG406	HF_Cecum-3.metabat2.031	d__Bacteria;p__Fibrobacterota;c__Fibrobacteria;o__Fibrobacterales;f__Fibrobacteraceae;g__UBA1765;s__	96.64	0	96.64	55	2525924	2.61375e+06	45925.9	259323	80012	22881	37.124	2089
MAG111	HF_Duodenum-3.maxbin.014_sub	d__Bacteria;p__Firmicutes_A;c__Clostridia;o__Lachnospirales;f__Lachnospiraceae;g__CAG-411;s__	98.66	1.34	91.96	220	3162335	3.16291e+06	14374.2	105701	38631	5570	37.115	2730
MAG907	HF_Rectum-5.metabat2.017	d__Bacteria;p__Spirochaetota;c__Spirochaetia;o__Treponematales;f__Treponemataceae;g__Treponema_D;s__	97.13	0.93	92.48	125	2991067	3.05163e+06	23928.5	84153	34481	11823	36.926	2580
MAG76	HG_Duodenum-7.concoct.112	d__Bacteria;p__Firmicutes;c__Bacilli;o__Erysipelotrichales;f__Erysipelatoclostridiaceae;g__;s__	86.01	1.98	76.11	410	2494995	2.85142e+06	6085.35	22603	5136	2267	36.817	2071
MAG812	HG_Rectum-7.maxbin.037	d__Bacteria;p__Firmicutes_A;c__Clostridia_A;o__Christensenellales;f__Borkfalkiaceae;g__UBA1259;s__	91.13	0	91.13	33	1451731	1.59303e+06	43991.8	264523	105020	33834	36.751	1316
MAG566	HG_Colon-7.maxbin.028	d__Bacteria;p__Firmicutes_A;c__Clostridia_A;o__Christensenellales;f__Borkfalkiaceae;g__UBA1259;s__	91.94	0	91.94	29	1451731	1.579e+06	50059.7	278990	105018	33697	36.638	1358
MAG521	HG_Colon-9.maxbin.040	d__Bacteria;p__Firmicutes_A;c__Clostridia_A;o__Christensenellales;f__QALW01;g__UMGS1322;s__	93.36	0	93.36	125	1616302	1.73126e+06	12930.4	70363	18997	6747	36.604	1568
MAG786	HG_Rectum-9.concoct.095	d__Bacteria;p__Firmicutes_A;c__Clostridia_A;o__Christensenellales;f__QALW01;g__UMGS1322;s__	96.5	1.75	87.75	157	1616302	1.64664e+06	10294.9	63445	17322	4942	36.555	1643
MAG906	HF_Rectum-6.concoct.000_sub	d__Bacteria;p__Bacteroidota;c__Bacteroidia;o__Bacteroidales;f__Paludibacteraceae;g__UBA1181;s__	84.41	3.51	66.86	363	2851027	3.27752e+06	7854.07	29633	8713	3647	36.412	2164
MAG422	HF_Cecum-2.metabat2.092_sub	d__Bacteria;p__Proteobacteria;c__Alphaproteobacteria;o__RF32;f__CAG-239;g__51-20;s__	90.14	1.08	84.74	174	1589140	1.74581e+06	9132.99	38922	9595	3986	36.347	1493
MAG73	HG_Duodenum-7.metabat2.010	d__Bacteria;p__Cyanobacteria;c__Vampirovibrionia;o__Gastranaerophilales;f__Gastranaerophilaceae;g__;s__	88.89	2.14	78.19	75	1920790	2.11976e+06	25610.5	94584	39244	13173	35.86	1852
MAG144	HG_Jejunum-9.metabat2.017	d__Bacteria;p__Cyanobacteria;c__Vampirovibrionia;o__Gastranaerophilales;f__Gastranaerophilaceae;g__UBA2813;s__UBA2813 sp900319365	89.74	1.28	83.34	56	1742279	1.91917e+06	31112.1	162734	51712	19118	35.466	1774
MAG854	HG_Rectum-11.concoct.165	d__Bacteria;p__Firmicutes_A;c__Clostridia;o__Lachnospirales;f__Lachnospiraceae;g__;s__	88.7	1.05	83.45	374	1825168	2.03852e+06	4880.13	45515	6712	2849	35.321	2221
MAG681	HF_Colon-2.concoct.061	d__Bacteria;p__Firmicutes_A;c__Clostridia;o__Lachnospirales;f__Lachnospiraceae;g__;s__	88.62	0.39	86.67	335	2083552	2.34298e+06	6219.56	29627	7318	2953	35.226	2053
MAG436	HF_Cecum-2.concoct.023_sub	d__Bacteria;p__Firmicutes_A;c__Clostridia;o__Lachnospirales;f__Lachnospiraceae;g__;s__	90.9	3.47	73.55	313	2083552	2.21984e+06	6656.72	36331	8376	2961	35.197	2053
MAG766	HG_Rectum-9.metabat2.080	d__Bacteria;p__Firmicutes_A;c__Clostridia_A;o__Christensenellales;f__Borkfalkiaceae;g__;s__	81.05	0	81.05	93	1279233	1.57833e+06	13755.2	69854	13909	4642	35.028	1003
MAG549	HG_Colon-7.metabat2.143	d__Bacteria;p__Spirochaetota;c__Spirochaetia;o__Treponematales;f__Treponemataceae;g__CETP13;s__	91.38	0.7	87.88	102	2256749	2.45383e+06	22125	119172	36225	9566	34.831	1869
MAG524	HG_Colon-9.concoct.178_sub	d__Bacteria;p__Firmicutes_A;c__Clostridia_A;o__Christensenellales;f__Borkfalkiaceae;g__;s__	88.42	4.31	66.87	163	1279233	1.39163e+06	7848.06	56742	10943	3191	34.802	1234
MAG523	HG_Colon-9.concoct.196	d__Bacteria;p__Firmicutes_A;c__Clostridia;o__Monoglobales_A;f__UBA1381;g__;s__	94.39	1.01	89.34	150	1119427	1.17465e+06	7462.85	79496	14611	3988	34.789	1441
MAG804	HG_Rectum-7.metabat2.107	d__Bacteria;p__Spirochaetota;c__Spirochaetia;o__Treponematales;f__Treponemataceae;g__CETP13;s__	100	1.4	93	88	2256749	2.22515e+06	25644.9	100269	44860	14976	34.637	2116
MAG654	HF_Colon-3.metabat2.065_sub	d__Bacteria;p__Spirochaetota;c__Spirochaetia;o__Treponematales;f__Treponemataceae;g__Treponema_D;s__	83.22	0	83.22	59	1931077	2.32045e+06	32730.1	196471	79629	26539	34.617	1868
MAG678	HF_Colon-2.concoct.115	d__Bacteria;p__Spirochaetota;c__Spirochaetia;o__Treponematales;f__Treponemataceae;g__Treponema_D;s__	96.5	1.05	91.25	131	1931077	1.98084e+06	14741	174975	56013	10221	34.588	2315
MAG591	HG_Colon-11.maxbin.014	d__Bacteria;p__Spirochaetota;c__Spirochaetia;o__Treponematales;f__Treponemataceae;g__Treponema_D;s__	93.36	1.52	85.76	86	1931077	2.03907e+06	22454.4	205937	90359	20308	34.554	2220
MAG957	HF_Rectum-2.maxbin.040_sub	d__Bacteria;p__Spirochaetota;c__Spirochaetia;o__Treponematales;f__Treponemataceae;g__Treponema_D;s__	97.9	6.91	63.35	157	1931077	1.83906e+06	12299.9	301369	93504	6649	34.529	2466
MAG853	HG_Rectum-11.maxbin.003	d__Bacteria;p__Spirochaetota;c__Spirochaetia;o__Treponematales;f__Treponemataceae;g__Treponema_D;s__	86.01	7.69	47.56	94	1931077	2.09668e+06	20543.4	214687	90359	16828	33.37	2497
MAG98	HG_Duodenum-10.metabat2.005	d__Bacteria;p__Firmicutes;c__Bacilli;o__RFN20;f__CAG-826;g__UBA2450;s__UBA2450 sp002392945	98.88	3.37	82.03	20	1353469	1.32319e+06	67673.4	202836	106266	27133	33.243	1109
MAG905	HF_Rectum-6.concoct.030_sub	d__Bacteria;p__Bacteroidota;c__Bacteroidia;o__Bacteroidales;f__P3;g__UBA3388;s__UBA3388 sp002358855	93.69	1.08	88.29	200	2006901	2.12039e+06	10034.5	74168	13987	5152	33.239	2133
MAG617	HF_Colon-6.concoct.092_sub	d__Bacteria;p__Bacteroidota;c__Bacteroidia;o__Bacteroidales;f__P3;g__UBA3388;s__UBA3388 sp002358855	82.53	0.65	79.28	379	2006901	2.41868e+06	5295.25	36398	6235	2438	33.231	2095
MAG426	HF_Cecum-2.metabat2.015	d__Bacteria;p__Bacteroidota;c__Bacteroidia;o__Bacteroidales;f__P3;g__UBA3388;s__UBA3388 sp002358855	96.77	0	96.77	39	2006901	2.07389e+06	51459	271207	106088	24542	33.179	1734
MAG884	HG_Rectum-10.concoct.278_sub	d__Bacteria;p__Bacteroidota;c__Bacteroidia;o__Bacteroidales;f__P3;g__UBA3388;s__UBA3388 sp002358855	89.14	6.74	55.44	357	1660763	1.75116e+06	4652	41482	8343	2808	33.069	2128
MAG843	HG_Rectum-12.concoct.091	d__Bacteria;p__Bacteroidota;c__Bacteroidia;o__Bacteroidales;f__P3;g__UBA3388;s__UBA3388 sp002358855	81.03	0	81.03	84	2006901	2.47674e+06	23891.7	147570	40673	12033	33.041	1825
MAG682	HF_Colon-2.concoct.015	d__Bacteria;p__Bacteroidota;c__Bacteroidia;o__Bacteroidales;f__P3;g__UBA3388;s__UBA3388 sp002358855	95.7	1.61	87.65	104	2006901	2.06476e+06	19297.1	337643	84731	10542	32.918	3060
MAG614	HF_Colon-6.concoct.178	d__Bacteria;p__Spirochaetota;c__Spirochaetia;o__Treponematales;f__Treponemataceae;g__Treponema_D;s__	91.72	1.07	86.37	384	2873641	3.10231e+06	7483.44	90039	9735	3616	32.264	2891
MAG97	HG_Duodenum-10.metabat2.014	d__Bacteria;p__Firmicutes;c__Bacilli;o__Acholeplasmatales;f__Anaeroplasmataceae;g__Anaeroplasma;s__	82.67	9.1	37.17	145	1443539	1.61478e+06	9955.44	30604	10581	3413	32.236	1151
MAG894	HF_Rectum-6.metabat2.056	d__Bacteria;p__Spirochaetota;c__Spirochaetia;o__Treponematales;f__Treponemataceae;g__Treponema_D;s__	97.9	0.7	94.4	91	2873641	2.91517e+06	31578.5	220838	64039	16829	32.024	2788
MAG421	HF_Cecum-2.metabat2.095	d__Bacteria;p__Spirochaetota;c__Spirochaetia;o__Treponematales;f__Treponemataceae;g__Treponema_D;s__	95.8	2.8	81.8	86	2873641	2.91916e+06	33414.4	318324	71483	18717	31.948	3107
MAG611	HF_Colon-6.maxbin.021_sub	d__Bacteria;p__Spirochaetota;c__Spirochaetia;o__Treponematales;f__Treponemataceae;g__Treponema_D;s__	88.86	4.43	66.71	476	1812633	1.95958e+06	3808.05	34865	5074	2191	31.942	2182
MAG664	HF_Colon-3.concoct.119	d__Bacteria;p__Spirochaetota;c__Spirochaetia;o__Treponematales;f__Treponemataceae;g__Treponema_D;s__	94.41	1.22	88.31	213	2873641	3.00873e+06	13491.3	154391	27037	6863	31.872	3289
MAG578	HG_Colon-12.metabat2.083	d__Bacteria;p__Spirochaetota;c__Spirochaetia;o__Treponematales;f__Treponemataceae;g__Treponema_D;s__	99.3	6.29	67.85	102	2873641	2.71315e+06	28173	318325	71482	16302	31.835	3237
MAG319	HG_Cecum-11.metabat2.052	d__Bacteria;p__Spirochaetota;c__Spirochaetia;o__Treponematales;f__Treponemataceae;g__Treponema_D;s__	80.42	0	80.42	73	2873641	3.57329e+06	39364.9	318322	74650	17760	31.815	2556
MAG586	HG_Colon-12.concoct.101_sub	d__Bacteria;p__Spirochaetota;c__Spirochaetia;o__Treponematales;f__Treponemataceae;g__Treponema_D;s__	92.22	1.4	85.22	302	2040403	2.18397e+06	6756.3	65246	10005	3756	31.811	2179
MAG437	HF_Cecum-1.metabat2.079	d__Bacteria;p__Proteobacteria;c__Gammaproteobacteria;o__Enterobacterales;f__Succinivibrionaceae;g__Ruminobacter;s__	91.37	0.03	91.22	119	883423	966598	7423.72	63728	25327	6555	31.569	1610
MAG916	HF_Rectum-4.metabat2.009	d__Bacteria;p__Proteobacteria;c__Gammaproteobacteria;o__Enterobacterales;f__Succinivibrionaceae;g__Ruminobacter;s__	92.11	0.29	90.66	127	883423	956534	6956.09	77804	21514	7093	31.27	1518
MAG379	HF_Cecum-4.metabat2.090	d__Bacteria;p__Proteobacteria;c__Gammaproteobacteria;o__Enterobacterales;f__Succinivibrionaceae;g__Ruminobacter;s__	97.66	0.58	94.76	184	883423	899467	4801.21	75010	15594	4666	31.254	1792
MAG269	HG_Cecum-8.concoct.112	d__Bacteria;p__Firmicutes_A;c__Clostridia;o__Clostridiales;f__Clostridiaceae;g__Clostridium;s__	98.3	8.62	55.2	434	2041483	1.90081e+06	4703.88	145193	21433	5557	31.014	6485
MAG287	HG_Cecum-7.metabat2.006	d__Bacteria;p__Proteobacteria;c__Gammaproteobacteria;o__Enterobacterales;f__Succinivibrionaceae;g__Ruminobacter;s__	91.91	4.92	67.31	272	883423	917718	3247.88	306434	18749	4492	30.951	3193
MAG540	HG_Colon-8.concoct.165_sub	d__Bacteria;p__Firmicutes_A;c__Clostridia;o__Clostridiales;f__Clostridiaceae;g__Clostridium;s__	95.42	5.37	68.57	252	2041483	2.02984e+06	8101.12	108069	22036	5157	30.223	3505
MAG862	HG_Rectum-11.concoct.024	d__Bacteria;p__Firmicutes_A;c__Clostridia;o__Clostridiales;f__Clostridiaceae;g__Clostridium;s__	83.86	5.11	58.31	350	2041483	2.33007e+06	5832.81	185574	11945	4287	29.993	3282
MAG325	HG_Cecum-11.metabat2.003	d__Bacteria;p__Firmicutes_A;c__Clostridia;o__Clostridiales;f__Clostridiaceae;g__Clostridium;s__	87.62	1.66	79.32	131	2041483	2.29604e+06	15583.8	119460	22488	7128	29.684	2072
MAG793	HG_Rectum-8.concoct.092	d__Bacteria;p__Firmicutes_A;c__Clostridia;o__Clostridiales;f__Clostridiaceae;g__Clostridium;s__	93.32	2.8	79.32	241	2041483	2.13045e+06	8470.88	71968	17460	5250	29.583	2828
MAG181	HF_Ileum-3.metabat2.003_sub	d__Bacteria;p__Firmicutes_A;c__Clostridia;o__Clostridiales;f__Clostridiaceae;g__Clostridium;s__	81.03	5.59	53.08	335	2776110	3.27084e+06	8286.9	33780	4614	2767	28.724	1770
MAG174	HF_Jejunum-3.metabat2.001	d__Bacteria;p__Firmicutes_A;c__Clostridia;o__Peptostreptococcales;f__Peptostreptococcaceae;g__;s__	82.16	0.94	77.46	119	1525859	1.84284e+06	12822.3	47115	12124	4802	28.462	1216
MAG5	RGIG621	d__Bacteria;p__Proteobacteria;c__Alphaproteobacteria;o__Caulobacterales;f__Caulobacteraceae;g__BOG-935;s__	100	1.14	94.3	17	4083146	4.0366e+06	240185	639242	418326	146971	70.28	3764
MAG162	HG_Jejunum-12.metabat2.076	d__Bacteria;p__Proteobacteria;c__Alphaproteobacteria;o__Caulobacterales;f__Caulobacteraceae;g__BOG-935;s__	84.9	1.14	79.2	458	3378072	3.94037e+06	7375.7	45107	8702	3667	69.634	3521
MAG135	RGIG650	d__Bacteria;p__Proteobacteria;c__Gammaproteobacteria;o__Burkholderiales;f__Burkholderiaceae;g__Aquincola;s__	84.7	2.32	73.1	1551	5725088	6.62643e+06	3691.22	20401	4274	1976	69.2	6439
MAG16	RGIG596	d__Bacteria;p__Proteobacteria;c__Alphaproteobacteria;o__Sphingomonadales;f__Sphingomonadaceae;g__Sphingomonas;s__	99.64	1.93	89.99	32	4694557	4.62091e+06	146705	892536	290178	94688	68	4312
MAG3	RGIG629	d__Bacteria;p__Proteobacteria;c__Alphaproteobacteria;o__Caulobacterales;f__Caulobacteraceae;g__Caulobacter;s__Caulobacter vibrioides_E	99.62	0.81	95.57	121	4697191	4.67706e+06	38819.8	170574	71264	20140	67.88	4456
MAG383	HF_Cecum-4.metabat2.029	d__Bacteria;p__Proteobacteria;c__Gammaproteobacteria;o__Burkholderiales;f__Burkholderiaceae;g__Achromobacter;s__Achromobacter dolens	95.76	0.76	91.96	511	5916928	6.13395e+06	11579.1	118859	16573	5061	67.382	5707
MAG168	HG_Jejunum-12.concoct.170_sub	d__Bacteria;p__Proteobacteria;c__Alphaproteobacteria;o__Sphingomonadales;f__Sphingomonadaceae;g__Sphingomonas;s__	94.91	1.93	85.26	458	4877283	5.04472e+06	10649.1	112123	16429	4862	67.375	4914
MAG20	RGIG588	d__Bacteria;p__Proteobacteria;c__Alphaproteobacteria;o__Sphingomonadales;f__Sphingomonadaceae;g__Sphingomonas;s__Sphingomonas paucimobilis	99.66	0.45	97.41	26	3842636	3.83845e+06	147794	514477	244286	101732	65.85	3547
MAG29	RGIG571	d__Bacteria;p__Actinobacteriota;c__Actinomycetia;o__Actinomycetales;f__Micrococcaceae;g__Renibacterium;s__Renibacterium sp005809195	99.54	0.29	98.09	17	3756697	3.76316e+06	220982	796075	520852	127893	64.7	3420
MAG160	HG_Jejunum-12.metabat2.086	d__Bacteria;p__Actinobacteriota;c__Coriobacteriia;o__Coriobacteriales;f__Atopobiaceae;g__;s__	88.77	3.86	69.47	432	2650556	2.88356e+06	6135.55	30990	7347	3106	64.413	3009
MAG178	HG_Ileum-11.metabat2.008	d__Bacteria;p__Actinobacteriota;c__Actinomycetia;o__Actinomycetales;f__Bifidobacteriaceae;g__Bifidobacterium;s__Bifidobacterium globosum	97.26	0.63	94.11	109	1765386	1.804e+06	16196.2	93475	25095	7136	63.886	1574
MAG113	HF_Duodenum-2.metabat2.115	d__Bacteria;p__Verrucomicrobiota;c__Kiritimatiellae;o__RFP12;f__UBA1067;g__UBA1067;s__	83.04	2.19	72.09	139	1861053	2.2004e+06	13388.9	74479	19397	5924	63.879	1630
MAG171	HG_Jejunum-12.concoct.051	d__Bacteria;p__Proteobacteria;c__Gammaproteobacteria;o__Xanthomonadales;f__Rhodanobacteraceae;g__Rudaea;s__Rudaea sp005503555	98.09	4.37	76.24	232	5785405	5.64524e+06	24937.1	221378	40773	11787	63.838	4942
MAG136	RGIG643	d__Bacteria;p__Actinobacteriota;c__Actinomycetia;o__Actinomycetales;f__Bifidobacteriaceae;g__Bifidobacterium;s__Bifidobacterium globosum	98.59	3.48	81.19	87	1819355	1.78206e+06	20912.1	118024	36032	8194	63.83	1576
MAG156	HG_Jejunum-7.maxbin.013_sub	d__Bacteria;p__Firmicutes_A;c__Clostridia;o__Oscillospirales;f__Oscillospiraceae;g__NK3B98;s__	94.3	5.01	69.25	459	2373336	2.39789e+06	5170.67	35625	6485	2459	62.799	2390
MAG154	HG_Jejunum-7.metabat2.032	d__Bacteria;p__Verrucomicrobiota;c__Kiritimatiellae;o__RFP12;f__UBA1067;g__UBA1067;s__UBA1067 sp002395905	80.38	4.77	56.53	280	2101392	2.51409e+06	7504.97	41665	9234	3743	61.965	2010
MAG158	HG_Jejunum-7.concoct.111_sub	d__Bacteria;p__Firmicutes_A;c__Clostridia;o__Oscillospirales;f__Oscillospiraceae;g__NK3B98;s__	88.92	9.08	43.52	560	2601534	2.68948e+06	4645.6	30912	6295	2047	61.425	2586
MAG35	RGIG558	d__Bacteria;p__Firmicutes_A;c__Clostridia;o__Oscillospirales;f__Oscillospiraceae;g__CAG-110;s__CAG-110 sp900315595	85.28	7.86	45.98	350	1941421	2.12393e+06	5546.92	20555	6175	3084	61.29	1960
MAG11	RGIG608	d__Bacteria;p__Actinobacteriota;c__Actinomycetia;o__Actinomycetales;f__Bifidobacteriaceae;g__Bifidobacterium;s__Bifidobacterium merycicum	94.35	1.53	86.7	113	1932321	2.01847e+06	17100.2	161873	27194	7060	61.03	1601
MAG173	HF_Jejunum-5.metabat2.001	d__Bacteria;p__Verrucomicrobiota;c__Kiritimatiellae;o__RFP12;f__UBA1067;g__UBA1067;s__	80.95	4.86	56.65	254	2913936	3.45806e+06	11472.2	82845	17084	5083	60.848	2494
MAG116	HF_Duodenum-2.metabat2.052	d__Bacteria;p__Verrucomicrobiota;c__Kiritimatiellae;o__RFP12;f__UBA1067;g__UBA1067;s__	83.71	4.22	62.61	201	2879928	3.31883e+06	14328	99288	25668	5479	60.813	2451
MAG131	RGIG665	d__Bacteria;p__Proteobacteria;c__Gammaproteobacteria;o__Enterobacterales;f__Neiellaceae;g__Corallincola;s__	90.8	2.3	79.3	74	3453887	3.7244e+06	46674.1	241723	82512	21675	60.65	3159
MAG60	RGIG494	d__Bacteria;p__Firmicutes_A;c__Clostridia;o__Lachnospirales;f__Lachnospiraceae;g__;s__	88.06	4.38	66.16	614	2396587	2.61657e+06	3903.24	18928	4690	2025	60.43	2516
MAG23	RGIG583	d__Bacteria;p__Planctomycetota;c__Planctomycetes;o__Pirellulales;f__Thermoguttaceae;g__RUG695;s__	96.55	3.45	79.3	387	3436348	3.44058e+06	8879.45	70152	16124	3477	59.81	2694
MAG123	HF_Duodenum-2.concoct.032	d__Bacteria;p__Planctomycetota;c__Planctomycetes;o__Pirellulales;f__Thermoguttaceae;g__RUG695;s__RUG695 sp900321495	88.35	1.22	82.25	603	2408741	2.69698e+06	3994.6	24351	4850	2008	59.675	2196
MAG903	HF_Rectum-6.concoct.061	d__Bacteria;p__Proteobacteria;c__Alphaproteobacteria;o__Rhizobiales;f__Rhizobiaceae;g__Phyllobacterium;s__Phyllobacterium sp900539805	99.57	1.74	90.87	331	5248838	5.18018e+06	15857.5	142777	26534	7504	59.6	5295
MAG697	RGIG994	d__Bacteria;p__Proteobacteria;c__Alphaproteobacteria;o__Rhodobacterales;f__Rhodobacteraceae;g__Yoonia;s__	99.59	0.86	95.29	56	4129268	4.11076e+06	73736.9	453896	249965	42964	59.28	4101
MAG149	HG_Jejunum-9.concoct.064	d__Bacteria;p__Desulfobacterota;c__Desulfovibrionia;o__Desulfovibrionales;f__Desulfovibrionaceae;g__Desulfovibrio;s__Desulfovibrio sp900319575	92.19	2.88	77.79	252	2450922	2.58797e+06	9725.88	76205	14357	4563	59.092	2275
MAG146	HG_Jejunum-9.maxbin.024_sub	d__Bacteria;p__Firmicutes_C;c__Negativicutes;o__Acidaminococcales;f__Acidaminococcaceae;g__Succiniclasticum;s__Succiniclasticum sp900315805	97.47	3.59	79.52	240	2923793	2.89472e+06	12182.5	122735	30295	4413	59.067	3078
MAG175	HG_Ileum-8.metabat2.012	d__Bacteria;p__Firmicutes_A;c__Clostridia;o__Oscillospirales;f__Oscillospiraceae;g__UBA1777;s__UBA1777 sp900320595	86.79	4.7	63.29	163	2051260	2.26707e+06	12584.4	109374	18390	5178	58.983	2021
MAG59	RGIG499	d__Bacteria;p__Firmicutes_A;c__Clostridia;o__Oscillospirales;f__Ruminococcaceae;g__Ruthenibacterium;s__Ruthenibacterium lactatiformans	97.62	0.68	94.22	119	2936477	2.9881e+06	24676.3	207603	45821	11604	58.98	2750
MAG419	HF_Cecum-2.metabat2.129	d__Bacteria;p__Verrucomicrobiota;c__Kiritimatiellae;o__RFP12;f__UBA1067;g__UBA1067;s__	81.27	5.87	51.92	281	2146274	2.51493e+06	7637.99	66940	9815	3573	58.968	1856
MAG424	HF_Cecum-2.metabat2.069	d__Bacteria;p__Firmicutes_A;c__Clostridia;o__Oscillospirales;f__CAG-272;g__CAG-448;s__	87.91	2.07	77.56	259	2586839	2.88905e+06	9987.8	103373	12625	4463	58.939	2142
MAG893	HF_Rectum-6.metabat2.059	d__Bacteria;p__Firmicutes_A;c__Clostridia;o__Oscillospirales;f__Oscillospiraceae;g__;s__	87.92	3.22	71.82	117	1277156	1.41151e+06	10915.9	52629	15110	5717	58.806	1278
MAG400	HF_Cecum-3.metabat2.135	d__Bacteria;p__Firmicutes_A;c__Clostridia;o__Oscillospirales;f__Oscillospiraceae;g__;s__	86.24	2.52	73.64	109	1260178	1.42949e+06	11561.3	45836	15971	6069	58.713	1272
MAG581	HG_Colon-12.metabat2.011	d__Bacteria;p__Firmicutes_A;c__Clostridia;o__Oscillospirales;f__Oscillospiraceae;g__;s__	88.14	0	88.14	71	1287671	1.46094e+06	18136.2	81430	28556	9097	58.666	1248
MAG393	HF_Cecum-4.concoct.069	d__Bacteria;p__Firmicutes_A;c__Clostridia;o__Oscillospirales;f__Oscillospiraceae;g__;s__	89.71	5.7	61.21	176	1482652	1.56821e+06	8424.16	69873	16572	3121	58.576	1493
MAG857	HG_Rectum-11.concoct.135	d__Bacteria;p__Firmicutes_A;c__Clostridia;o__Oscillospirales;f__Acutalibacteraceae;g__RUG420;s__RUG420 sp900317085	84.45	3.77	65.6	594	2070764	2.37399e+06	3486.13	32565	3915	1868	58.538	2426
MAG304	HG_Cecum-7.concoct.045	d__Bacteria;p__Firmicutes_A;c__Clostridia;o__Oscillospirales;f__Acutalibacteraceae;g__RUG420;s__RUG420 sp900317085	82.49	3.08	67.09	456	1567960	1.85249e+06	3438.51	24199	3752	1930	58.46	1745
MAG318	HG_Cecum-11.metabat2.070	d__Bacteria;p__Firmicutes_A;c__Clostridia;o__Oscillospirales;f__Acutalibacteraceae;g__RUG420;s__RUG420 sp900317085	83.09	5.17	57.24	237	1561294	1.79832e+06	6587.74	52129	7504	3446	58.406	1561
MAG768	HG_Rectum-9.metabat2.059	d__Bacteria;p__Firmicutes_A;c__Clostridia;o__Oscillospirales;f__Acutalibacteraceae;g__RUG420;s__RUG420 sp900317085	90.83	2.13	80.18	201	1781039	1.92291e+06	8860.89	49401	12826	4049	58.261	1753
MAG125	HF_Duodenum-2.concoct.016	d__Bacteria;p__Firmicutes_A;c__Clostridia_A;o__Christensenellales;f__CAG-138;g__UBA3792;s__	84.66	4.27	63.31	451	2085380	2.3742e+06	4623.9	27670	5461	2491	58.208	2213
MAG56	RGIG504	d__Bacteria;p__Firmicutes_A;c__Clostridia;o__Lachnospirales;f__Lachnospiraceae;g__UBA1066_A;s__	87.97	1.79	79.02	332	2331737	2.60887e+06	7023.3	31940	8687	3440	58.09	2215
MAG137	RGIG640	d__Bacteria;p__Firmicutes_A;c__Clostridia_A;o__Christensenellales;f__CAG-138;g__UBA3792;s__	94.8	3	79.8	164	1772320	1.81637e+06	10806.8	39377	15775	4840	58.05	1784
MAG267	HG_Cecum-8.concoct.130	d__Bacteria;p__Firmicutes_A;c__Clostridia;o__Oscillospirales;f__Acutalibacteraceae;g__RUG420;s__RUG420 sp900317085	90.97	2.24	79.77	472	2555263	2.75167e+06	5413.69	39050	6929	2602	58.028	2990
MAG9	RGIG613	d__Bacteria;p__Firmicutes_A;c__Clostridia;o__Peptostreptococcales;f__Anaerovoracaceae;g__UBA1764;s__	86.02	6.32	54.42	436	1898197	2.08673e+06	4353.66	26350	5393	2113	57.99	2038
MAG109	HF_Duodenum-3.metabat2.021_sub	d__Bacteria;p__Firmicutes_A;c__Clostridia;o__Oscillospirales;f__Oscillospiraceae;g__NK3B98;s__NK3B98 sp900314485	95.75	1.95	86	111	1740790	1.78411e+06	15682.8	62277	21601	7227	57.887	1687
MAG7	RGIG618	d__Bacteria;p__Firmicutes_A;c__Clostridia;o__Oscillospirales;f__Acutalibacteraceae;g__RUG420;s__RUG420 sp900318715	93.38	1.92	83.78	290	1810017	1.90358e+06	6241.44	30592	8621	2922	57.84	1810
MAG188	RGIG265	d__Bacteria;p__Firmicutes_A;c__Clostridia;o__Oscillospirales;f__CAG-272;g__UMGS1865;s__	84.23	3.36	67.43	326	1315754	1.51789e+06	4036.06	17189	4454	2125	57.72	1373
MAG130	RGIG666	d__Bacteria;p__Firmicutes_A;c__Clostridia;o__Oscillospirales;f__Oscillospiraceae;g__UBA1777;s__	81.03	8.12	40.43	782	3941347	4.54402e+06	5040.09	37345	5303	2862	57.72	4625
MAG449	RGIG459	d__Bacteria;p__Firmicutes_A;c__Clostridia;o__Oscillospirales;f__CAG-272;g__UMGS1865;s__	86.37	3.38	69.47	337	1342091	1.50852e+06	3982.47	26241	4706	2047	57.67	1381
MAG700	RGIG984	d__Bacteria;p__Firmicutes_A;c__Clostridia;o__Oscillospirales;f__CAG-272;g__UMGS1865;s__	84.1	6.94	49.4	363	1377728	1.54259e+06	3795.39	16840	4493	2020	57.67	1475
MAG801	HG_Rectum-7.metabat2.126_sub	d__Bacteria;p__Firmicutes_A;c__Clostridia;o__Oscillospirales;f__CAG-272;g__UMGS1865;s__	92.51	1.07	87.16	131	1438739	1.53983e+06	10982.7	45950	14056	5001	57.659	1324
MAG630	HF_Colon-5.maxbin.033	d__Bacteria;p__Firmicutes_A;c__Clostridia;o__Oscillospirales;f__CAG-272;g__UMGS1865;s__	95.27	3.82	76.17	233	1637157	1.6559e+06	7026.42	38437	10530	3266	57.523	1604
MAG157	HG_Jejunum-7.concoct.188_sub	d__Bacteria;p__Firmicutes_A;c__Clostridia;o__Lachnospirales;f__Lachnospiraceae;g__UBA1066;s__UBA1066 sp900317515	84.19	2.06	73.89	471	2158093	2.5189e+06	4581.94	19830	5542	2457	57.492	2206
MAG219	RGIG158	d__Bacteria;p__Firmicutes_A;c__Clostridia;o__Oscillospirales;f__CAG-272;g__UMGS1865;s__	84.97	2.86	70.67	204	1356866	1.55807e+06	6651.3	31116	7705	3400	57.48	1324
MAG460	RGIG426	d__Bacteria;p__Firmicutes_A;c__Clostridia;o__Oscillospirales;f__Acutalibacteraceae;g__UMGS1487;s__	86.13	6.66	52.83	375	1566449	1.71438e+06	4177.2	24699	5069	2100	57.39	1641
MAG370	HF_Cecum-5.metabat2.038	d__Bacteria;p__Firmicutes_A;c__Clostridia;o__Oscillospirales;f__CAG-272;g__UMGS1865;s__	91.54	1.67	83.19	263	1597319	1.71827e+06	6073.46	24663	8143	2971	57.384	1597
MAG874	HG_Rectum-10.metabat2.080	d__Bacteria;p__Verrucomicrobiota;c__Verrucomicrobiae;o__Verrucomicrobiales;f__Akkermansiaceae;g__Akkermansia;s__	90.13	2.38	78.23	123	2305803	2.50343e+06	18746.4	135734	25427	9746	57.34	2003
MAG851	HG_Rectum-11.metabat2.040	d__Bacteria;p__Firmicutes_A;c__Clostridia;o__Oscillospirales;f__Oscillospiraceae;g__Oscillibacter;s__	83.39	1.27	77.04	207	1509206	1.79065e+06	7290.85	49453	8628	3765	57.333	1600
MAG49	RGIG518	d__Bacteria;p__Firmicutes_A;c__Clostridia_A;o__Christensenellales;f__CAG-74;g__GCA-900199385;s__	84.85	2.32	73.25	237	2440101	2.81917e+06	10295.8	63919	14840	4599	57.29	2335
MAG100	HG_Duodenum-10.concoct.139	d__Bacteria;p__Firmicutes_A;c__Clostridia_A;o__Christensenellales;f__CAG-138;g__UBA3792;s__	86.39	1.68	77.99	385	2469974	2.8176e+06	6415.52	45003	8333	3181	57.284	2508
MAG210	RGIG187	d__Bacteria;p__Firmicutes_A;c__Clostridia;o__Oscillospirales;f__CAG-272;g__UMGS1865;s__	90.52	6.27	59.17	208	1437402	1.49781e+06	6910.59	28710	8218	3609	57.2	1414
MAG764	HG_Rectum-9.metabat2.082	d__Bacteria;p__Firmicutes_A;c__Clostridia;o__Oscillospirales;f__CAG-272;g__UMGS1865;s__	90.36	1.92	80.76	116	1574863	1.71264e+06	13576.4	78838	20453	6265	57.191	1430
MAG487	RGIG354	d__Bacteria;p__Firmicutes_A;c__Clostridia;o__Oscillospirales;f__Oscillospiraceae;g__Oscillibacter;s__	81.89	2.7	68.39	231	1536636	1.83497e+06	6652.1	24517	7905	3548	57.13	1634
MAG753	RGIG1033	d__Bacteria;p__Bacteroidota;c__Bacteroidia;o__Bacteroidales;f__W3P20-009;g__W3P20-009;s__	87.46	1.39	80.51	332	2262845	2.55584e+06	6815.8	52688	8675	3098	57.02	2067
MAG232	HG_Cecum-9.metabat2.134	d__Bacteria;p__Firmicutes_A;c__Clostridia;o__Lachnospirales;f__Lachnospiraceae;g__UBA1066;s__UBA1066 sp900317515	82.84	0.76	79.04	415	2267111	2.7195e+06	5462.92	33007	5671	3015	57	2310
MAG204	RGIG199	d__Bacteria;p__Verrucomicrobiota;c__Verrucomicrobiae;o__Verrucomicrobiales;f__Akkermansiaceae;g__Akkermansia;s__	87.55	4.22	66.45	457	2515331	2.76688e+06	5504.01	29291	7302	2720	56.96	2373
MAG159	HG_Jejunum-12.metabat2.087	d__Bacteria;p__Firmicutes_A;c__Clostridia;o__Lachnospirales;f__Lachnospiraceae;g__UBA1066;s__UBA1066 sp900317515	85.96	3.75	67.21	418	2245387	2.52793e+06	5371.74	37026	5932	3007	56.749	2308
MAG813	HG_Rectum-7.maxbin.023	d__Bacteria;p__Firmicutes_A;c__Clostridia;o__Oscillospirales;f__CAG-272;g__Firm-07;s__	87.83	3.3	71.33	172	1558232	1.72272e+06	9059.49	42857	15825	3802	56.69	1467
MAG38	RGIG552	d__Bacteria;p__Firmicutes_A;c__Clostridia;o__Oscillospirales;f__Oscillospiraceae;g__CAG-110;s__	93.64	0.3	92.14	160	2049079	2.1821e+06	12806.7	69311	18702	5683	56.56	1930
MAG645	HF_Colon-4.concoct.108	d__Bacteria;p__Bacteroidota;c__Bacteroidia;o__Bacteroidales;f__Rikenellaceae;g__Alistipes;s__	84.94	5.13	59.29	442	1542761	1.73715e+06	3490.41	16180	4108	1780	56.535	1554
MAG718	RGIG953	d__Bacteria;p__Verrucomicrobiota;c__Verrucomicrobiae;o__Verrucomicrobiales;f__Akkermansiaceae;g__Akkermansia;s__	87.53	2.72	73.93	225	2468980	2.75357e+06	10973.2	57530	15526	5172	56.45	2202
MAG322	HG_Cecum-11.metabat2.041	d__Bacteria;p__Bacteroidota;c__Bacteroidia;o__Bacteroidales;f__W3P20-009;g__W3P20-009;s__	98.66	0	98.66	108	2552556	2.58722e+06	23634.8	96188	44854	11109	56.417	2097
MAG114	HF_Duodenum-2.metabat2.094	d__Bacteria;p__Firmicutes_A;c__Clostridia;o__Lachnospirales;f__Lachnospiraceae;g__CAG-791;s__	80.33	3.39	63.38	333	2273672	2.75334e+06	6827.84	47525	8254	3267	56.4	2138
MAG758	RGIG1020	d__Bacteria;p__Bacteroidota;c__Bacteroidia;o__Bacteroidales;f__Rikenellaceae;g__Alistipes;s__	80.12	7.12	44.52	505	1633900	1.92298e+06	3235.45	10604	3579	1888	56.31	1738
MAG229	RGIG132	d__Bacteria;p__Bacteroidota;c__Bacteroidia;o__Bacteroidales;f__Rikenellaceae;g__Alistipes;s__	86.35	8.01	46.3	514	1830630	1.97338e+06	3561.54	23464	4177	1977	56.27	1877
MAG215	RGIG176	d__Bacteria;p__Bacteroidota;c__Bacteroidia;o__Bacteroidales;f__Rikenellaceae;g__Alistipes;s__	86.43	9.18	40.53	488	1873650	1.99582e+06	3839.45	22056	4545	1985	56.21	1907
MAG482	RGIG370	d__Bacteria;p__Bacteroidota;c__Bacteroidia;o__Bacteroidales;f__Rikenellaceae;g__Alistipes;s__	87.85	5.91	58.3	503	1939123	2.09271e+06	3855.12	14838	4619	2031	56.17	1953
MAG65	RGIG486	d__Bacteria;p__Firmicutes_A;c__Clostridia;o__Lachnospirales;f__Lachnospiraceae;g__CAG-791;s__	81.9	8.48	39.5	453	2819542	3.20357e+06	6224.15	28423	7297	3192	55.86	2762
MAG115	HF_Duodenum-2.metabat2.061	d__Bacteria;p__Firmicutes;c__Bacilli;o__Erysipelotrichales;f__Erysipelotrichaceae;g__Bulleidia;s__	92.56	3.81	73.51	237	1917220	1.99828e+06	8089.54	31139	10795	3865	55.512	2040
MAG142	HG_Jejunum-9.metabat2.033	d__Bacteria;p__Bacteroidota;c__Bacteroidia;o__Bacteroidales;f__Muribaculaceae;g__C941;s__C941 sp900321725	96.04	1.26	89.74	150	2864368	2.94638e+06	19095.8	96528	28378	9257	55.503	2396
MAG64	RGIG487	d__Bacteria;p__Firmicutes_A;c__Clostridia;o__Peptostreptococcales;f__Anaerovoracaceae;g__UBA1739;s__	86.41	3.57	68.56	294	1578644	1.77057e+06	5369.54	29092	6299	2758	55.46	1590
MAG44	RGIG530	d__Bacteria;p__Firmicutes;c__Bacilli;o__Erysipelotrichales;f__Erysipelotrichaceae;g__Bulleidia;s__	89.68	5.87	60.33	365	1875039	1.98075e+06	5137.09	28321	6460	2567	55.43	2088
MAG41	RGIG537	d__Bacteria;p__Firmicutes_A;c__Clostridia;o__Oscillospirales;f__Acutalibacteraceae;g__Ruminococcus_E;s__Ruminococcus_E sp900317315	84.36	9.52	36.76	441	1839777	2.00572e+06	4171.83	20994	5295	1980	55.4	1929
MAG52	RGIG511	d__Bacteria;p__Firmicutes;c__Bacilli;o__Erysipelotrichales;f__Erysipelotrichaceae;g__Bulleidia;s__	93.2	2.86	78.9	276	2047633	2.13847e+06	7418.96	52965	10223	3209	55.32	2177
MAG55	RGIG505	d__Bacteria;p__Firmicutes;c__Bacilli;o__Erysipelotrichales;f__Erysipelotrichaceae;g__Bulleidia;s__	93.1	0.95	88.35	220	1969444	2.0967e+06	8952.02	54419	12244	3966	55.3	2029
MAG27	RGIG575	d__Bacteria;p__Firmicutes_A;c__Clostridia;o__Eubacteriales;f__Anaerofustaceae;g__;s__	84.15	3.87	64.8	201	1884169	2.16614e+06	9373.98	82000	17976	3324	55.2	1829
MAG119	HF_Duodenum-2.metabat2.008_sub	d__Bacteria;p__Firmicutes_A;c__Clostridia;o__Oscillospirales;f__Acutalibacteraceae;g__Ruminococcus_E;s__Ruminococcus_E sp900317315	81.61	2.46	69.31	234	1598865	1.91982e+06	6832.76	37591	7484	3582	55.192	1609
MAG129	RGIG670	d__Bacteria;p__Firmicutes_A;c__Clostridia;o__Oscillospirales;f__Acutalibacteraceae;g__Ruminococcus_E;s__Ruminococcus_E sp900317315	90.61	7.46	53.31	435	1887367	1.94216e+06	4338.77	23078	5206	2148	55.19	1957
MAG193	RGIG240	d__Bacteria;p__Firmicutes_A;c__Clostridia;o__Oscillospirales;f__Acutalibacteraceae;g__Ruminococcus_E;s__Ruminococcus_E sp900317315	87.28	3.3	70.78	388	1845939	2.05405e+06	4757.57	32546	5757	2263	55	1903
MAG760	RGIG1004	d__Bacteria;p__Firmicutes_A;c__Clostridia;o__Oscillospirales;f__Acutalibacteraceae;g__Ruminococcus_E;s__Ruminococcus_E sp900317315	90.24	3.36	73.44	364	1904010	2.04597e+06	5230.8	25365	6552	2609	54.97	1957
MAG458	RGIG429	d__Bacteria;p__Firmicutes_A;c__Clostridia;o__Oscillospirales;f__Acutalibacteraceae;g__Ruminococcus_E;s__Ruminococcus_E sp900317315	91.03	4.61	67.98	373	1876114	1.9745e+06	5029.8	25304	6218	2337	54.94	1961
MAG702	RGIG981	d__Bacteria;p__Bacteroidota;c__Bacteroidia;o__Bacteroidales;f__Rikenellaceae;g__Tidjanibacter;s__	92.98	0.88	88.58	84	1745594	1.86203e+06	20780.9	106249	45145	10228	54.9	1413
MAG183	RGIG289	d__Bacteria;p__Firmicutes_A;c__Clostridia;o__Oscillospirales;f__UBA644;g__;s__	88.23	5.82	59.13	358	1966555	2.11444e+06	5493.17	22998	7101	2701	54.83	2018
MAG371	HF_Cecum-5.metabat2.028_sub	d__Bacteria;p__Firmicutes_A;c__Clostridia;o__Oscillospirales;f__CAG-272;g__Firm-07;s__	84.77	8.48	42.37	524	2209792	2.41942e+06	4217.16	26353	5006	2042	54.825	2326
MAG216	RGIG175	d__Bacteria;p__Firmicutes_A;c__Clostridia;o__Oscillospirales;f__Acutalibacteraceae;g__Ruminococcus_E;s__Ruminococcus_E sp900317315	86.47	4.33	64.82	450	1899657	2.11464e+06	4221.46	19461	4993	2157	54.81	2017
MAG455	RGIG443	d__Bacteria;p__Firmicutes_A;c__Clostridia;o__Oscillospirales;f__UBA644;g__;s__	88.78	5.03	63.63	370	1976952	2.12736e+06	5343.11	29447	6785	2640	54.81	2052
MAG696	RGIG995	d__Bacteria;p__Firmicutes_A;c__Clostridia;o__Oscillospirales;f__UBA644;g__;s__	91.16	3.17	75.31	354	2018417	2.15016e+06	5701.74	32698	7580	2684	54.81	2030
MAG51	RGIG512	d__Bacteria;p__Firmicutes_A;c__Clostridia;o__Oscillospirales;f__Acutalibacteraceae;g__Ruminococcus_E;s__Ruminococcus_E sp900317315	86.38	3.69	67.93	438	1995548	2.23656e+06	4556.05	39763	5656	2135	54.68	2164
MAG456	RGIG438	d__Bacteria;p__Firmicutes_A;c__Clostridia;o__Oscillospirales;f__CAG-272;g__UMGS1865;s__	81.94	5.34	55.24	243	1336369	1.55955e+06	5499.46	32117	7018	2823	54.31	1352
MAG590	HG_Colon-11.metabat2.071	d__Bacteria;p__Firmicutes_A;c__Clostridia;o__Oscillospirales;f__CAG-272;g__UMGS1696;s__	94.41	1.01	89.36	209	1532860	1.60814e+06	7334.26	27489	9411	3699	54.157	1539
MAG652	HF_Colon-3.metabat2.096	d__Bacteria;p__Firmicutes_A;c__Clostridia;o__Oscillospirales;f__CAG-272;g__UMGS1865;s__	83.88	3.04	68.68	192	1454824	1.69018e+06	7577.21	42962	9179	3801	54.104	1419
MAG459	RGIG428	d__Bacteria;p__Firmicutes_A;c__Clostridia;o__Oscillospirales;f__Ruminococcaceae;g__UBA3818;s__	88.41	1.34	81.71	255	1590366	1.77754e+06	6236.73	38958	8098	3132	54.1	1726
MAG10	RGIG612	d__Bacteria;p__Firmicutes_C;c__Negativicutes;o__Selenomonadales;f__Selenomonadaceae;g__UBA3796;s__	94.13	9.08	48.73	534	2416624	2.3479e+06	4525.51	22434	5902	2141	54.04	2677
MAG62	RGIG492	d__Bacteria;p__Firmicutes_A;c__Clostridia;o__Oscillospirales;f__;g__;s__	81.6	0.06	81.3	465	1512826	1.85305e+06	3253.39	9641	3685	1881	53.99	1629
MAG305	HG_Cecum-12.metabat2.102	d__Bacteria;p__Firmicutes_A;c__Clostridia;o__Oscillospirales;f__CAG-272;g__UMGS1696;s__	87.56	2.04	77.36	213	1520750	1.70579e+06	7139.67	34629	8866	3576	53.986	1563
MAG46	RGIG527	d__Bacteria;p__Firmicutes_A;c__Clostridia;o__Oscillospirales;f__;g__;s__	84.13	3.75	65.38	487	1591760	1.83233e+06	3268.5	12112	3535	1862	53.93	1724
MAG117	HF_Duodenum-2.metabat2.045	d__Bacteria;p__Firmicutes;c__Bacilli;o__Erysipelotrichales;f__Erysipelotrichaceae;g__Bulleidia;s__	86.19	5.96	56.39	255	1802959	1.98439e+06	7070.43	28775	8686	3525	53.928	1956
MAG573	HG_Colon-7.concoct.082	d__Bacteria;p__Firmicutes_A;c__Clostridia;o__Oscillospirales;f__CAG-382;g__;s__	86.67	1.56	78.87	336	2040517	2.32252e+06	6072.97	31722	7912	3059	53.92	2117
MAG208	RGIG192	d__Bacteria;p__Firmicutes_A;c__Clostridia;o__Oscillospirales;f__Acutalibacteraceae;g__Ruminococcus_E;s__Ruminococcus_E sp900317315	80.29	1.81	71.24	597	2042109	2.50645e+06	3420.62	25949	3663	1893	53.88	2328
MAG282	HG_Cecum-7.metabat2.044	d__Bacteria;p__Firmicutes_A;c__Clostridia;o__Oscillospirales;f__CAG-382;g__;s__	88.7	2.37	76.85	244	1818554	2.00713e+06	7453.09	34594	9616	3613	53.818	1787
MAG28	RGIG572	d__Bacteria;p__Firmicutes;c__Bacilli;o__Erysipelotrichales;f__Erysipelotrichaceae;g__Bulleidia;s__	86.03	6.9	51.53	444	1886860	2.06306e+06	4249.68	27970	5041	2081	53.75	2145
MAG53	RGIG510	d__Bacteria;p__Firmicutes;c__Bacilli;o__Erysipelotrichales;f__Erysipelotrichaceae;g__Bulleidia;s__	95.24	6.83	61.09	212	1934651	1.89921e+06	9125.71	45555	12128	4262	53.69	2042
MAG402	HF_Cecum-3.metabat2.115	d__Bacteria;p__Bacteroidota;c__Bacteroidia;o__Bacteroidales;f__Rikenellaceae;g__Tidjanibacter;s__	86.55	1.87	77.2	165	1478068	1.68012e+06	8957.99	62881	11648	4631	53.673	1320
MAG37	RGIG554	d__Bacteria;p__Firmicutes_A;c__Clostridia;o__Lachnospirales;f__Lachnospiraceae;g__;s__	80.48	3.33	63.83	355	1768715	2.13881e+06	4982.3	32394	6081	2640	53.65	1769
MAG124	HF_Duodenum-2.concoct.018	d__Bacteria;p__Firmicutes_A;c__Clostridia;o__Oscillospirales;f__;g__;s__	94.18	3.6	76.18	399	1981239	2.03235e+06	4965.51	23439	6350	2643	53.601	2056
MAG934	HF_Rectum-3.metabat2.011	d__Bacteria;p__Bacteroidota;c__Bacteroidia;o__Bacteroidales;f__Rikenellaceae;g__Tidjanibacter;s__	97.36	0.96	92.56	27	1803142	1.83473e+06	66783	275362	129794	29457	53.599	1511
MAG486	RGIG358	d__Bacteria;p__Bacteroidota;c__Bacteroidia;o__Bacteroidales;f__Rikenellaceae;g__Tidjanibacter;s__	82.36	5.41	55.31	433	1479395	1.71622e+06	3416.62	14794	3747	1893	53.53	1510
MAG26	RGIG577	d__Bacteria;p__Firmicutes_A;c__Clostridia;o__Oscillospirales;f__;g__;s__	93.01	2.57	80.16	388	1982027	2.08004e+06	5108.32	24418	6079	2655	53.52	2071
MAG48	RGIG519	d__Bacteria;p__Firmicutes_A;c__Clostridia;o__Oscillospirales;f__Acutalibacteraceae;g__Ruminococcus_E;s__Ruminococcus_E sp900100595	90.03	4.83	65.88	207	2145138	2.27908e+06	10363	46608	13550	5030	53.42	2092
MAG102	HG_Duodenum-10.concoct.042	d__Bacteria;p__Firmicutes_A;c__Clostridia;o__Oscillospirales;f__Ruminococcaceae;g__Firm-04;s__	99.06	0.36	97.26	329	3422194	3.44235e+06	10401.8	81291	15104	4922	53.319	3164
MAG408	HF_Cecum-3.maxbin.091_sub	d__Bacteria;p__Bacteroidota;c__Bacteroidia;o__Bacteroidales;f__Rikenellaceae;g__Alistipes;s__	87.16	9.07	41.81	359	1540914	1.62815e+06	4292.24	15480	5076	2291	53.268	1618
MAG211	RGIG185	d__Bacteria;p__Firmicutes_A;c__Clostridia;o__Oscillospirales;f__Acutalibacteraceae;g__Ruminococcus_E;s__Ruminococcus_E sp900316555	89.48	8.87	45.13	325	1739427	1.78964e+06	5352.08	35069	8140	2193	53.2	1849
MAG807	HG_Rectum-7.metabat2.066	d__Bacteria;p__Firmicutes_A;c__Clostridia;o__Oscillospirales;f__CAG-272;g__;s__	92.56	1.34	85.86	120	1926881	2.05594e+06	16057.3	169505	33161	5669	53.102	1631
MAG380	HF_Cecum-4.metabat2.081	d__Bacteria;p__Bacteroidota;c__Bacteroidia;o__Bacteroidales;f__Rikenellaceae;g__Alistipes;s__	88.7	2.96	73.9	194	1512936	1.66089e+06	7798.64	35109	9992	3626	53.064	1461
MAG930	HF_Rectum-3.metabat2.036	d__Bacteria;p__Firmicutes_A;c__Clostridia;o__Oscillospirales;f__Acutalibacteraceae;g__Ruminococcus_E;s__Ruminococcus_E sp900316555	82.08	8.14	41.38	235	1430673	1.62657e+06	6087.97	27543	6847	3203	53.043	1508
MAG134	RGIG658	d__Bacteria;p__Firmicutes_A;c__Clostridia_A;o__Christensenellales;f__CAG-138;g__;s__	83.71	7.26	47.41	269	2342022	2.62775e+06	8706.4	73393	13083	3584	52.97	2363
MAG808	HG_Rectum-7.metabat2.054	d__Bacteria;p__Firmicutes_A;c__Clostridia;o__Oscillospirales;f__CAG-272;g__UBA1740;s__	80.67	1.01	75.62	243	2065367	2.53941e+06	8499.45	45489	10699	4219	52.946	1861
MAG39	RGIG551	d__Bacteria;p__Firmicutes_A;c__Clostridia;o__Oscillospirales;f__Acutalibacteraceae;g__RUG762;s__	90.09	4.55	67.34	584	2730457	2.90657e+06	4675.44	28103	5759	2331	52.91	2830
MAG507	RGIG311	d__Bacteria;p__Bacteroidota;c__Bacteroidia;o__Bacteroidales;f__Rikenellaceae;g__Alistipes;s__	86.3	8.71	42.75	443	1675791	1.79586e+06	3782.82	44989	4356	1985	52.9	1790
MAG927	HF_Rectum-3.metabat2.089	d__Bacteria;p__Firmicutes_A;c__Clostridia;o__Oscillospirales;f__Acutalibacteraceae;g__UBA5905;s__	93.86	2.67	80.51	82	1331156	1.38269e+06	16233.6	57914	23857	8789	52.898	1335
MAG757	RGIG1021	d__Bacteria;p__Firmicutes_A;c__Clostridia;o__Oscillospirales;f__Acutalibacteraceae;g__UBA5905;s__	96.71	3.02	81.61	84	1372555	1.3778e+06	16339.9	80648	25313	8110	52.86	1359
MAG19	RGIG590	d__Bacteria;p__Firmicutes_A;c__Clostridia;o__Oscillospirales;f__Acutalibacteraceae;g__Ruminococcus_E;s__	94.57	4.04	74.37	360	2053013	2.08795e+06	5702.81	31111	7816	2608	52.86	2017
MAG623	HF_Colon-5.metabat2.064	d__Bacteria;p__Bacteroidota;c__Bacteroidia;o__Bacteroidales;f__Rikenellaceae;g__Alistipes;s__	88.21	4.17	67.36	266	1465974	1.60078e+06	5511.18	51339	6227	3148	52.854	1483
MAG368	HF_Cecum-5.metabat2.048	d__Bacteria;p__Bacteroidota;c__Bacteroidia;o__Bacteroidales;f__Rikenellaceae;g__Alistipes;s__	92.71	8.24	51.51	353	1666654	1.66037e+06	4721.4	17834	6013	2346	52.752	1741
MAG739	RGIG904	d__Bacteria;p__Firmicutes_A;c__Clostridia;o__Oscillospirales;f__Acutalibacteraceae;g__Ruminococcus_E;s__Ruminococcus_E sp900316555	94.3	1.45	87.05	128	1635908	1.71107e+06	12780.5	57394	18166	6236	52.71	1610
MAG560	HG_Colon-7.metabat2.001_sub	d__Bacteria;p__Firmicutes_A;c__Clostridia;o__Oscillospirales;f__Oscillospiraceae;g__CAG-110;s__	81.59	3.97	61.74	184	1305923	1.54875e+06	7097.41	25658	8874	3637	52.664	1394
MAG922	HF_Rectum-4.concoct.065	d__Bacteria;p__Bacteroidota;c__Bacteroidia;o__Bacteroidales;f__Rikenellaceae;g__Alistipes;s__	94.79	4.09	74.34	252	1734962	1.75936e+06	6884.77	29479	9420	3303	52.617	1699
MAG513	RGIG302	d__Bacteria;p__Bacteroidota;c__Bacteroidia;o__Bacteroidales;f__Rikenellaceae;g__Alistipes;s__	80.56	9.04	35.36	478	1845715	2.12425e+06	3861.33	24750	4463	2057	52.57	1922
MAG320	HG_Cecum-11.metabat2.049	d__Bacteria;p__Firmicutes_A;c__Clostridia;o__Oscillospirales;f__Acutalibacteraceae;g__Ruminococcus_E;s__Ruminococcus_E sp900316555	84.37	3.32	67.77	254	1679092	1.93441e+06	6610.6	31780	7581	3411	52.562	1786
MAG745	RGIG889	d__Bacteria;p__Bacteroidota;c__Bacteroidia;o__Bacteroidales;f__Rikenellaceae;g__Alistipes;s__	96.15	4.61	73.1	278	1747002	1.73642e+06	6284.18	30626	8729	3038	52.5	1693
MAG454	RGIG444	d__Bacteria;p__Firmicutes_A;c__Clostridia;o__Oscillospirales;f__CAG-272;g__UMGS1865;s__	80.9	3.69	62.45	404	2326476	2.7899e+06	5758.6	27206	7771	2696	52.48	2139
MAG362	HF_Cecum-6.concoct.144	d__Bacteria;p__Bacteroidota;c__Bacteroidia;o__Bacteroidales;f__Rikenellaceae;g__;s__	88.66	2.63	75.51	321	1544736	1.70169e+06	4812.26	37270	5923	2448	52.457	1521
MAG161	HG_Jejunum-12.metabat2.081	d__Bacteria;p__Firmicutes_A;c__Clostridia;o__Lachnospirales;f__Lachnospiraceae;g__Eubacterium_H;s__Eubacterium_H sp900318405	94.69	0.64	91.49	174	2183862	2.29235e+06	12550.9	83121	18026	5618	52.428	1901
MAG231	RGIG123	d__Bacteria;p__Bacteroidota;c__Bacteroidia;o__Bacteroidales;f__Rikenellaceae;g__Alistipes;s__	91.27	7.72	52.67	434	1740588	1.7727e+06	4010.57	44989	4540	2133	52.4	1818
MAG729	RGIG930	d__Bacteria;p__Firmicutes_A;c__Clostridia;o__Oscillospirales;f__Oscillospiraceae;g__CAG-110;s__	86.35	1.45	79.1	283	2554741	2.92154e+06	9027.35	40366	11224	4266	52.38	1987
MAG203	RGIG202	d__Bacteria;p__Bacteroidota;c__Bacteroidia;o__Bacteroidales;f__Rikenellaceae;g__Alistipes;s__	97.84	2.68	84.44	63	1779097	1.77069e+06	28239.6	163854	66791	12376	52.34	1586
MAG165	HG_Jejunum-12.metabat2.035	d__Bacteria;p__Firmicutes;c__Bacilli;o__Erysipelotrichales;f__Erysipelotrichaceae;g__Bulleidia;s__	84.83	5.56	57.03	319	1710227	1.92098e+06	5361.21	21213	5931	2950	52.321	1879
MAG972	HF_Rectum-1.metabat2.021	d__Bacteria;p__Bacteroidota;c__Bacteroidia;o__Bacteroidales;f__Rikenellaceae;g__Alistipes;s__	88.29	2.16	77.49	66	1663479	1.84818e+06	25204.2	112102	37746	14793	52.177	1362
MAG474	RGIG395	d__Bacteria;p__Firmicutes_C;c__Negativicutes;o__Selenomonadales;f__Selenomonadaceae;g__Anaerovibrio;s__Anaerovibrio sp004553105	87.12	1.38	80.22	433	1731798	1.96393e+06	3999.53	25721	4667	2070	52.07	1843
MAG50	RGIG513	d__Bacteria;p__Firmicutes_A;c__Clostridia;o__Lachnospirales;f__Lachnospiraceae;g__Blautia_A;s__	82.43	3.32	65.83	593	3106565	3.66559e+06	5238.73	27480	6185	2753	52.05	2814
MAG964	HF_Rectum-2.concoct.075	d__Bacteria;p__Firmicutes_A;c__Clostridia;o__Oscillospirales;f__Acutalibacteraceae;g__Ruminococcus_E;s__Ruminococcus_E sp900316555	83.48	4.13	62.83	576	2056931	2.37903e+06	3571.06	28445	3881	1979	51.902	2460
MAG390	HF_Cecum-4.concoct.116	d__Bacteria;p__Firmicutes_C;c__Negativicutes;o__Selenomonadales;f__Selenomonadaceae;g__Anaerovibrio;s__Anaerovibrio sp004553105	93.32	4.71	69.77	377	1918525	1.96549e+06	5088.93	36300	6462	2494	51.9	1962
MAG435	HF_Cecum-2.concoct.052	d__Bacteria;p__Firmicutes_A;c__Clostridia;o__Oscillospirales;f__Acutalibacteraceae;g__Ruminococcus_E;s__Ruminococcus_E sp900316555	87.76	3.47	70.41	617	2358345	2.60543e+06	3822.28	39581	4381	1966	51.87	2886
MAG485	RGIG363	d__Bacteria;p__Firmicutes_C;c__Negativicutes;o__Selenomonadales;f__Selenomonadaceae;g__Anaerovibrio;s__Anaerovibrio sp004553105	94.59	8.08	54.19	413	2077823	2.02877e+06	5031.05	30639	6828	2316	51.8	2074
MAG809	HG_Rectum-7.metabat2.041	d__Bacteria;p__Firmicutes_A;c__Clostridia;o__Oscillospirales;f__Oscillospiraceae;g__UBA2922;s__	80.62	2.68	67.22	302	1891312	2.29527e+06	6262.62	40837	6868	3205	51.756	1979
MAG196	RGIG223	d__Bacteria;p__Bacteroidota;c__Bacteroidia;o__Bacteroidales;f__Rikenellaceae;g__Alistipes;s__	82.38	7.84	43.18	194	1877924	2.13236e+06	9680.02	60114	13346	4401	51.75	1748
MAG205	RGIG197	d__Bacteria;p__Bacteroidota;c__Bacteroidia;o__Bacteroidales;f__Rikenellaceae;g__Tidjanibacter;s__	94.93	0.86	90.63	255	1934898	2.0216e+06	7587.84	45946	10957	3416	51.69	1705
MAG217	RGIG163	d__Bacteria;p__Bacteroidota;c__Bacteroidia;o__Bacteroidales;f__Rikenellaceae;g__Alistipes;s__	88.42	8.28	47.02	406	1874793	1.96509e+06	4617.72	26009	5579	2413	51.67	1905
MAG730	RGIG922	d__Bacteria;p__Firmicutes_A;c__Clostridia;o__Oscillospirales;f__Acutalibacteraceae;g__Ruminococcus_E;s__Ruminococcus_E sp900316555	87.67	4.1	67.17	638	2032444	2.23496e+06	3185.65	14474	3406	1820	51.67	2448
MAG30	RGIG568	d__Bacteria;p__Firmicutes;c__Bacilli;o__Erysipelotrichales;f__Erysipelotrichaceae;g__Bulleidia;s__	84.13	4.13	63.48	328	2209227	2.53473e+06	6735.45	44753	9051	3121	51.6	2276
MAG212	RGIG179	d__Bacteria;p__Firmicutes_C;c__Negativicutes;o__Selenomonadales;f__Selenomonadaceae;g__Anaerovibrio;s__Anaerovibrio sp004553105	95.5	3.27	79.15	401	2131538	2.16228e+06	5315.56	27094	7542	2418	51.57	2146
MAG493	RGIG343	d__Bacteria;p__Bacteroidota;c__Bacteroidia;o__Bacteroidales;f__Bacteroidaceae;g__Prevotellamassilia;s__	86.32	2.98	71.42	334	1981380	2.23634e+06	5932.28	42125	7873	2790	51.54	1751
MAG167	HG_Jejunum-12.metabat2.007	d__Bacteria;p__Firmicutes_A;c__Clostridia;o__Oscillospirales;f__Ruminococcaceae;g__;s__	87.36	3.8	68.36	188	1964527	2.17412e+06	10449.6	96064	16039	4132	51.507	1900
MAG475	RGIG390	d__Bacteria;p__Bacteroidota;c__Bacteroidia;o__Bacteroidales;f__Rikenellaceae;g__Alistipes;s__	88.75	7.87	49.4	371	1840324	1.92877e+06	4960.44	20831	6065	2497	51.49	1882
MAG446	HF_Cecum-1.concoct.089	d__Bacteria;p__Verrucomicrobiota;c__Kiritimatiellae;o__RFP12;f__UBA1067;g__UBA1067;s__	83.86	2.3	72.36	464	2285123	2.67237e+06	4924.83	36871	5998	2353	51.482	2182
MAG281	HG_Cecum-7.metabat2.097	d__Bacteria;p__Firmicutes_A;c__Clostridia;o__Oscillospirales;f__CAG-272;g__UBA1740;s__	90.56	1.5	83.06	227	2071155	2.25599e+06	9124.03	92524	12511	4044	51.478	1856
MAG469	RGIG404	d__Bacteria;p__Bacteroidota;c__Bacteroidia;o__Bacteroidales;f__Bacteroidaceae;g__UBA4372;s__	84.17	6.88	49.77	76	2302241	2.57683e+06	30292.6	227526	52531	14132	51.46	1836
MAG743	RGIG894	d__Bacteria;p__Bacteroidota;c__Bacteroidia;o__Bacteroidales;f__Rikenellaceae;g__Alistipes;s__	91.47	6.73	57.82	356	1971744	2.02292e+06	5538.61	27071	7365	2568	51.36	1978
MAG122	HF_Duodenum-2.concoct.042_sub	d__Bacteria;p__Firmicutes;c__Bacilli;o__Erysipelotrichales;f__Erysipelotrichaceae;g__Bulleidia;s__	94.4	4.92	69.8	312	2371193	2.39519e+06	7599.98	124532	11334	3362	51.35	2447
MAG778	HG_Rectum-9.maxbin.025	d__Bacteria;p__Firmicutes_A;c__Clostridia_A;o__Christensenellales;f__Borkfalkiaceae;g__QALS01;s__	92.74	0.4	90.74	37	1549343	1.66443e+06	41874.1	235816	109991	25311	51.344	1418
MAG708	RGIG968	d__Bacteria;p__Firmicutes_C;c__Negativicutes;o__Selenomonadales;f__Selenomonadaceae;g__Anaerovibrio;s__Anaerovibrio sp004553105	97.64	7.7	59.14	442	2214258	2.09728e+06	5009.63	30801	6912	2222	51.34	2219
MAG166	HG_Jejunum-12.metabat2.033	d__Bacteria;p__Firmicutes;c__Bacilli;o__Erysipelotrichales;f__Erysipelotrichaceae;g__Bulleidia;s__	93.53	4.22	72.43	317	2387554	2.45196e+06	7531.72	58183	9337	3612	51.297	2525
MAG451	RGIG451	d__Bacteria;p__Firmicutes_A;c__Clostridia_A;o__Christensenellales;f__CAG-74;g__SFHK01;s__	90.07	9.88	40.67	559	2789108	2.82104e+06	4989.46	38551	7205	2161	51.29	2890
MAG192	RGIG250	d__Bacteria;p__Firmicutes_C;c__Negativicutes;o__Selenomonadales;f__Selenomonadaceae;g__;s__	92.93	0.71	89.38	134	1764800	1.88653e+06	13170.1	75801	18800	6849	51.28	1647
MAG490	RGIG349	d__Bacteria;p__Bacteroidota;c__Bacteroidia;o__Bacteroidales;f__Rikenellaceae;g__Alistipes;s__	90.48	7.61	52.43	405	2048346	2.10799e+06	5057.64	24849	6355	2610	51.28	2069
MAG226	RGIG141	d__Bacteria;p__Firmicutes_C;c__Negativicutes;o__Selenomonadales;f__Selenomonadaceae;g__Anaerovibrio;s__Anaerovibrio sp004553105	97.37	7.88	57.97	438	2251737	2.13512e+06	5140.95	31879	6737	2381	51.26	2248
MAG733	RGIG917	d__Bacteria;p__Firmicutes_C;c__Negativicutes;o__Selenomonadales;f__Selenomonadaceae;g__Anaerovibrio;s__Anaerovibrio sp004553105	94.16	4.85	69.91	441	2198520	2.22825e+06	4985.31	24768	6508	2302	51.26	2229
MAG199	RGIG217	d__Bacteria;p__Firmicutes_C;c__Negativicutes;o__Selenomonadales;f__Selenomonadaceae;g__Anaerovibrio;s__Anaerovibrio sp004553105	97.35	6.99	62.4	442	2242352	2.14665e+06	5073.19	28997	6856	2234	51.23	2270
MAG420	HF_Cecum-2.metabat2.098	d__Bacteria;p__Verrucomicrobiota;c__Lentisphaeria;o__Victivallales;f__Victivallaceae;g__;s__	82.69	6.28	51.29	377	1982534	2.27305e+06	5258.71	37703	5522	3017	51.208	1951
MAG172	HF_Jejunum-5.metabat2.007	d__Bacteria;p__Proteobacteria;c__Gammaproteobacteria;o__Enterobacterales;f__Enterobacteriaceae;g__Escherichia;s__Escherichia flexneri	95.36	1.88	85.96	395	4118170	4.24113e+06	10425.7	62483	14620	4559	51.172	4046
MAG24	RGIG580	d__Bacteria;p__Firmicutes_A;c__Clostridia;o__Oscillospirales;f__Acutalibacteraceae;g__UBA1227;s__UBA1227 sp002309175	80.59	4.29	59.14	239	1231547	1.47533e+06	5152.92	32969	7279	2340	51.16	1324
MAG505	RGIG314	d__Bacteria;p__Firmicutes_A;c__Clostridia;o__Oscillospirales;f__Oscillospiraceae;g__CAG-110;s__	83.05	6.01	53	300	2681062	3.06712e+06	8936.87	64904	13530	3772	51.1	2716
MAG36	RGIG555	d__Bacteria;p__Firmicutes_A;c__Clostridia;o__Peptostreptococcales;f__Anaerovoracaceae;g__RUG754;s__RUG754 sp900315895	84.4	5.61	56.35	413	1568384	1.77029e+06	3797.54	21478	4474	2006	51.05	1709
MAG494	RGIG342	d__Bacteria;p__Firmicutes_C;c__Negativicutes;o__Selenomonadales;f__Selenomonadaceae;g__Anaerovibrio;s__Anaerovibrio sp004553105	96	8.09	55.55	494	2295614	2.20555e+06	4646.99	32723	6044	2193	51.03	2327
MAG324	HG_Cecum-11.metabat2.021	d__Bacteria;p__Firmicutes_A;c__Clostridia;o__Oscillospirales;f__Oscillospiraceae;g__CAG-110;s__	92.16	6.91	57.61	197	2589215	2.63056e+06	13143.2	90361	27701	5182	51.023	2500
MAG948	HF_Rectum-2.metabat2.063	d__Bacteria;p__Bacteroidota;c__Bacteroidia;o__Bacteroidales;f__Bacteroidaceae;g__UBA4372;s__	93.3	5.37	66.45	101	2464663	2.5093e+06	24402.6	163973	44401	15016	50.964	2023
MAG373	HF_Cecum-5.concoct.189	d__Bacteria;p__Proteobacteria;c__Gammaproteobacteria;o__Enterobacterales;f__Enterobacteriaceae;g__Escherichia;s__Escherichia flexneri	99.22	0.04	99.02	131	4436146	4.46925e+06	33863.7	195103	51991	15416	50.911	4186
MAG33	RGIG563	d__Bacteria;p__Firmicutes_A;c__Clostridia;o__Peptostreptococcales;f__Anaerovoracaceae;g__RUG754;s__RUG754 sp900315895	85.76	2.48	73.36	228	1433437	1.6359e+06	6287	26237	7323	3210	50.87	1508
MAG170	HG_Jejunum-12.concoct.110	d__Bacteria;p__Firmicutes_A;c__Clostridia;o__Peptostreptococcales;f__Anaerovoracaceae;g__RUG754;s__RUG754 sp900315895	91.92	6.9	57.42	375	1628168	1.65894e+06	4341.78	33369	5394	2116	50.866	1802
MAG58	RGIG502	d__Bacteria;p__Firmicutes;c__Bacilli;o__Erysipelotrichales;f__Erysipelotrichaceae;g__;s__	92.45	1.93	82.8	210	1699685	1.80569e+06	8093.74	33083	10311	4136	50.84	1778
MAG43	RGIG533	d__Bacteria;p__Firmicutes;c__Bacilli;o__Erysipelotrichales;f__Erysipelotrichaceae;g__;s__	98.11	6.02	68.01	361	1887039	1.80979e+06	5227.25	27684	7085	2392	50.84	2035
MAG821	HG_Rectum-7.concoct.145	d__Bacteria;p__Bacteroidota;c__Bacteroidia;o__Bacteroidales;f__Rikenellaceae;g__Alistipes;s__	87.29	5.03	62.14	376	1767133	1.93555e+06	4699.82	18115	5747	2305	50.832	1758
MAG238	HG_Cecum-9.metabat2.034	d__Bacteria;p__Firmicutes_A;c__Clostridia;o__Oscillospirales;f__CAG-272;g__;s__	94.46	2.35	82.71	111	1752686	1.81429e+06	15790	78407	30139	6740	50.705	1682
MAG207	RGIG193	d__Bacteria;p__Bacteroidota;c__Bacteroidia;o__Bacteroidales;f__Rikenellaceae;g__Alistipes;s__	83.07	7.88	43.67	563	2099346	2.36177e+06	3728.86	14620	4315	2064	50.67	2042
MAG502	RGIG322	d__Bacteria;p__Firmicutes_C;c__Negativicutes;o__Selenomonadales;f__Selenomonadaceae;g__Anaerovibrio;s__Anaerovibrio sp004553105	96.58	7.57	58.73	482	2315169	2.22189e+06	4803.26	31111	6338	2177	50.67	2356
MAG148	HG_Jejunum-9.concoct.145	d__Bacteria;p__Firmicutes;c__Bacilli;o__Erysipelotrichales;f__Erysipelotrichaceae;g__Bulleidia;s__Bulleidia massiliensis	85.24	2.22	74.14	453	1935787	2.22801e+06	4273.26	20366	4748	2184	50.604	2170
MAG472	RGIG398	d__Bacteria;p__Bacteroidota;c__Bacteroidia;o__Bacteroidales;f__Rikenellaceae;g__Alistipes;s__	84.88	9.28	38.48	663	2170658	2.35589e+06	3273.99	12294	3584	1917	50.59	2188
MAG223	RGIG152	d__Bacteria;p__Bacteroidota;c__Bacteroidia;o__Bacteroidales;f__Rikenellaceae;g__Tidjanibacter;s__	86.23	2.93	71.58	202	1485520	1.67922e+06	7354.06	25404	8753	3784	50.53	1376
MAG751	RGIG853	d__Bacteria;p__Firmicutes_C;c__Negativicutes;o__;f__;g__;s__	82.07	5.06	56.77	449	1314083	1.53468e+06	2926.69	10592	3121	1774	50.49	1550
MAG428	HF_Cecum-2.maxbin.085	d__Bacteria;p__Proteobacteria;c__Gammaproteobacteria;o__Burkholderiales;f__Burkholderiaceae;g__CAG-521;s__	88.05	4.69	64.6	330	1460795	1.59054e+06	4426.65	56779	5387	2052	50.458	1614
MAG309	HG_Cecum-12.maxbin.042	d__Bacteria;p__Proteobacteria;c__Gammaproteobacteria;o__Burkholderiales;f__Burkholderiaceae;g__CAG-521;s__	83.21	6.56	50.41	367	1507900	1.71324e+06	4108.72	42371	5403	1897	50.442	1675
MAG719	RGIG946	d__Bacteria;p__Bacteroidota;c__Bacteroidia;o__Bacteroidales;f__Rikenellaceae;g__Alistipes;s__	90.2	9.9	40.7	344	1626475	1.64217e+06	4728.12	23330	6022	2298	50.44	1648
MAG243	HG_Cecum-9.maxbin.070	d__Bacteria;p__Proteobacteria;c__Gammaproteobacteria;o__Burkholderiales;f__Burkholderiaceae;g__CAG-521;s__	84.58	5.21	58.53	294	1481432	1.67433e+06	5038.88	64140	7140	2155	50.439	1587
MAG213	RGIG178	d__Bacteria;p__Firmicutes_C;c__Negativicutes;o__;f__;g__;s__	87.1	4.93	62.45	421	1341069	1.47357e+06	3185.44	14273	3533	1850	50.42	1549
MAG879	HG_Rectum-10.maxbin.131	d__Bacteria;p__Proteobacteria;c__Gammaproteobacteria;o__Burkholderiales;f__Burkholderiaceae;g__CAG-521;s__	87.71	4.69	64.26	305	1475679	1.61324e+06	4838.29	106493	6515	2071	50.38	1646
MAG21	RGIG586	d__Bacteria;p__Firmicutes;c__Bacilli;o__Erysipelotrichales;f__Erysipelotrichaceae;g__UBA636;s__	81	2.95	66.25	77	1785884	2.15211e+06	23193.3	118741	51858	10014	50.35	1729
MAG191	RGIG253	d__Bacteria;p__Proteobacteria;c__Gammaproteobacteria;o__Burkholderiales;f__Burkholderiaceae;g__CAG-521;s__	88.31	1.2	82.31	277	1389026	1.55623e+06	5014.53	60108	6104	2338	50.34	1487
MAG512	RGIG303	d__Bacteria;p__Bacteroidota;c__Bacteroidia;o__Bacteroidales;f__Rikenellaceae;g__Alistipes;s__	89.5	3.85	70.25	189	1655058	1.78551e+06	8756.92	48208	12502	4002	50.34	1473
MAG483	RGIG369	d__Bacteria;p__Firmicutes_C;c__Negativicutes;o__;f__;g__;s__	88.72	4.38	66.82	397	1543646	1.6723e+06	3888.28	34967	4447	2023	50.32	1717
MAG264	HG_Cecum-8.concoct.174	d__Bacteria;p__Proteobacteria;c__Gammaproteobacteria;o__Burkholderiales;f__Burkholderiaceae;g__CAG-521;s__	88.6	2.19	77.65	309	1362933	1.50845e+06	4410.79	33238	5677	1974	50.264	1500
MAG478	RGIG375	d__Bacteria;p__Bacteroidota;c__Bacteroidia;o__Bacteroidales;f__Rikenellaceae;g__Tidjanibacter;s__	91.43	6.01	61.38	80	1671424	1.72764e+06	20892.8	105954	31100	10341	50.26	1427
MAG698	RGIG993	d__Bacteria;p__Firmicutes_A;c__Clostridia;o__Peptostreptococcales;f__Anaerovoracaceae;g__Bacilliculturomica;s__	88.83	9.08	43.43	389	1605015	1.6611e+06	4126	18042	4903	2148	50.26	1712
MAG40	RGIG546	d__Bacteria;p__Firmicutes_A;c__Clostridia;o__Peptostreptococcales;f__Anaerovoracaceae;g__;s__	81.03	3.83	61.88	303	1704375	2.03811e+06	5625	19842	6459	3157	50.24	1685
MAG360	HF_Cecum-6.concoct.235	d__Bacteria;p__Bacteroidota;c__Bacteroidia;o__Bacteroidales;f__Bacteroidaceae;g__UBA4372;s__	85.58	6.67	52.23	579	2741641	3.02073e+06	4735.13	20043	5742	2524	50.218	2740
MAG18	RGIG591	d__Bacteria;p__Firmicutes;c__Bacilli;o__Erysipelotrichales;f__Erysipelotrichaceae;g__;s__	93.51	3.14	77.81	251	1855794	1.92632e+06	7393.6	34746	11593	3346	50.19	1919
MAG595	HG_Colon-11.concoct.156	d__Bacteria;p__Bacteroidota;c__Bacteroidia;o__Bacteroidales;f__Bacteroidaceae;g__UBA4372;s__	80.91	9.78	32.01	715	2747159	3.12665e+06	3842.18	40249	4341	2112	50.185	2842
MAG45	RGIG529	d__Bacteria;p__Firmicutes_A;c__Clostridia;o__Oscillospirales;f__Oscillospiraceae;g__;s__	86.58	0.67	83.23	219	1231988	1.41469e+06	5625.52	29288	7639	2513	50.16	1285
MAG453	RGIG446	d__Bacteria;p__Firmicutes_A;c__Clostridia;o__Peptostreptococcales;f__Anaerovoracaceae;g__Bacilliculturomica;s__	86.17	6.15	55.42	364	1574518	1.73039e+06	4325.6	24854	5226	2145	50.15	1671
MAG285	HG_Cecum-7.metabat2.013_sub	d__Bacteria;p__Firmicutes_A;c__Clostridia;o__Oscillospirales;f__CAG-272;g__UBA1740;s__	87.98	0.89	83.53	208	1685150	1.90038e+06	8101.68	60256	10044	3864	50.082	1559
MAG931	HF_Rectum-3.metabat2.024_sub	d__Bacteria;p__Bacteroidota;c__Bacteroidia;o__Bacteroidales;f__Rikenellaceae;g__Alistipes;s__	96.53	0.58	93.63	34	1795447	1.84958e+06	52807.3	146921	79280	28335	50.051	1492
MAG185	RGIG273	d__Bacteria;p__Firmicutes_A;c__Clostridia;o__Peptostreptococcales;f__Anaerovoracaceae;g__Bacilliculturomica;s__	86.47	6.97	51.62	419	1740711	1.89175e+06	4154.44	23911	5095	2123	50.05	1859
MAG624	HF_Colon-5.metabat2.062	d__Bacteria;p__Bacteroidota;c__Bacteroidia;o__Bacteroidales;f__UBA932;g__;s__	94.37	0.16	93.57	123	1632465	1.72724e+06	13272.1	98457	17802	6169	50.033	1490
MAG604	HG_Colon-10.concoct.128	d__Bacteria;p__Bacteroidota;c__Bacteroidia;o__Bacteroidales;f__Rikenellaceae;g__Alistipes;s__	85.27	9.05	40.02	527	1796741	1.94451e+06	3409.38	17993	3683	1867	49.943	1917
MAG705	RGIG973	d__Bacteria;p__Bacteroidota;c__Bacteroidia;o__Bacteroidales;f__Rikenellaceae;g__Alistipes;s__	95.99	0.96	91.19	103	1658101	1.71145e+06	16098.1	78091	23266	7388	49.89	1538
MAG85	HG_Duodenum-12.concoct.074	d__Bacteria;p__Firmicutes_A;c__Clostridia;o__Oscillospirales;f__Oscillospiraceae;g__;s__	84.12	0.39	82.17	268	1622315	1.92225e+06	6053.41	27793	9013	2621	49.837	1737
MAG452	RGIG450	d__Bacteria;p__Firmicutes_C;c__Negativicutes;o__;f__;g__;s__	87.12	6.72	53.52	332	1426332	1.54135e+06	4296.18	21967	5164	2306	49.74	1598
MAG817	HG_Rectum-7.concoct.222_sub	d__Bacteria;p__Bacteroidota;c__Bacteroidia;o__Bacteroidales;f__Rikenellaceae;g__Alistipes;s__	80.5	8.01	40.45	566	1783593	2.07278e+06	3151.22	14832	3441	1852	49.731	1957
MAG701	RGIG982	d__Bacteria;p__Firmicutes_C;c__Negativicutes;o__;f__;g__;s__	93.78	6.11	63.23	311	1556969	1.5651e+06	5006.33	29725	6336	2332	49.7	1739
MAG72	HG_Duodenum-7.metabat2.038	d__Bacteria;p__Firmicutes_A;c__Clostridia;o__Oscillospirales;f__Oscillospiraceae;g__;s__	84.56	1.79	75.61	176	1566682	1.8247e+06	8901.6	31727	12784	4073	49.609	1602
MAG728	RGIG933	d__Bacteria;p__Bacteroidota;c__Bacteroidia;o__Bacteroidales;f__Bacteroidaceae;g__UBA4372;s__	80.81	8.23	39.66	768	2703785	3.12333e+06	3520.55	27252	3952	1913	49.52	2665
MAG359	HF_Cecum-6.metabat2.050_sub	d__Bacteria;p__Bacteroidota;c__Bacteroidia;o__Bacteroidales;f__Rikenellaceae;g__Alistipes;s__	85.62	3.25	69.37	223	1610156	1.82825e+06	7220.43	26343	9089	3744	49.485	1499
MAG200	RGIG213	d__Bacteria;p__Bacteroidota;c__Bacteroidia;o__Bacteroidales;f__Rikenellaceae;g__Alistipes;s__	87.19	0.84	82.99	41	1710923	1.94792e+06	41729.8	177398	79717	20937	49.48	1389
MAG461	RGIG423	d__Bacteria;p__Firmicutes_A;c__Clostridia;o__Lachnospirales;f__Lachnospiraceae;g__;s__	83.76	3.16	67.96	297	1941172	2.2562e+06	6535.93	37489	9097	3003	49.46	2001
MAG279	HG_Cecum-7.metabat2.119_sub	d__Bacteria;p__Bacteroidota;c__Bacteroidia;o__Bacteroidales;f__Rikenellaceae;g__Alistipes;s__	86.23	1.15	80.48	219	1608423	1.84677e+06	7344.4	33843	8779	4000	49.443	1503
MAG877	HG_Rectum-10.metabat2.014_sub	d__Bacteria;p__Bacteroidota;c__Bacteroidia;o__Bacteroidales;f__Rikenellaceae;g__Alistipes;s__	83.27	4.81	59.22	211	1546281	1.78257e+06	7328.35	32092	9087	3667	49.358	1442
MAG274	HG_Cecum-8.concoct.010	d__Bacteria;p__Bacteroidota;c__Bacteroidia;o__Bacteroidales;f__Bacteroidaceae;g__UBA4372;s__	91.51	2.6	78.51	281	3053190	3.25707e+06	10865.4	73645	15709	5017	49.302	2722
MAG542	HG_Colon-8.concoct.087	d__Bacteria;p__Bacteroidota;c__Bacteroidia;o__Bacteroidales;f__Rikenellaceae;g__Alistipes;s__	80.77	4.12	60.17	410	1604132	1.91996e+06	3912.52	19739	4568	2073	49.247	1674
MAG1	RGIG633	d__Bacteria;p__Firmicutes_A;c__Clostridia;o__Lachnospirales;f__Lachnospiraceae;g__UBA2868;s__UBA2868 sp003484785	90.64	2.47	78.29	447	2951146	3.183e+06	6602.12	38377	8570	3068	49.2	2609
MAG266	HG_Cecum-8.concoct.136	d__Bacteria;p__Bacteroidota;c__Bacteroidia;o__Bacteroidales;f__Rikenellaceae;g__Alistipes;s__	87.25	5.37	60.4	374	1676275	1.83122e+06	4482.02	18949	5536	2296	49.15	1711
MAG57	RGIG503	d__Bacteria;p__Firmicutes_A;c__Clostridia;o__Lachnospirales;f__UBA1390;g__;s__	87.36	6.23	56.21	453	3109044	3.36519e+06	6863.23	61444	8586	3262	49.08	3134
MAG692	HF_Colon-1.concoct.098	d__Bacteria;p__Bacteroidota;c__Bacteroidia;o__Bacteroidales;f__Bacteroidaceae;g__UBA4372;s__	80.47	1.66	72.17	385	1916273	2.34954e+06	4977.33	25299	6480	2414	49.013	1758
MAG121	HF_Duodenum-2.maxbin.045	d__Bacteria;p__Firmicutes_A;c__Clostridia;o__Lachnospirales;f__Lachnospiraceae;g__UBA2868;s__UBA2868 sp003484785	93.69	1.21	87.64	418	3402165	3.59013e+06	8139.15	38096	12543	3604	49.007	2943
MAG354	HG_Cecum-10.concoct.179_sub	d__Bacteria;p__Bacteroidota;c__Bacteroidia;o__Bacteroidales;f__Rikenellaceae;g__Alistipes;s__	89.4	8.11	48.85	287	1790001	1.85707e+06	6236.94	32454	7728	2999	48.972	1703
MAG815	HG_Rectum-7.concoct.244	d__Bacteria;p__Bacteroidota;c__Bacteroidia;o__Bacteroidales;f__Rikenellaceae;g__Alistipes;s__	93.75	9.16	47.95	383	1992867	1.94318e+06	5203.31	28769	6707	2401	48.94	1914
MAG292	HG_Cecum-7.concoct.253	d__Bacteria;p__Bacteroidota;c__Bacteroidia;o__Bacteroidales;f__Rikenellaceae;g__Alistipes;s__	89.9	5.81	60.85	361	1894617	1.99739e+06	5248.25	35591	6792	2408	48.939	1827
MAG794	HG_Rectum-8.concoct.083	d__Bacteria;p__Bacteroidota;c__Bacteroidia;o__Bacteroidales;f__Rikenellaceae;g__Alistipes;s__	86.88	7.66	48.58	453	1809413	1.94406e+06	3994.29	17004	4725	2246	48.928	1924
MAG289	HG_Cecum-7.maxbin.040	d__Bacteria;p__Firmicutes_A;c__Clostridia;o__Oscillospirales;f__CAG-272;g__QALR01;s__	85.55	0.69	82.1	49	2035054	2.36475e+06	41531.7	323142	91254	21338	48.859	1820
MAG773	HG_Rectum-9.metabat2.040	d__Bacteria;p__Bacteroidota;c__Bacteroidia;o__Bacteroidales;f__Bacteroidaceae;g__UBA4372;s__	94.02	0.87	89.67	69	2936477	3.0977e+06	42557.6	201692	62654	21484	48.835	2364
MAG811	HG_Rectum-7.maxbin.043_sub	d__Bacteria;p__Bacteroidota;c__Bacteroidia;o__Bacteroidales;f__Rikenellaceae;g__Alistipes;s__	93.64	7.93	53.99	88	1939749	1.91767e+06	22042.6	143754	55542	12810	48.83	1781
MAG725	RGIG937	d__Bacteria;p__Bacteroidota;c__Bacteroidia;o__Bacteroidales;f__Bacteroidaceae;g__UBA4372;s__	82.93	3.13	67.28	374	2069475	2.43067e+06	5533.36	33946	6946	2775	48.81	1841
MAG201	RGIG211	d__Bacteria;p__Bacteroidota;c__Bacteroidia;o__Bacteroidales;f__Bacteroidaceae;g__UBA4372;s__	93.28	5.63	65.13	106	3001799	3.04905e+06	28318.9	167213	54780	14054	48.79	2468
MAG291	HG_Cecum-7.maxbin.021	d__Bacteria;p__Firmicutes_A;c__Clostridia;o__Oscillospirales;f__CAG-272;g__QALR01;s__	88.23	0.34	86.53	99	2127322	2.40388e+06	21488.1	198158	50869	10451	48.784	1848
MAG8	RGIG615	d__Bacteria;p__Firmicutes;c__Bacilli;o__Erysipelotrichales;f__Erysipelotrichaceae;g__Bulleidia;s__	88.51	3.65	70.26	299	2826864	3.09066e+06	9454.39	67779	14982	4058	48.76	2725
MAG717	RGIG954	d__Bacteria;p__Bacteroidota;c__Bacteroidia;o__Bacteroidales;f__Bacteroidaceae;g__;s__	81.89	9.5	34.39	315	2054439	2.31361e+06	6522.03	30353	8078	3281	48.74	1855
MAG899	HF_Rectum-6.concoct.164	d__Bacteria;p__Bacteroidota;c__Bacteroidia;o__Bacteroidales;f__Bacteroidaceae;g__UBA4372;s__	84.42	3.84	65.22	386	2037128	2.33486e+06	5277.53	41181	6535	2674	48.73	1869
MAG833	HG_Rectum-12.metabat2.073	d__Bacteria;p__Firmicutes_A;c__Clostridia;o__Oscillospirales;f__CAG-272;g__QALR01;s__	81.81	5.48	54.41	289	1967534	2.29718e+06	6808.08	34794	8699	3266	48.701	2017
MAG501	RGIG327	d__Bacteria;p__Bacteroidota;c__Bacteroidia;o__Bacteroidales;f__Bacteroidaceae;g__UBA4372;s__	80.39	5.41	53.34	456	1943173	2.31206e+06	4261.34	19279	4925	2304	48.67	1859
MAG750	RGIG858	d__Bacteria;p__Bacteroidota;c__Bacteroidia;o__Bacteroidales;f__Bacteroidaceae;g__;s__	89.54	0.94	84.84	293	2300566	2.54769e+06	7851.76	38477	10369	3790	48.66	1911
MAG427	HF_Cecum-2.metabat2.010	d__Bacteria;p__Bacteroidota;c__Bacteroidia;o__Bacteroidales;f__Bacteroidaceae;g__UBA4372;s__	92.16	3.92	72.56	122	3095262	3.23724e+06	25371	132209	44736	12010	48.524	2598
MAG740	RGIG903	d__Bacteria;p__Bacteroidota;c__Bacteroidia;o__Bacteroidales;f__Bacteroidaceae;g__UBA4372;s__	80.26	3.44	63.06	281	1996916	2.41936e+06	7106.46	38955	8573	3623	48.48	1770
MAG209	RGIG190	d__Bacteria;p__Bacteroidota;c__Bacteroidia;o__Bacteroidales;f__Bacteroidaceae;g__UBA4372;s__	82.73	5.38	55.83	523	2254487	2.60382e+06	4310.68	18096	5164	2205	48.44	2124
MAG423	HF_Cecum-2.metabat2.085	d__Bacteria;p__Bacteroidota;c__Bacteroidia;o__Bacteroidales;f__Bacteroidaceae;g__;s__	85.31	1.73	76.66	91	2066052	2.38607e+06	22703.9	147482	38246	11682	48.396	1714
MAG779	HG_Rectum-9.concoct.223	d__Bacteria;p__Bacteroidota;c__Bacteroidia;o__Bacteroidales;f__Bacteroidaceae;g__;s__	90.14	1.59	82.19	262	2173853	2.37708e+06	8297.15	57044	11942	3721	48.363	1889
MAG953	HF_Rectum-2.metabat2.028	d__Bacteria;p__Bacteroidota;c__Bacteroidia;o__Bacteroidales;f__Bacteroidaceae;g__UBA4372;s__	85.23	5.28	58.83	286	2029609	2.27417e+06	7096.53	35408	8054	3877	48.344	1865
MAG155	HG_Jejunum-7.maxbin.064	d__Bacteria;p__Elusimicrobiota;c__Elusimicrobia;o__Elusimicrobiales;f__Elusimicrobiaceae;g__UBA1436;s__	89.13	8.99	44.18	829	2856738	2.94832e+06	3446	22601	3767	1764	48.344	4028
MAG425	HF_Cecum-2.metabat2.060	d__Bacteria;p__Firmicutes_A;c__Clostridia;o__Oscillospirales;f__CAG-272;g__QALR01;s__	96.42	0	96.42	79	2321181	2.40736e+06	29382	168081	71038	11990	48.337	2032
MAG852	HG_Rectum-11.metabat2.017	d__Bacteria;p__Bacteroidota;c__Bacteroidia;o__Bacteroidales;f__Bacteroidaceae;g__UBA4372;s__	85.13	5.94	55.43	248	2278074	2.54068e+06	9185.78	40436	12839	4419	48.332	2075
MAG963	HF_Rectum-2.concoct.094	d__Bacteria;p__Bacteroidota;c__Bacteroidia;o__Bacteroidales;f__Rikenellaceae;g__Alistipes;s__	92.12	1.12	86.52	204	1786747	1.91957e+06	8758.56	45264	11320	4545	48.29	1686
MAG537	HG_Colon-8.maxbin.068_sub	d__Bacteria;p__Firmicutes_A;c__Clostridia;o__Oscillospirales;f__CAG-272;g__CAG-448;s__	89.74	2.87	75.39	277	1621750	1.76062e+06	5854.69	31884	8817	2533	48.253	1636
MAG262	HG_Cecum-8.maxbin.070	d__Bacteria;p__Firmicutes_A;c__Clostridia;o__Oscillospirales;f__CAG-272;g__CAG-448;s__	91.16	8.83	47.01	262	1651991	1.66632e+06	6305.31	31069	8835	2879	48.248	1688
MAG112	HF_Duodenum-3.concoct.008	d__Bacteria;p__Firmicutes_A;c__Clostridia;o__Lachnospirales;f__Lachnospiraceae;g__TWA4;s__	80.79	1.58	72.89	534	2360761	2.8848e+06	4420.9	25275	5154	2309	48.228	2274
MAG67	RGIG478	d__Bacteria;p__Actinobacteriota;c__Actinomycetia;o__Actinomycetales;f__Bifidobacteriaceae;g__RUG039;s__RUG039 sp900314875	98.33	0.42	96.23	70	1490260	1.50931e+06	21289.4	109763	45916	9457	48.11	1221
MAG346	HG_Cecum-10.metabat2.040_sub	d__Bacteria;p__Firmicutes_A;c__Clostridia;o__Oscillospirales;f__CAG-272;g__UBA1740;s__	81.09	1.46	73.79	168	1544862	1.88257e+06	9195.61	50550	12562	4239	48.1	1468
MAG657	HF_Colon-3.metabat2.011	d__Bacteria;p__Bacteroidota;c__Bacteroidia;o__Bacteroidales;f__Bacteroidaceae;g__UBA4372;s__	87.13	1.78	78.23	151	2284327	2.58108e+06	15128	67925	21184	7135	48.096	1916
MAG260	HG_Cecum-8.metabat2.021	d__Bacteria;p__Bacteroidota;c__Bacteroidia;o__Bacteroidales;f__Bacteroidaceae;g__UBA4372;s__	90.32	1.61	82.27	94	2233367	2.43677e+06	23759.2	103136	32271	13563	48.073	1828
MAG350	HG_Cecum-10.concoct.249_sub	d__Bacteria;p__Elusimicrobiota;c__Elusimicrobia;o__Elusimicrobiales;f__Elusimicrobiaceae;g__UBA1436;s__	88.95	1.19	83	408	1439758	1.60148e+06	3528.82	39834	3845	1939	48.07	1671
MAG147	HG_Jejunum-9.concoct.182_sub	d__Bacteria;p__Firmicutes;c__Bacilli;o__Erysipelotrichales;f__Erysipelotrichaceae;g__Bulleidia;s__Bulleidia sp003446295	87.37	4.29	65.92	592	2548726	2.80782e+06	4305.28	23395	5091	2204	48.051	2741
MAG12	RGIG606	d__Bacteria;p__Firmicutes;c__Bacilli;o__Erysipelotrichales;f__Erysipelotrichaceae;g__;s__	94.76	2.48	82.36	292	1591220	1.63975e+06	5449.38	33824	7383	2499	48.05	1707
MAG32	RGIG566	d__Bacteria;p__Firmicutes_A;c__Clostridia;o__Oscillospirales;f__Acutalibacteraceae;g__RUG762;s__RUG762 sp900316455	92.16	0	92.16	128	2154407	2.33768e+06	16831.3	98751	23584	9023	47.89	1972
MAG104	HF_Duodenum-6.concoct.081_sub	d__Bacteria;p__Firmicutes_A;c__Clostridia;o__Oscillospirales;f__Acutalibacteraceae;g__UBA1213;s__UBA1213 sp900322145	84.24	2.75	70.49	528	1900853	2.2042e+06	3600.1	17213	4065	2005	47.874	2035
MAG194	RGIG235	d__Bacteria;p__Bacteroidota;c__Bacteroidia;o__Bacteroidales;f__Bacteroidaceae;g__UBA4372;s__	89.84	2.71	76.29	50	2377249	2.58167e+06	47545	134928	96151	30562	47.8	1923
MAG75	HG_Duodenum-7.metabat2.001	d__Bacteria;p__Bacteroidota;c__Bacteroidia;o__Bacteroidales;f__Bacteroidaceae;g__Prevotella;s__Prevotella sp900314755	84.48	3.45	67.23	55	3077129	3.53627e+06	55947.8	294848	114218	33709	47.757	2622
MAG577	HG_Colon-7.concoct.015	d__Bacteria;p__Firmicutes_A;c__Clostridia;o__Oscillospirales;f__CAG-272;g__UBA1740;s__	91.83	2.08	81.43	315	1614523	1.72458e+06	5125.47	23793	6183	2517	47.664	1649
MAG256	HG_Cecum-8.metabat2.041	d__Bacteria;p__Bacteroidota;c__Bacteroidia;o__Bacteroidales;f__UBA3663;g__UBA3663;s__	97.92	1.32	91.32	72	2867655	2.89072e+06	39828.5	157299	64641	22374	47.625	2409
MAG847	HG_Rectum-12.concoct.008	d__Bacteria;p__Firmicutes_A;c__Clostridia;o__Oscillospirales;f__CAG-272;g__;s__	92.39	3.24	76.19	204	1505991	1.58124e+06	7382.31	44063	9183	3825	47.613	1516
MAG824	HG_Rectum-7.concoct.123	d__Bacteria;p__Firmicutes_A;c__Clostridia;o__Oscillospirales;f__CAG-272;g__UBA1740;s__	90.52	4.16	69.72	333	1702763	1.81026e+06	5113.4	27644	6051	2557	47.597	1714
MAG723	RGIG940	d__Bacteria;p__Bacteroidota;c__Bacteroidia;o__Bacteroidales;f__Rikenellaceae;g__Alistipes;s__	82.69	5.61	54.64	427	1542676	1.77907e+06	3612.82	12369	4146	1981	47.58	1663
MAG607	HG_Colon-10.concoct.029	d__Bacteria;p__Bacteroidota;c__Bacteroidia;o__Bacteroidales;f__Muribaculaceae;g__CAG-485;s__	83.77	0.88	79.37	446	1680623	1.99145e+06	3768.21	34300	4379	1956	47.542	1650
MAG164	HG_Jejunum-12.metabat2.053	d__Bacteria;p__Firmicutes;c__Bacilli;o__Erysipelotrichales;f__Erysipelotrichaceae;g__;s__	98.11	1.42	91.01	88	1795974	1.80507e+06	20408.8	65238	26916	10428	47.48	1772
MAG767	HG_Rectum-9.metabat2.062	d__Bacteria;p__Firmicutes_A;c__Clostridia;o__Oscillospirales;f__CAG-272;g__;s__	93.06	1.57	85.21	104	1456829	1.5426e+06	14008	65447	21658	6381	47.451	1380
MAG724	RGIG939	d__Bacteria;p__Bacteroidota;c__Bacteroidia;o__Bacteroidales;f__Rikenellaceae;g__Alistipes;s__	81.59	3.93	61.94	415	1609963	1.90996e+06	3879.43	19145	4731	2024	47.44	1654
MAG755	RGIG1026	d__Bacteria;p__Firmicutes_A;c__Clostridia_A;o__Christensenellales;f__Borkfalkiaceae;g__;s__	84.51	6.05	54.26	301	1372808	1.54138e+06	4560.82	19658	5766	2251	47.39	1385
MAG353	HG_Cecum-10.concoct.203	d__Bacteria;p__Bacteroidota;c__Bacteroidia;o__Bacteroidales;f__Barnesiellaceae;g__Barnesiella;s__	96.22	9.78	47.32	393	2327985	2.19176e+06	5923.63	31680	8396	2709	47.37	2172
MAG532	HG_Colon-9.concoct.032	d__Bacteria;p__Bacteroidota;c__Bacteroidia;o__Bacteroidales;f__Rikenellaceae;g__Alistipes;s__	86.08	6.79	52.13	470	1806719	1.97621e+06	3844.08	16505	4442	2064	47.345	1890
MAG831	HG_Rectum-7.concoct.032_sub	d__Bacteria;p__Bacteroidota;c__Bacteroidia;o__Bacteroidales;f__Rikenellaceae;g__Alistipes;s__	83.23	6.25	51.98	422	2130458	2.42657e+06	5048.48	77817	6204	2471	47.327	2161
MAG785	HG_Rectum-9.concoct.096	d__Bacteria;p__Bacteroidota;c__Bacteroidia;o__Bacteroidales;f__Rikenellaceae;g__Alistipes;s__	87.76	9.29	41.31	495	1865458	1.95233e+06	3768.6	18183	4216	2042	47.302	1949
MAG958	HF_Rectum-2.concoct.237	d__Bacteria;p__Bacteroidota;c__Bacteroidia;o__Bacteroidales;f__Muribaculaceae;g__;s__	85.43	2.4	73.43	431	1737522	1.99215e+06	4031.37	17069	4631	2201	47.269	1698
MAG245	HG_Cecum-9.concoct.225	d__Bacteria;p__Bacteroidota;c__Bacteroidia;o__Bacteroidales;f__Rikenellaceae;g__Alistipes;s__	85.35	8.38	43.45	530	1841758	2.00355e+06	3475.02	16410	3869	1952	47.251	1973
MAG610	HF_Colon-6.metabat2.049	d__Bacteria;p__Bacteroidota;c__Bacteroidia;o__Bacteroidales;f__Rikenellaceae;g__Alistipes;s__	86.87	3.06	71.57	175	1783969	1.99902e+06	10194.1	46505	14073	4986	47.237	1604
MAG31	RGIG567	d__Bacteria;p__Firmicutes_A;c__Clostridia;o__Oscillospirales;f__Ruminococcaceae;g__Ruminococcus_D;s__	90.87	2.97	76.02	455	2677964	2.86749e+06	5885.64	38360	7439	3000	47.23	2872
MAG668	HF_Colon-3.concoct.023_sub	d__Bacteria;p__Bacteroidota;c__Bacteroidia;o__Bacteroidales;f__Rikenellaceae;g__Alistipes;s__	83.14	8.33	41.49	482	1968765	2.20401e+06	4084.57	18537	4821	2204	47.226	2070
MAG950	HF_Rectum-2.metabat2.053	d__Bacteria;p__Firmicutes_A;c__Clostridia;o__Oscillospirales;f__CAG-382;g__UBA1752;s__	83.54	0.67	80.19	41	1700620	2.0243e+06	41478.5	161119	59693	22586	47.195	1517
MAG347	HG_Cecum-10.metabat2.025_sub	d__Bacteria;p__Bacteroidota;c__Bacteroidia;o__Bacteroidales;f__Bacteroidaceae;g__;s__	81.72	6.9	47.22	207	2190795	2.52969e+06	10583.6	60674	15396	4670	47.181	1926
MAG355	HG_Cecum-10.concoct.130	d__Bacteria;p__Bacteroidota;c__Bacteroidia;o__Bacteroidales;f__Muribaculaceae;g__CAG-485;s__	85.18	1.82	76.08	436	1840029	2.12668e+06	4220.25	26042	5247	2137	47.171	1780
MAG340	HG_Cecum-10.metabat2.077_sub	d__Bacteria;p__Bacteroidota;c__Bacteroidia;o__Bacteroidales;f__Rikenellaceae;g__Alistipes;s__	90.24	2.72	76.64	206	1953821	2.11199e+06	9484.57	44621	12534	4533	47.053	1754
MAG4	RGIG622	d__Bacteria;p__Firmicutes;c__Bacilli;o__Erysipelotrichales;f__Erysipelotrichaceae;g__UBA636;s__	88.91	6.71	55.36	284	1701681	1.79975e+06	5991.83	32786	9686	2466	46.98	1855
MAG574	HG_Colon-7.concoct.076	d__Bacteria;p__Firmicutes_A;c__Clostridia;o__Oscillospirales;f__CAG-272;g__UBA1740;s__	85.85	3.4	68.85	590	2106039	2.38156e+06	3569.56	20126	4026	1954	46.978	2224
MAG376	HF_Cecum-5.concoct.027	d__Bacteria;p__Bacteroidota;c__Bacteroidia;o__Bacteroidales;f__Muribaculaceae;g__CAG-485;s__	91.32	4.55	68.57	420	1976902	2.07486e+06	4706.91	29673	5395	2377	46.963	1959
MAG445	HF_Cecum-1.concoct.108	d__Bacteria;p__Bacteroidota;c__Bacteroidia;o__Bacteroidales;f__Rikenellaceae;g__Alistipes;s__	83.84	9.98	33.94	446	1837031	2.00778e+06	4118.9	21133	4977	2154	46.957	1812
MAG463	RGIG417	d__Bacteria;p__Bacteroidota;c__Bacteroidia;o__Bacteroidales;f__Rikenellaceae;g__Alistipes;s__	89.83	6.01	59.78	426	1882824	1.98283e+06	4419.77	27908	5371	2228	46.94	1901
MAG462	RGIG422	d__Bacteria;p__Bacteroidota;c__Bacteroidia;o__Bacteroidales;f__UBA932;g__RC9;s__	82.51	2.98	67.61	172	1549074	1.83128e+06	9006.24	47880	13738	4101	46.94	1369
MAG101	HG_Duodenum-10.concoct.045	d__Bacteria;p__Firmicutes;c__Bacilli;o__Erysipelotrichales;f__Erysipelotrichaceae;g__UBA636;s__UBA636 sp900321955	89.68	3.65	71.43	453	1916021	2.06657e+06	4229.63	27249	5187	2121	46.895	2226
MAG556	HG_Colon-7.metabat2.034	d__Bacteria;p__Firmicutes_A;c__Clostridia;o__Oscillospirales;f__CAG-272;g__UBA1740;s__	93.47	0.83	89.32	197	2186424	2.32102e+06	11098.6	58398	14925	5278	46.88	1942
MAG694	HF_Colon-1.concoct.031	d__Bacteria;p__Bacteroidota;c__Bacteroidia;o__Bacteroidales;f__Muribaculaceae;g__CAG-485;s__	94.15	3.41	77.1	415	2057339	2.11502e+06	4957.44	28100	6126	2561	46.816	1945
MAG882	HG_Rectum-10.maxbin.068	d__Bacteria;p__Bacteroidota;c__Bacteroidia;o__Bacteroidales;f__W3P20-009;g__;s__	88.44	1.34	81.74	125	2932856	3.27691e+06	23462.8	117672	36778	12780	46.816	2410
MAG763	HG_Rectum-9.metabat2.095	d__Bacteria;p__Bacteroidota;c__Bacteroidia;o__Bacteroidales;f__Bacteroidaceae;g__;s__	82.68	1.16	76.88	122	2136099	2.5588e+06	17509	53939	22943	9937	46.81	1703
MAG544	HG_Colon-8.concoct.074	d__Bacteria;p__Bacteroidota;c__Bacteroidia;o__Bacteroidales;f__Muribaculaceae;g__CAG-485;s__	96.04	3.58	78.14	408	2132642	2.14423e+06	5227.06	21107	6555	2525	46.809	2004
MAG715	RGIG957	d__Bacteria;p__Bacteroidota;c__Bacteroidia;o__Bacteroidales;f__Rikenellaceae;g__Alistipes;s__	93.95	3.37	77.1	125	1796849	1.852e+06	14374.8	81447	21855	6510	46.8	1603
MAG22	RGIG585	d__Bacteria;p__Firmicutes;c__Bacilli;o__Erysipelotrichales;f__Erysipelotrichaceae;g__Bulleidia;s__	84.6	8.03	44.45	517	2196649	2.42012e+06	4248.84	21749	5291	2187	46.79	2432
MAG885	HG_Rectum-10.concoct.228	d__Bacteria;p__Bacteroidota;c__Bacteroidia;o__Bacteroidales;f__Muribaculaceae;g__;s__	95.48	3.1	79.98	379	2061642	2.09533e+06	5439.69	25414	6982	2740	46.772	1917
MAG649	HF_Colon-4.concoct.022	d__Bacteria;p__Bacteroidota;c__Bacteroidia;o__Bacteroidales;f__Muribaculaceae;g__CAG-485;s__	94.38	2.2	83.38	399	2052301	2.12936e+06	5143.61	22175	6273	2544	46.766	1936
MAG330	HG_Cecum-11.concoct.128_sub	d__Bacteria;p__Bacteroidota;c__Bacteroidia;o__Bacteroidales;f__Bacteroidaceae;g__;s__	87.36	3.29	70.91	389	2280660	2.53561e+06	5862.88	39038	7237	2951	46.763	1995
MAG96	HG_Duodenum-10.metabat2.019	d__Bacteria;p__Bacteroidota;c__Bacteroidia;o__Bacteroidales;f__Bacteroidaceae;g__Ga6A1;s__Ga6A1 sp900102385	80.02	2.54	67.32	428	2242646	2.74564e+06	5239.83	24025	5623	3109	46.753	2178
MAG86	HG_Duodenum-12.concoct.054_sub	d__Bacteria;p__Bacteroidota;c__Bacteroidia;o__Bacteroidales;f__Bacteroidaceae;g__Ga6A1;s__Ga6A1 sp900102385	84.96	1.23	78.81	621	2694561	3.13842e+06	4339.07	19165	5199	2220	46.751	2657
MAG195	RGIG230	d__Bacteria;p__Bacteroidota;c__Bacteroidia;o__Bacteroidales;f__Rikenellaceae;g__Alistipes;s__	91.51	3.93	71.86	232	2040017	2.14911e+06	8793.18	39909	11924	4136	46.75	1863
MAG332	HG_Cecum-11.concoct.097	d__Bacteria;p__Bacteroidota;c__Bacteroidia;o__Bacteroidales;f__Muribaculaceae;g__;s__	95.85	3.44	78.65	393	2105764	2.1245e+06	5358.18	25139	6917	2515	46.729	1964
MAG826	HG_Rectum-7.concoct.102	d__Bacteria;p__Bacteroidota;c__Bacteroidia;o__Bacteroidales;f__Muribaculaceae;g__CAG-485;s__	95.66	2.92	81.06	375	2122783	2.15711e+06	5660.75	25936	7085	2759	46.724	1983
MAG118	HF_Duodenum-2.metabat2.038	d__Bacteria;p__Firmicutes_A;c__Clostridia;o__Lachnospirales;f__Lachnospiraceae;g__UBA3775;s__	91.64	0.56	88.84	154	2112026	2.29287e+06	13714.5	71974	18934	6411	46.721	1822
MAG297	HG_Cecum-7.concoct.192	d__Bacteria;p__Bacteroidota;c__Bacteroidia;o__Bacteroidales;f__Muribaculaceae;g__CAG-485;s__	93.99	4.45	71.74	387	2101423	2.14228e+06	5430.03	30624	7166	2712	46.716	1960
MAG781	HG_Rectum-9.concoct.185	d__Bacteria;p__Bacteroidota;c__Bacteroidia;o__Bacteroidales;f__Muribaculaceae;g__CAG-485;s__	96.6	3.77	77.75	395	2118252	2.11295e+06	5362.66	25498	7035	2579	46.705	1989
MAG619	HF_Colon-6.concoct.025_sub	d__Bacteria;p__Bacteroidota;c__Bacteroidia;o__Bacteroidales;f__Muribaculaceae;g__CAG-485;s__	87.7	5.04	62.5	466	1969459	2.14642e+06	4226.31	15655	4918	2206	46.701	1941
MAG63	RGIG488	d__Bacteria;p__Firmicutes;c__Bacilli;o__Erysipelotrichales;f__Erysipelotrichaceae;g__UBA636;s__UBA636 sp900321955	91.75	5.32	65.15	445	2017241	2.09131e+06	4533.13	32149	5566	2151	46.69	2278
MAG395	HF_Cecum-4.concoct.022	d__Bacteria;p__Bacteroidota;c__Bacteroidia;o__Bacteroidales;f__Muribaculaceae;g__CAG-485;s__	95.28	4.96	70.48	413	2107063	2.10693e+06	5101.85	33218	6527	2575	46.684	2026
MAG858	HG_Rectum-11.concoct.129	d__Bacteria;p__Bacteroidota;c__Bacteroidia;o__Bacteroidales;f__Muribaculaceae;g__;s__	96.29	3.33	79.64	407	2129303	2.14044e+06	5231.7	26899	6689	2616	46.674	2012
MAG596	HG_Colon-11.concoct.122	d__Bacteria;p__Bacteroidota;c__Bacteroidia;o__Bacteroidales;f__Muribaculaceae;g__CAG-485;s__	94.97	3.77	76.12	394	2140427	2.1731e+06	5432.56	25544	6902	2564	46.66	2003
MAG662	HF_Colon-3.concoct.192	d__Bacteria;p__Bacteroidota;c__Bacteroidia;o__Bacteroidales;f__Muribaculaceae;g__CAG-485;s__	96.51	5.72	67.91	448	2152040	2.10677e+06	4803.66	26636	5809	2266	46.657	2075
MAG918	HF_Rectum-4.concoct.189	d__Bacteria;p__Bacteroidota;c__Bacteroidia;o__Bacteroidales;f__Muribaculaceae;g__CAG-485;s__	93.52	4.39	71.57	436	2125463	2.17943e+06	4874.92	25424	5902	2388	46.656	2051
MAG727	RGIG935	d__Bacteria;p__Bacteroidota;c__Bacteroidia;o__Bacteroidales;f__UBA1402;g__UBA1757;s__	83.39	2.95	68.64	406	1771763	2.0724e+06	4363.95	16683	5214	2405	46.65	1686
MAG312	HG_Cecum-12.concoct.072	d__Bacteria;p__Bacteroidota;c__Bacteroidia;o__Bacteroidales;f__Muribaculaceae;g__CAG-485;s__	92.83	3.1	77.33	447	2067018	2.16259e+06	4624.2	32092	5514	2349	46.647	2004
MAG361	HF_Cecum-6.concoct.189	d__Bacteria;p__Bacteroidota;c__Bacteroidia;o__Bacteroidales;f__Muribaculaceae;g__CAG-485;s__	93.72	6.26	62.42	385	2089599	2.09881e+06	5427.53	36651	6820	2617	46.646	1969
MAG265	HG_Cecum-8.concoct.162	d__Bacteria;p__Bacteroidota;c__Bacteroidia;o__Bacteroidales;f__Muribaculaceae;g__CAG-485;s__	93.9	4.47	71.55	383	2143127	2.18655e+06	5595.63	25102	6895	2834	46.646	2008
MAG531	HG_Colon-9.concoct.037	d__Bacteria;p__Bacteroidota;c__Bacteroidia;o__Bacteroidales;f__Muribaculaceae;g__;s__	94.69	2.41	82.64	368	2130373	2.1985e+06	5789.06	30074	7870	2842	46.636	1998
MAG634	HF_Colon-5.concoct.124_sub	d__Bacteria;p__Bacteroidota;c__Bacteroidia;o__Bacteroidales;f__Muribaculaceae;g__CAG-485;s__	93.83	7.61	55.78	375	2196207	2.17349e+06	5856.55	33680	6978	2997	46.63	2057
MAG497	RGIG333	d__Bacteria;p__Bacteroidota;c__Bacteroidia;o__Bacteroidales;f__Bacteroidaceae;g__;s__	89.13	6.03	58.98	233	2294661	2.43614e+06	9848.33	84784	22615	3539	46.58	1961
MAG464	RGIG413	d__Bacteria;p__Bacteroidota;c__Bacteroidia;o__Bacteroidales;f__Muribaculaceae;g__;s__	94.65	7.04	59.45	518	2147496	2.1177e+06	4145.75	23576	5085	2153	46.58	2059
MAG250	HG_Cecum-9.concoct.182	d__Bacteria;p__Bacteroidota;c__Bacteroidia;o__Bacteroidales;f__Muribaculaceae;g__;s__	95.94	4.55	73.19	419	2175720	2.1688e+06	5192.65	29331	6475	2550	46.576	2033
MAG84	HG_Duodenum-12.concoct.098_sub	d__Bacteria;p__Firmicutes_A;c__Clostridia;o__Lachnospirales;f__Lachnospiraceae;g__UBA629;s__UBA629 sp900316625	94.19	1.55	86.44	191	1955198	2.0455e+06	10236.6	42806	17225	4418	46.575	1828
MAG295	HG_Cecum-7.concoct.216_sub	d__Bacteria;p__Firmicutes_A;c__Clostridia;o__Oscillospirales;f__CAG-272;g__UBA1740;s__	82.11	2.35	70.36	543	1945066	2.32314e+06	3582.07	41153	4030	1876	46.567	1994
MAG588	HG_Colon-12.concoct.028	d__Bacteria;p__Bacteroidota;c__Bacteroidia;o__Bacteroidales;f__Muribaculaceae;g__;s__	94.4	8.56	51.6	472	2205433	2.14748e+06	4672.53	23660	5940	2201	46.564	2118
MAG571	HG_Colon-7.concoct.099	d__Bacteria;p__Bacteroidota;c__Bacteroidia;o__Bacteroidales;f__Muribaculaceae;g__CAG-485;s__	92.74	5.18	66.84	462	2117988	2.17408e+06	4584.39	31465	5697	2271	46.563	2059
MAG710	RGIG966	d__Bacteria;p__Bacteroidota;c__Bacteroidia;o__Bacteroidales;f__Muribaculaceae;g__;s__	94.97	3.14	79.27	471	2121782	2.16754e+06	4504.85	24927	5511	2259	46.54	2014
MAG941	HF_Rectum-3.concoct.145	d__Bacteria;p__Bacteroidota;c__Bacteroidia;o__Bacteroidales;f__Muribaculaceae;g__CAG-485;s__	96.6	3.52	79	456	2147737	2.14773e+06	4709.95	25964	5901	2290	46.524	2079
MAG413	HF_Cecum-3.concoct.221	d__Bacteria;p__Bacteroidota;c__Bacteroidia;o__Bacteroidales;f__Muribaculaceae;g__;s__	94.84	4.17	73.99	462	2197425	2.22535e+06	4756.33	25308	5953	2316	46.504	2127
MAG846	HG_Rectum-12.concoct.009	d__Bacteria;p__Bacteroidota;c__Bacteroidia;o__Bacteroidales;f__Muribaculaceae;g__;s__	94.03	3.19	78.08	478	2102846	2.16928e+06	4399.26	27262	5250	2270	46.492	2067
MAG545	HG_Colon-8.concoct.057_sub	d__Bacteria;p__Bacteroidota;c__Bacteroidia;o__Bacteroidales;f__Rikenellaceae;g__Alistipes;s__	80.88	5.07	55.53	393	1756550	2.08274e+06	4469.59	20694	5168	2331	46.474	1776
MAG679	HF_Colon-2.concoct.107	d__Bacteria;p__Bacteroidota;c__Bacteroidia;o__Bacteroidales;f__Rikenellaceae;g__Alistipes;s__	95.07	4.01	75.02	236	2044760	2.0688e+06	8664.24	50595	13482	3872	46.469	1898
MAG218	RGIG161	d__Bacteria;p__Bacteroidota;c__Bacteroidia;o__Bacteroidales;f__Rikenellaceae;g__Alistipes;s__	91.12	4.71	67.57	388	1896773	1.99228e+06	4888.59	34985	6116	2434	46.43	1846
MAG467	RGIG409	d__Archaea;p__Halobacteriota;c__Methanomicrobia;o__Methanomicrobiales;f__Methanocorpusculaceae;g__Methanocorpusculum;s__	95.75	0.65	92.5	24	1425001	1.47899e+06	59375	389066	97944	31009	46.43	1540
MAG828	HG_Rectum-7.concoct.076	d__Bacteria;p__Firmicutes_A;c__Clostridia;o__Oscillospirales;f__CAG-272;g__UBA1740;s__	84.4	2.43	72.25	557	1952010	2.26537e+06	3504.51	20455	4136	1914	46.425	2036
MAG776	HG_Rectum-9.metabat2.002_sub	d__Bacteria;p__Firmicutes_A;c__Clostridia;o__Oscillospirales;f__Acutalibacteraceae;g__UMGS172;s__	89.95	1.48	82.55	104	1335179	1.4646e+06	12838.3	69240	21464	4849	46.423	1333
MAG339	HG_Cecum-10.metabat2.093	d__Archaea;p__Halobacteriota;c__Methanomicrobia;o__Methanomicrobiales;f__Methanocorpusculaceae;g__Methanocorpusculum;s__	95.1	0	95.1	28	1448604	1.52324e+06	51735.9	273917	73282	20500	46.4	1612
MAG632	HF_Colon-5.maxbin.016	d__Bacteria;p__Bacteroidota;c__Bacteroidia;o__Bacteroidales;f__W3P20-009;g__;s__	91.67	0.54	88.97	99	3149348	3.41852e+06	31811.6	157071	56514	16906	46.393	2576
MAG663	HF_Colon-3.concoct.124	d__Bacteria;p__Bacteroidota;c__Bacteroidia;o__Bacteroidales;f__UBA1402;g__UBA1757;s__	91.47	6.47	59.12	423	1915797	1.9705e+06	4529.07	19778	5925	2270	46.376	1861
MAG722	RGIG941	d__Bacteria;p__Bacteroidota;c__Bacteroidia;o__Bacteroidales;f__Rikenellaceae;g__Alistipes;s__	91.62	4.01	71.57	305	1950299	2.05048e+06	6394.42	30829	7890	3117	46.34	1814
MAG415	HF_Cecum-3.concoct.167	d__Bacteria;p__Bacteroidota;c__Bacteroidia;o__Bacteroidales;f__UBA1402;g__UBA1757;s__	87.68	6.09	57.23	455	1960251	2.11631e+06	4308.24	24490	5248	2165	46.332	1944
MAG683	HF_Colon-1.metabat2.097	d__Bacteria;p__Bacteroidota;c__Bacteroidia;o__Bacteroidales;f__UBA1402;g__UBA1757;s__	86.11	2.96	71.31	321	1802584	2.03999e+06	5615.53	28464	6242	3155	46.321	1698
MAG476	RGIG387	d__Bacteria;p__Bacteroidota;c__Bacteroidia;o__Bacteroidales;f__UBA1402;g__UBA1757;s__	94.77	0.27	93.42	201	2046225	2.15362e+06	10180.2	47146	14827	4798	46.27	1733
MAG444	HF_Cecum-1.concoct.115	d__Bacteria;p__Bacteroidota;c__Bacteroidia;o__Bacteroidales;f__UBA1402;g__UBA1757;s__	93.01	6.18	62.11	423	2098681	2.12671e+06	4961.42	22793	6324	2351	46.262	2014
MAG491	RGIG348	d__Bacteria;p__Bacteroidota;c__Bacteroidia;o__Bacteroidales;f__Rikenellaceae;g__Alistipes;s__	92.11	5.93	62.46	386	2015415	2.06854e+06	5221.28	28579	6837	2604	46.23	1964
MAG976	HF_Rectum-1.concoct.193	d__Bacteria;p__Bacteroidota;c__Bacteroidia;o__Bacteroidales;f__UBA1402;g__UBA1757;s__	94.09	6.45	61.84	435	2132627	2.12903e+06	4902.59	41359	6433	2433	46.22	2054
MAG890	HG_Rectum-10.concoct.135	d__Bacteria;p__Bacteroidota;c__Bacteroidia;o__Bacteroidales;f__UBA1402;g__UBA1757;s__	93.73	2.15	82.98	266	2079797	2.17421e+06	7818.79	34831	10875	3428	46.209	1900
MAG197	RGIG222	d__Bacteria;p__Bacteroidota;c__Bacteroidia;o__Bacteroidales;f__Muribaculaceae;g__CAG-485;s__	87.36	4.78	63.46	557	2038899	2.23645e+06	3660.5	23499	4091	1971	46.2	2038
MAG658	HF_Colon-3.maxbin.046_sub	d__Bacteria;p__Elusimicrobiota;c__Elusimicrobia;o__Elusimicrobiales;f__Elusimicrobiaceae;g__UBA1436;s__	96.63	4.49	74.18	176	1469339	1.45461e+06	8348.52	51767	13391	4094	46.194	1538
MAG746	RGIG884	d__Bacteria;p__Bacteroidota;c__Bacteroidia;o__Bacteroidales;f__Rikenellaceae;g__Alistipes;s__	93.73	6.68	60.33	375	2074877	2.07507e+06	5533.01	32518	7209	2685	46.13	1989
MAG726	RGIG936	d__Bacteria;p__Bacteroidota;c__Bacteroidia;o__Bacteroidales;f__Bacteroidaceae;g__UBA4334;s__	80.15	7.04	44.95	472	2368175	2.78796e+06	5017.32	27027	6115	2462	46.11	2264
MAG868	HG_Rectum-10.metabat2.116	d__Bacteria;p__Bacteroidota;c__Bacteroidia;o__Bacteroidales;f__Rikenellaceae;g__Alistipes;s__	82.9	3.56	65.1	72	1903639	2.22854e+06	26439.4	144444	54721	12658	46.105	1704
MAG555	HG_Colon-7.metabat2.036	d__Bacteria;p__Firmicutes_A;c__Clostridia;o__Oscillospirales;f__CAG-272;g__;s__	88.37	4.25	67.12	202	1351647	1.47209e+06	6691.32	30204	8029	3273	46.057	1377
MAG66	RGIG483	d__Bacteria;p__Firmicutes;c__Bacilli;o__Erysipelotrichales;f__Erysipelotrichaceae;g__RUG521;s__RUG521 sp900319675	83.49	0.51	80.94	233	1530832	1.82574e+06	6570.09	25324	7850	3548	46.05	1659
MAG404	HF_Cecum-3.metabat2.063	d__Bacteria;p__Firmicutes_A;c__Clostridia;o__Saccharofermentanales;f__Saccharofermentanaceae;g__Saccharofermentans;s__	82.46	9.06	37.16	358	1668660	1.87242e+06	4661.06	18052	4941	2877	46.029	1814
MAG106	HF_Duodenum-3.metabat2.050	d__Bacteria;p__Firmicutes_A;c__Clostridia;o__Peptostreptococcales;f__Anaerovoracaceae;g__RUG754;s__	83.66	2.86	69.36	221	1314287	1.5334e+06	5947	27610	6357	3267	46.029	1383
MAG558	HG_Colon-7.metabat2.017_sub	d__Bacteria;p__Bacteroidota;c__Bacteroidia;o__Bacteroidales;f__Rikenellaceae;g__Alistipes;s__	86.9	2.88	72.5	108	1543093	1.73127e+06	14287.9	57944	19154	7111	46.014	1347
MAG348	HG_Cecum-10.metabat2.024	d__Bacteria;p__Firmicutes_A;c__Clostridia;o__Saccharofermentanales;f__Saccharofermentanaceae;g__Saccharofermentans;s__	86.97	5.38	60.07	383	2131150	2.33579e+06	5564.36	25243	6170	3128	45.94	2215
MAG820	HG_Rectum-7.concoct.171_sub	d__Bacteria;p__Firmicutes_A;c__Clostridia;o__Oscillospirales;f__CAG-272;g__;s__	89.49	4.92	64.89	232	1393644	1.48875e+06	6007.09	32201	8133	2894	45.929	1432
MAG672	HF_Colon-2.metabat2.049	d__Bacteria;p__Firmicutes_A;c__Clostridia;o__Saccharofermentanales;f__Saccharofermentanaceae;g__Saccharofermentans;s__	81.97	3.7	63.47	374	2072339	2.45149e+06	5541.01	20636	6054	3061	45.915	2118
MAG481	RGIG371	d__Bacteria;p__Bacteroidota;c__Bacteroidia;o__Bacteroidales;f__UBA1402;g__UBA1757;s__	97.58	0.27	96.23	54	2336327	2.38796e+06	43265.3	252513	156158	48895	45.87	1961
MAG875	HG_Rectum-10.metabat2.037_sub	d__Bacteria;p__Firmicutes_A;c__Clostridia;o__Saccharofermentanales;f__Saccharofermentanaceae;g__Saccharofermentans;s__	91.82	3.48	74.42	393	2132144	2.24789e+06	5425.3	24856	6026	3043	45.859	2196
MAG221	RGIG154	d__Bacteria;p__Bacteroidota;c__Bacteroidia;o__Bacteroidales;f__UBA1402;g__UBA1757;s__	94.28	1.01	89.23	82	2150133	2.25887e+06	26221.1	176054	33427	12231	45.83	1762
MAG311	HG_Cecum-12.concoct.153_sub	d__Bacteria;p__Bacteroidota;c__Bacteroidia;o__Bacteroidales;f__Bacteroidaceae;g__UBA4372;s__	80.32	9	35.32	436	1909178	2.20514e+06	4378.85	17812	5114	2440	45.802	1910
MAG594	HG_Colon-11.concoct.160	d__Bacteria;p__Firmicutes_A;c__Clostridia;o__Lachnospirales;f__Lachnospiraceae;g__CAG-81;s__	80.85	7.67	42.5	552	1968252	2.28348e+06	3565.67	15984	4050	1899	45.777	2230
MAG432	HF_Cecum-2.concoct.089	d__Bacteria;p__Firmicutes_A;c__Clostridia;o__Saccharofermentanales;f__Saccharofermentanaceae;g__Saccharofermentans;s__	90.35	7.62	52.25	627	2822514	2.9089e+06	4501.62	107562	5202	2271	45.774	3197
MAG880	HG_Rectum-10.maxbin.109_sub	d__Bacteria;p__Bacteroidota;c__Bacteroidia;o__Bacteroidales;f__UBA932;g__UBA1232;s__	83.89	1.14	78.19	220	1675729	1.97843e+06	7616.95	46071	10596	3938	45.73	1640
MAG293	HG_Cecum-7.concoct.244	d__Bacteria;p__Bacteroidota;c__Bacteroidia;o__Bacteroidales;f__Bacteroidaceae;g__UBA4372;s__	85.88	5.47	58.53	361	2045132	2.26951e+06	5665.19	26578	7369	2951	45.719	1960
MAG693	HF_Colon-1.concoct.094_sub	d__Bacteria;p__Bacteroidota;c__Bacteroidia;o__Bacteroidales;f__Bacteroidaceae;g__UBA4372;s__	80.17	5.76	51.37	355	1923084	2.28799e+06	5417.14	29672	6649	2925	45.709	1848
MAG450	RGIG455	d__Bacteria;p__Firmicutes_A;c__Clostridia;o__Oscillospirales;f__CAG-272;g__;s__	92.62	3.65	74.37	128	2114516	2.20582e+06	16519.7	114838	29792	7258	45.67	1930
MAG866	HG_Rectum-10.metabat2.142	d__Bacteria;p__Bacteroidota;c__Bacteroidia;o__Bacteroidales;f__Rikenellaceae;g__Alistipes;s__	94.25	1.36	87.45	124	1642992	1.72088e+06	13249.9	64122	20006	5804	45.665	1476
MAG602	HG_Colon-10.concoct.198	d__Bacteria;p__Bacteroidota;c__Bacteroidia;o__Bacteroidales;f__Rikenellaceae;g__Alistipes;s__	97.16	2.04	86.96	195	1895912	1.91265e+06	9722.63	47962	13164	5189	45.611	1751
MAG855	HG_Rectum-11.concoct.156	d__Bacteria;p__Bacteroidota;c__Bacteroidia;o__Bacteroidales;f__Bacteroidaceae;g__UBA4372;s__	87.82	3.57	69.97	355	2243856	2.47496e+06	6320.72	32587	8110	3091	45.58	2123
MAG546	HG_Colon-8.concoct.051	d__Bacteria;p__Bacteroidota;c__Bacteroidia;o__Bacteroidales;f__Muribaculaceae;g__M3;s__	84.6	3.34	67.9	406	1735737	1.99372e+06	4275.21	21119	5233	2189	45.565	1729
MAG720	RGIG945	d__Bacteria;p__Bacteroidota;c__Bacteroidia;o__Bacteroidales;f__Bacteroidaceae;g__UBA4372;s__	85.38	8.37	43.53	459	2150115	2.33832e+06	4684.35	24614	5969	2334	45.56	2067
MAG707	RGIG969	d__Bacteria;p__Firmicutes_A;c__Clostridia;o__Lachnospirales;f__Lachnospiraceae;g__CAG-81;s__	80.51	6.57	47.66	544	1816725	2.13716e+06	3339.57	13745	3664	1890	45.56	1990
MAG263	HG_Cecum-8.concoct.187	d__Bacteria;p__Bacteroidota;c__Bacteroidia;o__Bacteroidales;f__Muribaculaceae;g__Muribaculum;s__	83.85	1.78	74.95	387	1761714	2.06967e+06	4552.23	22833	5489	2338	45.547	1750
MAG163	HG_Jejunum-12.metabat2.073	d__Bacteria;p__Firmicutes_A;c__Clostridia;o__Saccharofermentanales;f__Saccharofermentanaceae;g__Saccharofermentans;s__	84.62	4.17	63.77	395	2479900	2.82722e+06	6278.23	40742	7372	3154	45.513	2590
MAG814	HG_Rectum-7.concoct.268	d__Bacteria;p__Bacteroidota;c__Bacteroidia;o__Bacteroidales;f__Bacteroidaceae;g__UBA4372;s__	84.59	2.58	71.69	335	2276478	2.63246e+06	6795.46	41522	8632	3504	45.499	2176
MAG892	HG_Rectum-10.concoct.061	d__Bacteria;p__Firmicutes_A;c__Clostridia;o__Lachnospirales;f__Lachnospiraceae;g__CAG-81;s__	85.07	7.9	45.57	540	1962136	2.15149e+06	3633.59	24993	4191	1958	45.48	2201
MAG616	HF_Colon-6.concoct.124_sub	d__Bacteria;p__Firmicutes_A;c__Clostridia;o__Lachnospirales;f__Anaerotignaceae;g__Anaerotignum;s__	86.77	5.26	60.47	352	1757526	1.93305e+06	4992.97	28520	6273	2595	45.476	1789
MAG484	RGIG365	d__Bacteria;p__Firmicutes_A;c__Clostridia;o__Lachnospirales;f__Lachnospiraceae;g__CAG-81;s__	85.71	4.48	63.31	549	1947687	2.18516e+06	3547.7	19677	4034	1909	45.44	2145
MAG572	HG_Colon-7.concoct.093	d__Bacteria;p__Bacteroidota;c__Bacteroidia;o__Bacteroidales;f__Bacteroidaceae;g__UBA4372;s__	85.5	2.96	70.7	293	2088103	2.38042e+06	7126.63	33794	9600	3350	45.417	1916
MAG471	RGIG399	d__Bacteria;p__Bacteroidota;c__Bacteroidia;o__Bacteroidales;f__UBA932;g__UBA1232;s__	95.21	3.21	79.16	195	1959888	1.99558e+06	10050.7	51774	15813	5108	45.41	1832
MAG648	HF_Colon-4.concoct.042	d__Bacteria;p__Firmicutes_A;c__Clostridia;o__Lachnospirales;f__Lachnospiraceae;g__CAG-81;s__	87.32	8.86	43.02	504	1905532	2.01341e+06	3780.82	25173	4525	1980	45.403	2145
MAG298	HG_Cecum-7.concoct.092	d__Bacteria;p__Bacteroidota;c__Bacteroidia;o__Bacteroidales;f__UBA932;g__UBA1232;s__	81.92	5.68	53.52	474	1672252	1.94634e+06	3527.96	14588	4118	1907	45.401	1822
MAG844	HG_Rectum-12.concoct.083	d__Bacteria;p__Firmicutes_A;c__Clostridia;o__Lachnospirales;f__Lachnospiraceae;g__CAG-81;s__	89.61	5.49	62.16	490	1993261	2.11494e+06	4067.88	26594	4817	2029	45.387	2248
MAG945	HF_Rectum-3.concoct.115	d__Bacteria;p__Firmicutes_A;c__Clostridia;o__Lachnospirales;f__Lachnospiraceae;g__CAG-81;s__	86.64	3.12	71.04	514	1946742	2.18619e+06	3787.44	17315	4493	1986	45.384	2182
MAG900	HF_Rectum-6.concoct.152	d__Bacteria;p__Firmicutes_A;c__Clostridia;o__Lachnospirales;f__Lachnospiraceae;g__CAG-81;s__	91.67	6.49	59.22	515	1994625	2.04642e+06	3873.06	21839	4361	2119	45.366	2235
MAG731	RGIG921	d__Bacteria;p__Firmicutes_A;c__Clostridia;o__Lachnospirales;f__Lachnospiraceae;g__CAG-81;s__	81.79	5.08	56.39	530	1836369	2.15194e+06	3464.85	20869	3707	1959	45.36	2065
MAG669	HF_Colon-3.concoct.010	d__Bacteria;p__Firmicutes_A;c__Clostridia;o__Lachnospirales;f__Lachnospiraceae;g__CAG-81;s__	86.69	6.34	54.99	514	1968992	2.14647e+06	3830.72	18523	4446	1984	45.331	2205
MAG587	HG_Colon-12.concoct.096_sub	d__Bacteria;p__Firmicutes_B;c__Peptococcia;o__Peptococcales;f__Peptococcaceae;g__;s__	80.69	6.45	48.44	413	1688579	1.98376e+06	4088.57	15788	4793	2142	45.317	1889
MAG612	HF_Colon-6.concoct.231	d__Bacteria;p__Firmicutes_B;c__Peptococcia;o__Peptococcales;f__Peptococcaceae;g__UBA7185;s__	82.52	4.54	59.82	391	1698261	1.9809e+06	4343.38	20950	5622	2047	45.312	1951
MAG860	HG_Rectum-11.concoct.072	d__Bacteria;p__Firmicutes_A;c__Clostridia;o__Lachnospirales;f__Lachnospiraceae;g__CAG-81;s__	87.67	6.33	56.02	510	2084441	2.24565e+06	4087.14	32363	4875	2069	45.3	2242
MAG414	HF_Cecum-3.concoct.201	d__Bacteria;p__Firmicutes_A;c__Clostridia;o__Lachnospirales;f__Lachnospiraceae;g__CAG-81;s__	91.88	9.18	45.98	565	2093045	2.08588e+06	3704.5	33853	4143	1950	45.296	2335
MAG268	HG_Cecum-8.concoct.116_sub	d__Bacteria;p__Bacteroidota;c__Bacteroidia;o__Bacteroidales;f__Bacteroidaceae;g__Prevotella;s__	82.95	2.31	71.4	434	2504367	2.96128e+06	5770.43	29736	6960	2961	45.295	2128
MAG403	HF_Cecum-3.metabat2.097_sub	d__Bacteria;p__Firmicutes_A;c__Clostridia;o__Lachnospirales;f__Anaerotignaceae;g__Anaerotignum;s__	87.1	4.14	66.4	214	1662537	1.83994e+06	7768.86	30551	9689	3947	45.255	1652
MAG363	HF_Cecum-6.concoct.115	d__Bacteria;p__Firmicutes_B;c__Peptococcia;o__Peptococcales;f__Peptococcaceae;g__UBA7185;s__	85.6	8.42	43.5	399	1803163	1.95467e+06	4519.21	24132	5541	2236	45.255	2024
MAG387	HF_Cecum-4.concoct.179	d__Bacteria;p__Firmicutes_A;c__Clostridia;o__Lachnospirales;f__Lachnospiraceae;g__;s__	86.05	2.86	71.75	500	1993116	2.25923e+06	3986.23	31954	4707	2026	45.248	2174
MAG756	RGIG1023	d__Bacteria;p__Firmicutes_A;c__Clostridia;o__Oscillospirales;f__CAG-272;g__;s__	82.43	0.89	77.98	122	1179105	1.41994e+06	9664.8	49651	13686	4572	45.24	1098
MAG198	RGIG221	d__Bacteria;p__Firmicutes_A;c__Clostridia;o__Oscillospirales;f__Acutalibacteraceae;g__UMGS1976;s__	85.09	3.58	67.19	312	1345914	1.53357e+06	4313.83	18579	5577	2195	45.24	1446
MAG14	RGIG599	d__Bacteria;p__Firmicutes_A;c__Clostridia;o__Lachnospirales;f__Lachnospiraceae;g__UBA3766;s__UBA3766 sp900313265	88.74	2.56	75.94	442	2570775	2.83116e+06	5816.23	45707	8469	2491	45.23	2347
MAG689	HF_Colon-1.concoct.207	d__Bacteria;p__Firmicutes_B;c__Peptococcia;o__Peptococcales;f__Peptococcaceae;g__UBA7185;s__	81.68	7.23	45.53	442	1705315	1.96451e+06	3858.18	21617	4386	1982	45.227	1966
MAG759	RGIG1010	d__Bacteria;p__Firmicutes_C;c__Negativicutes;o__Selenomonadales;f__Selenomonadaceae;g__Anaerovibrio;s__	85.25	2.15	74.5	288	1759220	2.02578e+06	6108.4	40097	9046	2852	45.22	1792
MAG748	RGIG876	d__Bacteria;p__Firmicutes_B;c__Peptococcia;o__Peptococcales;f__Peptococcaceae;g__;s__	82.4	7.43	45.25	476	1783480	2.0319e+06	3746.81	27151	4259	2006	45.2	2037
MAG633	HF_Colon-5.concoct.187	d__Bacteria;p__Firmicutes_B;c__Peptococcia;o__Peptococcales;f__Peptococcaceae;g__;s__	80.1	3.5	62.6	428	1684576	2.04413e+06	3935.93	24937	4536	2008	45.195	1946
MAG150	HG_Jejunum-9.concoct.001	d__Bacteria;p__Elusimicrobiota;c__Elusimicrobia;o__Elusimicrobiales;f__Elusimicrobiaceae;g__UBA1436;s__	88	0	88	283	1182165	1.34337e+06	4177.26	20052	4762	2244	45.191	1306
MAG919	HF_Rectum-4.concoct.184	d__Bacteria;p__Firmicutes_A;c__Clostridia;o__Lachnospirales;f__Lachnospiraceae;g__CAG-81;s__	92.75	9.4	45.75	519	2052839	2.02034e+06	3955.37	19425	4402	2111	45.183	2252
MAG61	RGIG493	d__Bacteria;p__Firmicutes_A;c__Clostridia;o__Oscillospirales;f__Ruminococcaceae;g__Ruminococcus;s__Ruminococcus sp900315755	82.29	2.41	70.24	457	1833918	2.18441e+06	4012.95	19419	4502	2180	45.18	1916
MAG328	HG_Cecum-11.concoct.148	d__Bacteria;p__Firmicutes_A;c__Clostridia;o__Lachnospirales;f__Lachnospiraceae;g__CAG-81;s__	89.15	7.34	52.45	597	2181049	2.2864e+06	3653.35	35079	4099	1978	45.164	2413
MAG796	HG_Rectum-8.concoct.060	d__Bacteria;p__Firmicutes_A;c__Clostridia;o__Oscillospirales;f__Acutalibacteraceae;g__UMGS1976;s__	84.12	2.41	72.07	319	1287501	1.49952e+06	4036.05	16989	5058	2063	45.155	1437
MAG509	RGIG309	d__Bacteria;p__Firmicutes_B;c__Peptococcia;o__Peptococcales;f__Peptococcaceae;g__;s__	82.22	8.77	38.37	459	1707769	1.9273e+06	3720.63	23665	4174	1962	45.14	1952
MAG511	RGIG306	d__Bacteria;p__Firmicutes_A;c__Clostridia;o__Oscillospirales;f__Acutalibacteraceae;g__UBA8612;s__	92.48	6.35	60.73	399	2712405	2.76073e+06	6798.01	40894	8919	3194	45.13	2766
MAG488	RGIG351	d__Bacteria;p__Bacteroidota;c__Bacteroidia;o__Bacteroidales;f__Bacteroidaceae;g__UBA4372;s__	87.66	4.02	67.56	162	2447572	2.69373e+06	15108.5	89061	26531	5963	45.13	2098
MAG329	HG_Cecum-11.concoct.142	d__Bacteria;p__Firmicutes_B;c__Peptococcia;o__Peptococcales;f__Peptococcaceae;g__;s__	86.95	9.16	41.15	455	1935954	2.04918e+06	4254.84	20796	5280	2187	45.129	2191
MAG947	HF_Rectum-3.concoct.029	d__Bacteria;p__Firmicutes_B;c__Peptococcia;o__Peptococcales;f__Peptococcaceae;g__UBA7185;s__	84.27	5.78	55.37	430	1845935	2.08381e+06	4292.87	36706	5209	2183	45.126	2096
MAG647	HF_Colon-4.concoct.064	d__Bacteria;p__Bacteroidota;c__Bacteroidia;o__Bacteroidales;f__Muribaculaceae;g__M3;s__	93.58	3.77	74.73	341	2034966	2.09786e+06	5967.64	26301	8205	2884	45.093	1927
MAG622	HF_Colon-5.metabat2.069	d__Bacteria;p__Bacteroidota;c__Bacteroidia;o__Bacteroidales;f__Bacteroidaceae;g__Prevotella;s__	90.37	0.76	86.57	129	2210554	2.42931e+06	17136.1	110896	24317	8229	45.069	1861
MAG331	HG_Cecum-11.concoct.121	d__Bacteria;p__Firmicutes_A;c__Clostridia;o__Oscillospirales;f__Ruminococcaceae;g__Ruminococcus_C;s__	93.94	2.01	83.89	339	2057654	2.14903e+06	6069.78	53119	8728	2684	45.066	1997
MAG261	HG_Cecum-8.metabat2.011	d__Bacteria;p__Firmicutes_A;c__Clostridia;o__Oscillospirales;f__Acutalibacteraceae;g__UMGS1976;s__	85.42	3.08	70.02	188	1222749	1.39379e+06	6503.98	28935	7410	3495	45.023	1294
MAG206	RGIG194	d__Bacteria;p__Firmicutes_B;c__Peptococcia;o__Peptococcales;f__Peptococcaceae;g__;s__	80.51	9.92	30.91	552	1871390	2.13878e+06	3390.2	23122	3857	1816	45	2194
MAG398	HF_Cecum-4.concoct.015	d__Bacteria;p__Bacteroidota;c__Bacteroidia;o__Bacteroidales;f__Muribaculaceae;g__M3;s__	93.77	3.17	77.92	326	2064348	2.13606e+06	6332.36	25989	8313	3210	44.994	1941
MAG327	HG_Cecum-11.concoct.157	d__Bacteria;p__Bacteroidota;c__Bacteroidia;o__Bacteroidales;f__Bacteroidaceae;g__UBA4372;s__	88.61	3.38	71.71	355	2407901	2.63603e+06	6782.82	55538	8776	3480	44.979	2293
MAG503	RGIG321	d__Bacteria;p__Firmicutes_A;c__Clostridia;o__Oscillospirales;f__CAG-382;g__SFLA01;s__	92.09	0.34	90.39	102	1800064	1.94856e+06	17647.7	83268	32189	9846	44.96	1744
MAG220	RGIG157	d__Bacteria;p__Bacteroidota;c__Bacteroidia;o__Bacteroidales;f__Bacteroidaceae;g__Prevotella;s__	87.98	2.56	75.18	124	2304578	2.56044e+06	18585.3	148996	30654	8366	44.92	1899
MAG782	HG_Rectum-9.concoct.177	d__Bacteria;p__Bacteroidota;c__Bacteroidia;o__Bacteroidales;f__Muribaculaceae;g__M3;s__	94.53	3.09	79.08	318	2246777	2.30736e+06	7065.34	31239	9461	3561	44.912	2148
MAG666	HF_Colon-3.concoct.085	d__Bacteria;p__Firmicutes_A;c__Clostridia;o__Oscillospirales;f__Acutalibacteraceae;g__UMGS1976;s__	92	2.53	79.35	277	1414715	1.50194e+06	5107.27	29313	6672	2495	44.896	1521
MAG6	RGIG619	d__Bacteria;p__Firmicutes_A;c__Clostridia;o__Lachnospirales;f__Lachnospiraceae;g__FD2005;s__	93.85	1.73	85.2	245	2248061	2.35649e+06	9175.76	66805	15277	4023	44.89	2071
MAG42	RGIG536	d__Bacteria;p__Firmicutes_A;c__Clostridia;o__Oscillospirales;f__Acutalibacteraceae;g__RUG592;s__	82.47	1.34	75.77	406	2254745	2.7038e+06	5553.56	40954	8230	2347	44.87	2203
MAG921	HF_Rectum-4.concoct.081	d__Bacteria;p__Firmicutes_A;c__Clostridia;o__Oscillospirales;f__Acutalibacteraceae;g__UMGS1976;s__	91.38	1.68	82.98	237	1370968	1.47726e+06	5784.68	62059	7446	2633	44.869	1420
MAG417	HF_Cecum-3.concoct.083_sub	d__Bacteria;p__Firmicutes_A;c__Clostridia;o__Oscillospirales;f__Acutalibacteraceae;g__UMGS1976;s__	85.76	3.44	68.56	319	1356242	1.53478e+06	4251.54	27528	4879	2199	44.842	1492
MAG703	RGIG976	d__Bacteria;p__Bacteroidota;c__Bacteroidia;o__Bacteroidales;f__UBA932;g__;s__	93.33	0.95	88.58	26	1841496	1.95561e+06	70826.8	272699	109308	45033	44.83	1636
MAG968	HF_Rectum-2.concoct.003	d__Bacteria;p__Firmicutes_A;c__Clostridia;o__Oscillospirales;f__CAG-272;g__;s__	96.8	1.03	91.65	85	1579687	1.61564e+06	18584.6	82290	29814	10480	44.811	1484
MAG741	RGIG899	d__Bacteria;p__Firmicutes_A;c__Clostridia;o__Oscillospirales;f__Acutalibacteraceae;g__UMGS1976;s__	91.22	4.23	70.07	272	1461814	1.54068e+06	5374.32	28618	6537	2543	44.72	1536
MAG944	HF_Rectum-3.concoct.119	d__Bacteria;p__Firmicutes_A;c__Clostridia;o__Oscillospirales;f__Acutalibacteraceae;g__UMGS1976;s__	92.93	1.9	83.43	289	1497480	1.58295e+06	5181.59	21618	6538	2582	44.719	1604
MAG734	RGIG915	d__Bacteria;p__Firmicutes_A;c__Clostridia;o__Oscillospirales;f__Acutalibacteraceae;g__UMGS1976;s__	80.36	8.39	38.41	245	1283676	1.48971e+06	5239.49	16898	5907	2971	44.67	1344
MAG721	RGIG942	d__Bacteria;p__Firmicutes_A;c__Clostridia;o__Oscillospirales;f__Acutalibacteraceae;g__UMGS1976;s__	92.84	7.08	57.44	290	1509902	1.51945e+06	5206.56	19991	6695	2515	44.63	1617
MAG189	RGIG264	d__Bacteria;p__Bacteroidota;c__Bacteroidia;o__Bacteroidales;f__Barnesiellaceae;g__Barnesiella;s__	81.9	3.45	64.65	238	2117257	2.51213e+06	8896.04	34455	12747	4104	44.59	1850
MAG310	HG_Cecum-12.concoct.210	d__Bacteria;p__Bacteroidota;c__Bacteroidia;o__Bacteroidales;f__Bacteroidaceae;g__;s__	84.87	1.77	76.02	224	2257000	2.61941e+06	10075.9	76853	15249	4490	44.587	1928
MAG539	HG_Colon-8.concoct.205	d__Bacteria;p__Firmicutes_A;c__Clostridia;o__Oscillospirales;f__Acutalibacteraceae;g__UMGS1976;s__	94.24	2.63	81.09	280	1479596	1.53112e+06	5284.27	33038	6981	2610	44.559	1583
MAG898	HF_Rectum-6.concoct.189	d__Bacteria;p__Bacteroidota;c__Bacteroidia;o__Bacteroidales;f__Bacteroidaceae;g__Prevotella;s__	84.27	4.6	61.27	502	2333395	2.66161e+06	4648.2	38247	5603	2317	44.551	2160
MAG228	RGIG136	d__Bacteria;p__Firmicutes_A;c__Clostridia;o__Oscillospirales;f__Acutalibacteraceae;g__UMGS1976;s__	96.09	0.28	94.69	152	1579526	1.63938e+06	10391.6	53897	15128	4726	44.45	1573
MAG448	RGIG476	d__Bacteria;p__Firmicutes_A;c__Clostridia;o__Oscillospirales;f__Acutalibacteraceae;g__UMGS1976;s__	86.7	8.56	43.9	277	1390783	1.48508e+06	5020.88	30564	6341	2613	44.42	1470
MAG889	HG_Rectum-10.concoct.144	d__Bacteria;p__Bacteroidota;c__Bacteroidia;o__Bacteroidales;f__Bacteroidaceae;g__Prevotella;s__	81.51	3.55	63.76	487	2359975	2.81154e+06	4845.94	35266	5723	2342	44.399	2224
MAG876	HG_Rectum-10.metabat2.023	d__Bacteria;p__Firmicutes_A;c__Clostridia_A;o__Christensenellales;f__Borkfalkiaceae;g__QALS01;s__	96.77	0	96.77	46	1813471	1.874e+06	39423.3	187566	93738	19518	44.372	1554
MAG535	HG_Colon-8.metabat2.017	d__Bacteria;p__Firmicutes_A;c__Clostridia;o__Lachnospirales;f__Lachnospiraceae;g__;s__	88.88	0.95	84.13	80	1927602	2.15046e+06	24095	126179	38576	12517	44.333	1731
MAG795	HG_Rectum-8.concoct.070_sub	d__Bacteria;p__Bacteroidota;c__Bacteroidia;o__Bacteroidales;f__Bacteroidaceae;g__Prevotella;s__	88.16	6.9	53.66	531	2411957	2.56946e+06	4542.29	22356	5319	2384	44.295	2259
MAG530	HG_Colon-9.concoct.039	d__Bacteria;p__Bacteroidota;c__Bacteroidia;o__Bacteroidales;f__Paludibacteraceae;g__RF16;s__	85.47	5.84	56.27	321	1648995	1.83302e+06	5137.06	33058	6078	2686	44.272	1674
MAG873	HG_Rectum-10.metabat2.081	d__Bacteria;p__Proteobacteria;c__Alphaproteobacteria;o__Rs-D84;f__Rs-D84;g__Rs-D84;s__	86.81	0	86.81	23	840725	968466	36553.3	223770	78055	15035	44.185	811
MAG301	HG_Cecum-7.concoct.071_sub	d__Bacteria;p__Firmicutes_A;c__Clostridia;o__Oscillospirales;f__Acutalibacteraceae;g__SFWF01;s__	93.31	8.39	51.36	323	1713605	1.69269e+06	5305.28	26030	7304	2457	44.167	1853
MAG783	HG_Rectum-9.concoct.105	d__Bacteria;p__Bacteroidota;c__Bacteroidia;o__Bacteroidales;f__Paludibacteraceae;g__RF16;s__	86.78	8.71	43.23	345	1713163	1.82493e+06	4965.69	21678	6364	2394	44.14	1691
MAG926	HF_Rectum-3.metabat2.115	d__Bacteria;p__Firmicutes_A;c__Clostridia;o__Oscillospirales;f__Acutalibacteraceae;g__UMGS1976;s__	94.3	1.34	87.6	28	1519230	1.5907e+06	54258.2	216207	90225	43983	44.113	1406
MAG498	RGIG331	d__Bacteria;p__Firmicutes_A;c__Clostridia;o__Oscillospirales;f__Acutalibacteraceae;g__UMGS1976;s__	94.29	5.73	65.64	216	1650476	1.65585e+06	7641.09	49929	12362	3297	44.09	1616
MAG224	RGIG147	d__Bacteria;p__Firmicutes_A;c__Clostridia;o__Oscillospirales;f__CAG-272;g__;s__	81.43	7.46	44.13	254	1616876	1.86498e+06	6365.65	24384	7357	3322	44.08	1623
MAG153	HG_Jejunum-7.metabat2.048_sub	d__Bacteria;p__Firmicutes_A;c__Clostridia;o__Saccharofermentanales;f__Saccharofermentanaceae;g__Saccharofermentans;s__	86.99	2.86	72.69	166	2382039	2.67016e+06	14349.6	70222	20952	6728	44.05	2340
MAG286	HG_Cecum-7.metabat2.010	d__Bacteria;p__Firmicutes_A;c__Clostridia;o__Oscillospirales;f__Acutalibacteraceae;g__UBA737;s__	87.42	1.51	79.87	42	1458517	1.64638e+06	34726.6	165378	59370	17252	44.043	1463
MAG138	RGIG638	d__Bacteria;p__Firmicutes;c__Bacilli;o__Erysipelotrichales;f__Erysipelotrichaceae;g__UBA636;s__	91.77	3.27	75.42	225	2005775	2.12007e+06	8914.56	39674	11588	4194	44.03	2049
MAG557	HG_Colon-7.metabat2.019	d__Bacteria;p__Firmicutes_A;c__Clostridia;o__Oscillospirales;f__Acutalibacteraceae;g__SFWF01;s__	89.82	0.84	85.62	208	1555101	1.71829e+06	7476.45	37440	9474	3769	44.029	1621
MAG797	HG_Rectum-8.concoct.056	d__Bacteria;p__Bacteroidota;c__Bacteroidia;o__Bacteroidales;f__Paludibacteraceae;g__RF16;s__	85.75	5.82	56.65	451	1788854	1.98202e+06	3966.42	20638	4669	2036	43.97	1809
MAG712	RGIG963	d__Bacteria;p__Firmicutes_A;c__Clostridia;o__Oscillospirales;f__Acutalibacteraceae;g__UMGS1976;s__	91.69	4.45	69.44	334	1615051	1.68956e+06	4835.48	28473	5665	2552	43.96	1737
MAG34	RGIG561	d__Bacteria;p__Proteobacteria;c__Gammaproteobacteria;o__Enterobacterales;f__Succinivibrionaceae;g__UBA2804;s__UBA2804 sp900319705	85.92	1.44	78.72	250	2266435	2.60521e+06	9065.74	59622	12847	3826	43.95	2003
MAG961	HF_Rectum-2.concoct.167_sub	d__Bacteria;p__Bacteroidota;c__Bacteroidia;o__Bacteroidales;f__Bacteroidaceae;g__;s__	83.38	6.78	49.48	481	2130177	2.41036e+06	4428.64	25524	5092	2385	43.912	2085
MAG832	HG_Rectum-7.concoct.000_sub	d__Bacteria;p__Firmicutes_A;c__Clostridia;o__Oscillospirales;f__Acutalibacteraceae;g__SFWF01;s__	89.5	9.73	40.85	314	1845430	1.88237e+06	5877.17	51466	7990	2640	43.875	1954
MAG284	HG_Cecum-7.metabat2.035	d__Bacteria;p__Firmicutes_A;c__Clostridia_A;o__Christensenellales;f__Borkfalkiaceae;g__QALS01;s__	81.91	1.49	74.46	111	1316550	1.5877e+06	11860.8	64720	18170	5363	43.853	1232
MAG187	RGIG268	d__Bacteria;p__Spirochaetota;c__Spirochaetia;o__Treponematales;f__Treponemataceae;g__;s__	84.54	1.75	75.79	308	1439698	1.67778e+06	4674.34	21944	5893	2449	43.75	1480
MAG650	HF_Colon-3.metabat2.126	d__Bacteria;p__Bacteroidota;c__Bacteroidia;o__Bacteroidales;f__Paludibacteraceae;g__;s__	95.16	1.34	88.46	142	2601462	2.69892e+06	18320.2	75462	24625	9425	43.569	2189
MAG306	HG_Cecum-12.metabat2.052	d__Bacteria;p__Bacteroidota;c__Bacteroidia;o__Bacteroidales;f__Paludibacteraceae;g__;s__	98.39	2.15	87.64	148	2817776	2.8033e+06	19039	80723	27966	9422	43.394	2333
MAG736	RGIG910	d__Bacteria;p__Firmicutes_A;c__Clostridia;o__Oscillospirales;f__Acutalibacteraceae;g__UBA737;s__	93.29	0.34	91.59	87	1399900	1.49583e+06	16090.8	63614	27173	8075	43.26	1407
MAG836	HG_Rectum-12.metabat2.045_sub	d__Bacteria;p__Spirochaetota;c__Spirochaetia;o__Treponematales;f__Treponemataceae;g__Treponema_F;s__	97.53	0.04	97.33	94	2329096	2.38715e+06	24777.6	101077	32152	13364	43.088	2179
MAG562	HG_Colon-7.maxbin.079	d__Bacteria;p__Spirochaetota;c__Spirochaetia;o__Treponematales;f__Treponemataceae;g__Treponema_F;s__	98.6	0	98.6	73	2382839	2.41667e+06	32641.6	196501	63566	21374	43.083	2192
MAG259	HG_Cecum-8.metabat2.026	d__Bacteria;p__Firmicutes_A;c__Clostridia;o__Peptostreptococcales;f__Anaerovoracaceae;g__;s__	81.32	0.35	79.57	118	1613023	1.9779e+06	13669.7	68714	19146	6339	43.081	1540
MAG559	HG_Colon-7.metabat2.006	d__Bacteria;p__Firmicutes_A;c__Clostridia;o__Oscillospirales;f__CAG-272;g__UBA1740;s__	90.38	2.06	80.08	198	1545409	1.67807e+06	7805.1	41816	9881	3787	43.037	1518
MAG823	HG_Rectum-7.concoct.131_sub	d__Bacteria;p__Firmicutes_A;c__Clostridia;o__Oscillospirales;f__Ruminococcaceae;g__UMGS1668;s__	87.37	5.31	60.82	393	1458848	1.59227e+06	3712.08	35212	4373	1998	42.994	1754
MAG508	RGIG310	d__Bacteria;p__Bacteroidota;c__Bacteroidia;o__Bacteroidales;f__Rikenellaceae;g__Alistipes;s__	98.05	1.04	92.85	64	2155977	2.17643e+06	33687.1	137304	79534	20685	42.99	1819
MAG2	RGIG632	d__Bacteria;p__Firmicutes;c__Bacilli;o__Erysipelotrichales;f__Erysipelotrichaceae;g__RUG521;s__	90.09	8.29	48.64	452	2241907	2.30267e+06	4959.97	44925	6892	2103	42.99	2440
MAG789	HG_Rectum-9.concoct.067	d__Bacteria;p__Firmicutes_A;c__Clostridia;o__Oscillospirales;f__CAG-272;g__UBA1740;s__	94.52	0.88	90.12	150	1785936	1.87376e+06	11906.2	63758	20025	5433	42.893	1689
MAG526	HG_Colon-9.concoct.120	d__Bacteria;p__Bacteroidota;c__Bacteroidia;o__Bacteroidales;f__Paludibacteraceae;g__RUG163;s__	92.97	0.54	90.27	116	1670533	1.78783e+06	14401.1	70255	25560	7080	42.886	1457
MAG872	HG_Rectum-10.metabat2.084	d__Bacteria;p__Bacteroidota;c__Bacteroidia;o__Bacteroidales;f__UBA932;g__UBA1232;s__	91.11	3.36	74.31	57	1892992	2.01409e+06	33210.4	129832	58672	17250	42.827	1601
MAG184	RGIG288	d__Bacteria;p__Bacteroidota;c__Bacteroidia;o__Flavobacteriales;f__UBA1820;g__;s__	85.42	4.41	63.37	275	1532197	1.72615e+06	5571.63	19931	7327	2715	42.8	1515
MAG883	HG_Rectum-10.maxbin.061	d__Bacteria;p__Firmicutes_A;c__Clostridia;o__Oscillospirales;f__CAG-272;g__UBA1740;s__	86.07	0.16	85.27	69	1661031	1.9272e+06	24072.9	198081	81775	11803	42.791	1647
MAG230	RGIG125	d__Bacteria;p__Bacteroidota;c__Bacteroidia;o__Bacteroidales;f__Paludibacteraceae;g__RF16;s__	93.67	6.17	62.82	141	2175250	2.18804e+06	15427.3	128251	41705	6519	42.78	1902
MAG888	HG_Rectum-10.concoct.149_sub	d__Bacteria;p__Firmicutes_A;c__Clostridia;o__Oscillospirales;f__CAG-382;g__UMGS1387;s__	82.8	3.48	65.4	508	1784850	2.0935e+06	3513.48	18953	4056	1922	42.701	1910
MAG326	HG_Cecum-11.maxbin.054_sub	d__Bacteria;p__Firmicutes_A;c__Clostridia;o__Lachnospirales;f__Lachnospiraceae;g__TWA4;s__	93.67	5.65	65.42	381	3262706	3.29885e+06	8563.53	50960	15424	3491	42.683	2993
MAG593	HG_Colon-11.concoct.174	d__Bacteria;p__Firmicutes_B;c__Peptococcia;o__Peptococcales;f__Peptococcaceae;g__;s__	80.49	5.72	51.89	359	1543110	1.82888e+06	4298.36	30755	5477	2131	42.644	1745
MAG272	HG_Cecum-8.concoct.055_sub	d__Bacteria;p__Firmicutes_B;c__Peptococcia;o__Peptococcales;f__Peptococcaceae;g__;s__	80.08	7.44	42.88	361	1577811	1.8529e+06	4370.67	21330	5308	2177	42.633	1773
MAG816	HG_Rectum-7.concoct.223	d__Bacteria;p__Firmicutes_B;c__Peptococcia;o__Peptococcales;f__Peptococcaceae;g__;s__	80.61	9.17	34.76	407	1699817	1.95282e+06	4176.45	30223	5462	1987	42.597	1912
MAG613	HF_Colon-6.concoct.212	d__Bacteria;p__Firmicutes_B;c__Peptococcia;o__Peptococcales;f__Peptococcaceae;g__;s__	81.95	7.16	46.15	381	1676709	1.92596e+06	4400.81	39088	5469	2126	42.583	1893
MAG754	RGIG1029	d__Bacteria;p__Bacteroidota;c__Bacteroidia;o__Flavobacteriales;f__UBA1820;g__;s__	94.49	2.94	79.79	247	1666757	1.71495e+06	6748	35102	8613	3285	42.57	1645
MAG644	HF_Colon-4.concoct.110	d__Bacteria;p__Firmicutes_B;c__Peptococcia;o__Peptococcales;f__Peptococcaceae;g__;s__	80.8	7.13	45.15	363	1657946	1.9337e+06	4567.34	24144	5721	2177	42.504	1866
MAG838	HG_Rectum-12.concoct.227	d__Bacteria;p__Firmicutes_B;c__Peptococcia;o__Peptococcales;f__Peptococcaceae;g__;s__	82.34	6.36	50.54	401	1710103	1.96812e+06	4264.6	24727	5524	2089	42.494	1930
MAG677	HF_Colon-2.concoct.147	d__Bacteria;p__Firmicutes_B;c__Peptococcia;o__Peptococcales;f__Peptococcaceae;g__;s__	84.28	7.72	45.68	421	1738828	1.92892e+06	4130.23	24878	4726	2049	42.469	1980
MAG443	HF_Cecum-1.concoct.157	d__Bacteria;p__Firmicutes_B;c__Peptococcia;o__Peptococcales;f__Peptococcaceae;g__;s__	80.96	5.58	53.06	409	1713519	2.02089e+06	4189.53	24186	5172	2093	42.45	1926
MAG396	HF_Cecum-4.concoct.021	d__Bacteria;p__Firmicutes_B;c__Peptococcia;o__Peptococcales;f__Peptococcaceae;g__;s__	80.42	6.8	46.42	429	1706121	2.0055e+06	3976.97	27896	4611	2010	42.402	1923
MAG959	HF_Rectum-2.concoct.232	d__Bacteria;p__Firmicutes_B;c__Peptococcia;o__Peptococcales;f__Peptococcaceae;g__;s__	81.7	7.82	42.6	434	1815483	2.08016e+06	4183.14	30847	5135	2037	42.365	2040
MAG47	RGIG526	d__Bacteria;p__Patescibacteria;c__Saccharimonadia;o__Saccharimonadales;f__Saccharimonadaceae;g__UBA2866;s__	80.72	2.59	67.77	40	861130	1.04451e+06	21528.2	114605	36395	10771	42.34	840
MAG902	HF_Rectum-6.concoct.065	d__Bacteria;p__Bacteroidota;c__Bacteroidia;o__Bacteroidales;f__Paludibacteraceae;g__RUG163;s__	90.14	4.66	66.84	261	1569505	1.66805e+06	6013.43	25435	8088	2637	42.274	1512
MAG405	HF_Cecum-3.metabat2.032_sub	d__Bacteria;p__Bacteroidota;c__Bacteroidia;o__Bacteroidales;f__Paludibacteraceae;g__RUG163;s__	85.43	6.34	53.73	146	1547940	1.7138e+06	10602.3	48785	15063	4630	42.152	1435
MAG749	RGIG873	d__Bacteria;p__Bacteroidota;c__Bacteroidia;o__Bacteroidales;f__Paludibacteraceae;g__RUG163;s__	96.42	2.28	85.02	149	1609871	1.63294e+06	10804.5	77049	16039	4988	42.11	1454
MAG762	HG_Rectum-9.metabat2.107	d__Bacteria;p__Firmicutes_A;c__Clostridia;o__Oscillospirales;f__Acutalibacteraceae;g__CAG-177;s__	87.7	1.29	81.25	246	1962488	2.21241e+06	7977.59	38148	10102	4042	42.077	1956
MAG738	RGIG906	d__Bacteria;p__Bacteroidota;c__Bacteroidia;o__Bacteroidales;f__Paludibacteraceae;g__RF16;s__	90.75	2.24	79.55	41	1899818	2.05091e+06	46337	206810	77015	24996	42.05	1545
MAG258	HG_Cecum-8.metabat2.034	d__Bacteria;p__Firmicutes_A;c__Clostridia;o__Lachnospirales;f__Lachnospiraceae;g__Agathobacter;s__	90.76	0.24	89.56	74	1762621	1.93784e+06	23819.2	65373	37303	12145	42.033	1580
MAG841	HG_Rectum-12.concoct.141	d__Bacteria;p__Firmicutes_A;c__Clostridia;o__Oscillospirales;f__Acutalibacteraceae;g__CAG-177;s__	85.45	1.34	78.75	406	2030529	2.34907e+06	5001.3	28404	6251	2481	41.977	2109
MAG551	HG_Colon-7.metabat2.082	d__Bacteria;p__Firmicutes_A;c__Clostridia;o__Oscillospirales;f__Acutalibacteraceae;g__UMGS172;s__	95.3	0.67	91.95	57	1421168	1.48174e+06	24932.8	106347	54476	9226	41.875	1383
MAG242	HG_Cecum-9.maxbin.095_sub	d__Bacteria;p__Bacteroidota;c__Bacteroidia;o__Bacteroidales;f__Paludibacteraceae;g__RUG163;s__	84.14	4.84	59.94	287	1397726	1.59354e+06	4870.13	38710	6726	2067	41.783	1382
MAG871	HG_Rectum-10.metabat2.092	d__Bacteria;p__Firmicutes_A;c__Clostridia;o__Oscillospirales;f__CAG-382;g__UMGS882;s__	81.15	0.67	77.8	66	1713556	2.10011e+06	25963	114524	50569	14408	41.767	1462
MAG271	HG_Cecum-8.concoct.081	d__Bacteria;p__Bacteroidota;c__Bacteroidia;o__Bacteroidales;f__Muribaculaceae;g__;s__	95.03	1.82	85.93	114	2157643	2.23122e+06	18926.7	95278	30473	8910	41.755	1899
MAG335	HG_Cecum-11.concoct.057	d__Bacteria;p__Bacteroidota;c__Bacteroidia;o__Bacteroidales;f__Paludibacteraceae;g__RUG163;s__	80.47	1.43	73.32	337	1211381	1.48806e+06	3594.6	16948	4127	1892	41.725	1286
MAG583	HG_Colon-12.concoct.171	d__Bacteria;p__Bacteroidota;c__Bacteroidia;o__Bacteroidales;f__Paludibacteraceae;g__RUG163;s__	80.54	0.86	76.24	315	1267045	1.56229e+06	4022.37	15558	4879	2151	41.713	1307
MAG190	RGIG261	d__Bacteria;p__Firmicutes_A;c__Clostridia;o__Oscillospirales;f__Acutalibacteraceae;g__UMGS1279;s__	87.53	0.28	86.13	145	1303963	1.48608e+06	8992.85	40051	11966	4512	41.66	1303
MAG744	RGIG893	d__Bacteria;p__Bacteroidota;c__Bacteroidia;o__Bacteroidales;f__Muribaculaceae;g__;s__	95.84	1.26	89.54	86	2133477	2.1992e+06	24807.9	126418	40756	12395	41.55	1812
MAG925	HF_Rectum-4.concoct.024	d__Bacteria;p__Bacteroidota;c__Bacteroidia;o__Bacteroidales;f__Paludibacteraceae;g__RUG163;s__	84.99	5.48	57.59	227	1320657	1.48152e+06	5817.87	33561	7395	2941	41.531	1292
MAG901	HF_Rectum-6.concoct.097_sub	d__Bacteria;p__Firmicutes_C;c__Negativicutes;o__Acidaminococcales;f__Acidaminococcaceae;g__Phascolarctobacterium_A;s__	82.46	9.81	33.41	401	1064176	1.18614e+06	2653.81	15184	2639	1652	41.504	1340
MAG479	RGIG374	d__Bacteria;p__Firmicutes_A;c__Clostridia;o__Oscillospirales;f__Acutalibacteraceae;g__CAG-488;s__	96.35	0.34	94.65	79	2524691	2.61175e+06	31958.1	169504	83564	15015	41.44	2215
MAG788	HG_Rectum-9.concoct.078_sub	d__Bacteria;p__Bacteroidota;c__Bacteroidia;o__Bacteroidales;f__Paludibacteraceae;g__RUG163;s__	93.64	2.93	78.99	242	1584740	1.64594e+06	6548.51	43944	9424	2810	41.432	1504
MAG834	HG_Rectum-12.metabat2.069	d__Bacteria;p__Firmicutes_A;c__Clostridia;o__Monoglobales_A;f__UBA1381;g__;s__	86.31	3.36	69.51	114	1708137	1.92168e+06	14983.7	74162	23497	6760	41.423	1658
MAG936	HF_Rectum-3.maxbin.045_sub	d__Bacteria;p__Bacteroidota;c__Bacteroidia;o__Bacteroidales;f__Paludibacteraceae;g__RUG163;s__	86.27	8	46.27	277	1364669	1.47268e+06	4926.6	27921	6609	2330	41.415	1362
MAG480	RGIG372	d__Bacteria;p__Firmicutes_A;c__Clostridia;o__Oscillospirales;f__Acutalibacteraceae;g__DTU089_A;s__	92.14	1.34	85.44	119	1966532	2.10794e+06	16525.5	76559	32598	7630	41.39	1775
MAG579	HG_Colon-12.metabat2.059	d__Bacteria;p__Firmicutes_A;c__Clostridia;o__Monoglobales_A;f__UBA1381;g__;s__	96.31	0.73	92.66	140	1639061	1.68989e+06	11707.6	45398	15787	5540	41.28	1665
MAG887	HG_Rectum-10.concoct.155	d__Bacteria;p__Bacteroidota;c__Bacteroidia;o__Bacteroidales;f__Paludibacteraceae;g__UBA1181;s__	96.77	0	96.77	177	2736818	2.82817e+06	15462.2	59988	23785	7478	41.219	2358
MAG492	RGIG346	d__Bacteria;p__Firmicutes_A;c__Clostridia;o__Oscillospirales;f__Acutalibacteraceae;g__UBA6857;s__	94.11	6.53	61.46	489	2305900	2.29964e+06	4715.54	22891	5791	2409	41.16	2260
MAG561	HG_Colon-7.maxbin.082_sub	d__Bacteria;p__Bacteroidota;c__Bacteroidia;o__Bacteroidales;f__Paludibacteraceae;g__RUG163;s__	95.3	5.95	65.55	183	1811221	1.79278e+06	9897.38	73764	18828	4109	41.15	1677
MAG466	RGIG410	d__Bacteria;p__Bacteroidota;c__Bacteroidia;o__Bacteroidales;f__Paludibacteraceae;g__RUG163;s__	92.6	2.82	78.5	81	1763192	1.85437e+06	21767.8	119940	38924	9249	41.15	1520
MAG660	HF_Colon-3.concoct.207	d__Bacteria;p__Firmicutes_A;c__Clostridia;o__Oscillospirales;f__Acutalibacteraceae;g__UBA6857;s__	90.99	6.23	59.84	321	2478349	2.56936e+06	7720.71	58929	13138	3278	41.145	2351
MAG13	RGIG604	d__Bacteria;p__Firmicutes_A;c__Clostridia;o__Oscillospirales;f__Acutalibacteraceae;g__RUG592;s__	87.12	1.83	77.97	282	1808265	2.04251e+06	6412.29	43970	8200	3225	41.12	1668
MAG742	RGIG895	d__Bacteria;p__Firmicutes_A;c__Clostridia;o__Oscillospirales;f__Acutalibacteraceae;g__UBA6857;s__	95.5	6.37	63.65	493	2364674	2.32547e+06	4796.5	28252	6246	2432	41.1	2330
MAG477	RGIG385	d__Bacteria;p__Firmicutes_A;c__Clostridia;o__Oscillospirales;f__Acutalibacteraceae;g__Ruminococcus_E;s__	92.99	3.36	76.19	164	1592187	1.65872e+06	9708.46	41142	12226	5045	40.89	1548
MAG225	RGIG142	d__Bacteria;p__Bacteroidota;c__Bacteroidia;o__Bacteroidales;f__Muribaculaceae;g__;s__	93.26	1.45	86.01	193	2135508	2.25888e+06	11064.8	76627	18548	4743	40.86	1925
MAG711	RGIG964	d__Bacteria;p__Firmicutes_A;c__Clostridia;o__Oscillospirales;f__Acutalibacteraceae;g__;s__	94.8	2.46	82.5	396	2374681	2.44652e+06	5996.67	72378	8024	2628	40.82	2487
MAG967	HF_Rectum-2.concoct.034	d__Bacteria;p__Bacteroidota;c__Bacteroidia;o__Bacteroidales;f__UBA932;g__CAG-831;s__	85.32	2.43	73.17	366	1531587	1.75789e+06	4184.66	20671	5244	2103	40.8	1622
MAG533	HG_Colon-9.concoct.001	d__Bacteria;p__Bacteroidota;c__Bacteroidia;o__Bacteroidales;f__Muribaculaceae;g__;s__	94.65	0.38	92.75	98	2137260	2.24994e+06	21808.8	168568	53013	10826	40.781	1852
MAG629	HF_Colon-5.metabat2.009_sub	d__Bacteria;p__Firmicutes_A;c__Clostridia;o__Oscillospirales;f__Acutalibacteraceae;g__UBA6857;s__	95.6	0.22	94.5	40	2470829	2.57911e+06	61770.7	291669	119524	33682	40.758	2177
MAG685	HF_Colon-1.metabat2.060	d__Bacteria;p__Firmicutes_A;c__Clostridia;o__Oscillospirales;f__Acutalibacteraceae;g__UBA737;s__	82.45	0.69	79	188	1268887	1.53022e+06	6749.4	27294	8055	3516	40.678	1314
MAG25	RGIG578	d__Bacteria;p__Firmicutes_A;c__Clostridia;o__Lachnospirales;f__Lachnospiraceae;g__Butyrivibrio;s__Butyrivibrio fibrisolvens_C	87.03	2.07	76.68	254	2958087	3.3377e+06	11646	58422	18504	6070	40.55	2492
MAG500	RGIG328	d__Bacteria;p__Bacteroidota;c__Bacteroidia;o__Bacteroidales;f__UBA932;g__CAG-831;s__	93.56	2.74	79.86	229	1851800	1.92853e+06	8086.46	34861	10850	4368	40.53	1735
MAG842	HG_Rectum-12.concoct.119_sub	d__Bacteria;p__Firmicutes_A;c__Clostridia;o__Oscillospirales;f__Acutalibacteraceae;g__;s__	93.68	6.66	60.38	241	1330135	1.33128e+06	5519.23	25701	7802	2596	40.499	1427
MAG564	HG_Colon-7.maxbin.042_sub	d__Bacteria;p__Firmicutes_A;c__Clostridia;o__Lachnospirales;f__Lachnospiraceae;g__;s__	81.89	5.77	53.04	509	2326748	2.70706e+06	4571.21	32142	5611	2191	40.447	2328
MAG774	HG_Rectum-9.metabat2.034	d__Bacteria;p__Firmicutes_A;c__Clostridia;o__Oscillospirales;f__Acutalibacteraceae;g__UBA737;s__	82.16	0.89	77.71	64	932533	1.12672e+06	14570.8	63458	20502	7065	40.025	969
MAG317	HG_Cecum-11.metabat2.091	d__Bacteria;p__Spirochaetota;c__Spirochaetia;o__Treponematales;f__Treponemataceae;g__Treponema_D;s__	94.58	2.1	84.08	120	2178975	2.25808e+06	18158.1	232294	30122	7597	39.911	1989
MAG943	HF_Rectum-3.concoct.121_sub	d__Bacteria;p__Firmicutes_A;c__Clostridia;o__Oscillospirales;f__Acutalibacteraceae;g__UBA737;s__	88.84	9.4	41.84	210	1399197	1.44344e+06	6662.84	67553	10793	2814	39.725	1480
MAG867	HG_Rectum-10.metabat2.119	d__Bacteria;p__Firmicutes_A;c__Clostridia_A;o__Christensenellales;f__Borkfalkiaceae;g__;s__	85.96	1.64	77.76	227	1785586	2.04795e+06	7866.02	39082	10100	3704	39.598	1581
MAG732	RGIG918	d__Bacteria;p__Bacteroidota;c__Bacteroidia;o__Bacteroidales;f__Muribaculaceae;g__M3;s__	86.94	3.86	67.64	172	2126753	2.36414e+06	12364.8	63417	19600	6171	39.5	1841
MAG704	RGIG975	d__Bacteria;p__Firmicutes_A;c__Clostridia;o__Oscillospirales;f__Acutalibacteraceae;g__UBA737;s__	91.2	0.82	87.1	83	1334491	1.45231e+06	16078.2	75377	19283	8840	39.47	1336
MAG465	RGIG412	d__Bacteria;p__Firmicutes_A;c__Clostridia;o__Oscillospirales;f__Acutalibacteraceae;g__SFWF01;s__	90.98	0.8	86.98	115	1451325	1.5836e+06	12620.2	56546	16236	6514	39.3	1416
MAG17	RGIG595	d__Bacteria;p__Proteobacteria;c__Gammaproteobacteria;o__Pseudomonadales;f__Moraxellaceae;g__Acinetobacter;s__Acinetobacter junii	86.45	2.93	71.8	446	2457755	2.77097e+06	5510.66	21859	7026	2724	39.24	2561
MAG227	RGIG139	d__Bacteria;p__Bacteroidota;c__Bacteroidia;o__Bacteroidales;f__Bacteroidaceae;g__UBA1179;s__	83.27	3.79	64.32	240	2016775	2.34553e+06	8403.23	42706	12403	3870	39.12	1808
MAG787	HG_Rectum-9.concoct.090_sub	d__Bacteria;p__Firmicutes_A;c__Clostridia;o__Oscillospirales;f__Acutalibacteraceae;g__CAG-180;s__	81.5	5.28	55.1	377	1514907	1.77879e+06	4018.32	40497	4768	2056	38.915	1639
MAG737	RGIG909	d__Bacteria;p__Firmicutes_A;c__Clostridia;o__Lachnospirales;f__Lachnospiraceae;g__Frisingicoccus;s__	96.18	8.23	55.03	139	2016879	1.93099e+06	14509.9	156626	44986	4454	38.83	1968
MAG865	HG_Rectum-10.metabat2.147	d__Bacteria;p__Firmicutes_A;c__Clostridia;o__Oscillospirales;f__Acutalibacteraceae;g__DTU089_A;s__	93.74	0.22	92.64	29	2140708	2.27896e+06	73817.5	230409	125831	45484	38.69	1909
MAG568	HG_Colon-7.concoct.228	d__Bacteria;p__Firmicutes_A;c__Clostridia;o__UMGS1810;f__UMGS1810;g__;s__	94.02	2.13	83.37	187	1562097	1.62818e+06	8353.46	39134	12378	3751	38.658	1702
MAG270	HG_Cecum-8.concoct.106_sub	d__Bacteria;p__Bacteroidota;c__Bacteroidia;o__Bacteroidales;f__Muribaculaceae;g__;s__	82.94	0.55	80.19	280	1738495	2.08653e+06	6208.91	24657	7770	3098	38.345	1682
MAG468	RGIG406	d__Bacteria;p__Firmicutes_A;c__Clostridia;o__Lachnospirales;f__Lachnospiraceae;g__UBA2882;s__	98.43	4.03	78.28	69	2905470	2.83472e+06	42108.3	195579	88814	26929	38.22	2626
MAG977	HF_Rectum-1.concoct.077	d__Bacteria;p__Firmicutes_A;c__Clostridia;o__UBA1212;f__UBA1255;g__;s__	90.7	9	45.7	496	2357298	2.38685e+06	4752.62	35713	5914	2298	38.209	2534
MAG186	RGIG269	d__Bacteria;p__Bacteroidota;c__Bacteroidia;o__Bacteroidales;f__UBA932;g__UBA1232;s__	81.05	4.87	56.7	337	1467869	1.73958e+06	4355.69	21655	5242	2125	38.1	1539
MAG457	RGIG434	d__Bacteria;p__Bacteroidota;c__Bacteroidia;o__Bacteroidales;f__UBA932;g__UBA1232;s__	85.1	3.76	66.3	268	1470660	1.67286e+06	5487.54	23408	7395	2686	38.1	1476
MAG761	RGIG1002	d__Bacteria;p__Bacteroidota;c__Bacteroidia;o__Bacteroidales;f__UBA932;g__UBA1232;s__	84.59	4.02	64.49	306	1529908	1.74711e+06	4999.7	30333	6907	2263	38.07	1560
MAG429	HF_Cecum-2.maxbin.056	d__Bacteria;p__Firmicutes_A;c__Clostridia;o__Lachnospirales;f__Lachnospiraceae;g__Butyrivibrio_A;s__	94.68	8.11	54.13	168	1852909	1.80675e+06	11029.2	72266	18529	5354	38.054	1860
MAG506	RGIG313	d__Bacteria;p__Bacteroidota;c__Bacteroidia;o__Bacteroidales;f__F082;g__F082;s__	86.06	0.67	82.71	99	2123800	2.45358e+06	21452.5	129029	36987	9537	37.93	1718
MAG418	HF_Cecum-3.concoct.056	d__Bacteria;p__Bacteroidota;c__Bacteroidia;o__Bacteroidales;f__UBA11471;g__UBA11471;s__	85.88	2.86	71.58	344	1737583	1.97357e+06	5051.11	32366	5954	2613	37.902	1622
MAG343	HG_Cecum-10.metabat2.058	d__Bacteria;p__Firmicutes_A;c__Clostridia;o__Lachnospirales;f__Lachnospiraceae;g__Roseburia;s__	97.42	0.72	93.82	108	3571103	3.63997e+06	33065.8	205920	59934	14583	37.851	3299
MAG881	HG_Rectum-10.maxbin.069_sub	d__Bacteria;p__Firmicutes_A;c__Clostridia;o__UBA1212;f__UBA1255;g__;s__	80.42	7.28	44.02	249	2685377	3.1437e+06	10784.6	146625	35713	3225	37.811	2962
MAG775	HG_Rectum-9.metabat2.007	d__Bacteria;p__Bacteroidota;c__Bacteroidia;o__Bacteroidales;f__P3;g__UBA3388;s__UBA3388 sp002358835	94.09	0	94.09	52	1918237	2.03873e+06	36889.2	146902	57321	20896	37.801	1626
MAG735	RGIG914	d__Bacteria;p__Bacteroidota;c__Bacteroidia;o__Bacteroidales;f__P3;g__UBA3388;s__UBA3388 sp002358835	98.39	0	98.39	30	2042483	2.07591e+06	68082.8	262121	121895	28574	37.78	1700
MAG878	HG_Rectum-10.metabat2.013	d__Bacteria;p__Bacteroidota;c__Bacteroidia;o__Bacteroidales;f__P3;g__UBA3388;s__UBA3388 sp002358835	97.58	2.15	86.83	50	2017218	2.02388e+06	40344.4	167843	62350	21004	37.764	1730
MAG525	HG_Colon-9.concoct.145	d__Bacteria;p__Bacteroidota;c__Bacteroidia;o__Bacteroidales;f__Tannerellaceae;g__Parabacteroides;s__	87.76	3.38	70.86	382	2087513	2.3081e+06	5464.69	20183	6555	2880	37.743	2038
MAG714	RGIG958	d__Bacteria;p__Bacteroidota;c__Bacteroidia;o__Bacteroidales;f__P3;g__UBA3388;s__UBA3388 sp002358835	96.51	0.54	93.81	56	1971007	2.03164e+06	35196.6	237166	53888	18167	37.72	1666
MAG470	RGIG401	d__Bacteria;p__Bacteroidota;c__Bacteroidia;o__Bacteroidales;f__P3;g__UBA3388;s__UBA3388 sp002358835	95.88	5.29	69.43	268	2050723	2.03036e+06	7651.95	42175	10924	3568	37.68	1908
MAG910	HF_Rectum-4.metabat2.074	d__Bacteria;p__Bacteroidota;c__Bacteroidia;o__Bacteroidales;f__P3;g__UBA3388;s__UBA3388 sp002358835	98.37	0	98.37	42	2052150	2.08615e+06	48860.7	184059	85528	21432	37.638	1761
MAG410	HF_Cecum-3.maxbin.060_sub	d__Bacteria;p__Firmicutes_A;c__Clostridia;o__Oscillospirales;f__Acutalibacteraceae;g__CAG-180;s__	83.18	3.02	68.08	166	2355818	2.76105e+06	14191.7	136240	44245	4785	37.341	2348
MAG891	HG_Rectum-10.concoct.096	d__Bacteria;p__Spirochaetota;c__Spirochaetia;o__Treponematales;f__Treponemataceae;g__Treponema_D;s__	87.35	4.2	66.35	454	2689691	2.96624e+06	5924.43	35050	7479	2943	37.247	2718
MAG592	HG_Colon-11.concoct.181_sub	d__Bacteria;p__Spirochaetota;c__Spirochaetia;o__Treponematales;f__Treponemataceae;g__Treponema_D;s__	85.31	0	85.31	125	2808865	3.29254e+06	22470.9	152005	42761	10847	37.207	2511
MAG626	HF_Colon-5.metabat2.032	d__Bacteria;p__Fibrobacterota;c__Fibrobacteria;o__Fibrobacterales;f__Fibrobacteraceae;g__UBA1765;s__	97.8	3.3	81.3	38	2418098	2.3927e+06	63634.2	256437	101941	45740	37.183	2043
MAG917	HF_Rectum-4.maxbin.054_sub	d__Bacteria;p__Firmicutes_A;c__Clostridia;o__Lachnospirales;f__Lachnospiraceae;g__COE1;s__	80.81	8.67	37.46	423	3094915	3.56154e+06	7316.58	40738	12225	2982	37.091	3252
MAG222	RGIG153	d__Bacteria;p__Fibrobacterota;c__Fibrobacteria;o__Fibrobacterales;f__Fibrobacteraceae;g__UBA1765;s__	97.8	0	97.8	46	2506162	2.56254e+06	54481.8	176230	101373	27197	37.08	2134
MAG791	HG_Rectum-8.metabat2.030	d__Bacteria;p__Spirochaetota;c__Spirochaetia;o__Treponematales;f__Treponemataceae;g__Treponema_D;s__	92.81	0	92.81	272	2554988	2.75292e+06	9393.34	63070	13016	4194	37.062	2391
MAG495	RGIG338	d__Bacteria;p__Spirochaetota;c__Spirochaetia;o__Treponematales;f__Treponemataceae;g__Treponema_D;s__	92.23	0	92.23	99	2582492	2.80006e+06	26085.8	116133	43895	13396	37.06	2313
MAG933	HF_Rectum-3.metabat2.012	d__Bacteria;p__Fibrobacterota;c__Fibrobacteria;o__Fibrobacterales;f__Fibrobacteraceae;g__UBA1765;s__	96.7	1.1	91.2	54	2525924	2.58434e+06	46776.4	323995	83090	29064	37.043	2151
MAG970	HF_Rectum-1.metabat2.079	d__Bacteria;p__Firmicutes_A;c__Clostridia;o__Lachnospirales;f__Lachnospiraceae;g__Butyrivibrio_A;s__	97.65	0.67	94.3	51	2194939	2.23306e+06	43038	159201	59399	22950	37.016	2124
MAG770	HG_Rectum-9.metabat2.047	d__Bacteria;p__Spirochaetota;c__Spirochaetia;o__Treponematales;f__Treponemataceae;g__Treponema_D;s__	96.43	0.82	92.33	184	2860961	2.94342e+06	15548.7	108161	23925	6965	36.977	2578
MAG625	HF_Colon-5.metabat2.038	d__Bacteria;p__Spirochaetota;c__Spirochaetia;o__Treponematales;f__Treponemataceae;g__Treponema_D;s__	97.82	2.1	87.32	119	2991067	2.99491e+06	25135	110798	45633	12730	36.791	2690
MAG290	HG_Cecum-7.maxbin.023	d__Bacteria;p__Firmicutes_A;c__Clostridia_A;o__Christensenellales;f__Borkfalkiaceae;g__UBA1259;s__	91.94	0	91.94	39	1451731	1.579e+06	37223.9	262406	105020	16596	36.781	1424
MAG366	HF_Cecum-6.concoct.041_sub	d__Bacteria;p__Spirochaetota;c__Spirochaetia;o__Treponematales;f__Treponemataceae;g__Treponema_D;s__	99.09	7.11	63.54	342	3243750	3.04291e+06	9484.65	115057	13514	4367	36.708	3262
MAG618	HF_Colon-6.concoct.026	d__Archaea;p__Methanobacteriota;c__Methanobacteria;o__Methanobacteriales;f__Methanobacteriaceae;g__Methanobrevibacter;s__Methanobrevibacter sp900314635	81.25	9.59	33.3	555	1746015	1.9815e+06	3145.97	18854	3370	1785	36.629	1992
MAG240	HG_Cecum-9.metabat2.014	d__Bacteria;p__Firmicutes_A;c__Clostridia_A;o__Christensenellales;f__QALW01;g__UMGS1322;s__	97.9	1.05	92.65	71	1616302	1.634e+06	22764.8	82510	33394	11745	36.546	1569
MAG955	HF_Rectum-2.metabat2.004_sub	d__Bacteria;p__Proteobacteria;c__Alphaproteobacteria;o__RF32;f__CAG-239;g__51-20;s__	95.7	3.23	79.55	204	1589140	1.60921e+06	7789.9	30759	10616	3650	36.528	1778
MAG54	RGIG507	d__Bacteria;p__Firmicutes_A;c__Clostridia;o__Lachnospirales;f__Lachnospiraceae;g__Eubacterium_Q;s__	96.76	1.85	87.51	134	2673743	2.71381e+06	19953.3	90876	49264	8083	36.45	2422
MAG897	HF_Rectum-6.maxbin.022_sub	d__Bacteria;p__Firmicutes_A;c__Clostridia;o__Lachnospirales;f__Lachnospiraceae;g__;s__	94.85	4.65	71.6	503	2871542	2.89393e+06	5708.83	48526	9089	2333	36.426	2972
MAG91	HG_Duodenum-10.metabat2.048	d__Bacteria;p__Firmicutes_A;c__Clostridia;o__Lachnospirales;f__Lachnospiraceae;g__Eubacterium_Q;s__	95.3	0.67	91.95	79	3042523	3.17219e+06	38512.9	219432	66214	19673	36.392	2702
MAG447	HF_Cecum-1.concoct.018	d__Bacteria;p__Bacteroidota;c__Bacteroidia;o__Bacteroidales;f__Paludibacteraceae;g__UBA1181;s__	97.31	0.84	93.11	211	2851027	2.90589e+06	13512	85560	20184	6842	36.197	2306
MAG473	RGIG397	d__Bacteria;p__Firmicutes_A;c__Clostridia;o__Oscillospirales;f__Acutalibacteraceae;g__UBA8612;s__	86.58	0.34	84.88	234	1489397	1.71519e+06	6364.94	33517	8336	2936	36.07	1510
MAG695	RGIG998	d__Bacteria;p__Proteobacteria;c__Gammaproteobacteria;o__Enterobacterales;f__Succinivibrionaceae;g__Succinivibrio;s__Succinivibrio sp003456415	86.7	2.16	75.9	265	1919364	2.17234e+06	7242.88	61978	10715	2981	35.9	1840
MAG706	RGIG970	d__Bacteria;p__Firmicutes_A;c__Clostridia;o__Lachnospirales;f__Lachnospiraceae;g__COE1;s__	93.99	5.52	66.39	273	3027771	3.05424e+06	11090.7	92713	24036	4263	35.68	2805
MAG829	HG_Rectum-7.concoct.043_sub	d__Bacteria;p__Spirochaetota;c__GWE2-31-10;o__GWE2-31-10;f__GWE2-31-10;g__;s__	89.08	8.27	47.73	557	2370412	2.46496e+06	4255.68	31624	5123	2030	35.615	2443
MAG570	HG_Colon-7.concoct.102	d__Bacteria;p__Spirochaetota;c__GWE2-31-10;o__GWE2-31-10;f__GWE2-31-10;g__;s__	86.67	3.2	70.67	527	2330383	2.61423e+06	4421.98	26227	5584	2057	35.514	2383
MAG752	RGIG851	d__Bacteria;p__Firmicutes_A;c__Clostridia;o__Lachnospirales;f__Lachnospiraceae;g__COE1;s__	88.44	3.74	69.74	514	2608348	2.85173e+06	5074.61	23095	6283	2622	35.49	2547
MAG294	HG_Cecum-7.concoct.220	d__Archaea;p__Methanobacteriota;c__Methanobacteria;o__Methanobacteriales;f__Methanobacteriaceae;g__Methanobrevibacter;s__Methanobrevibacter sp900314635	85.37	3.2	69.37	474	1602486	1.82583e+06	3380.77	14649	3816	1868	35.474	1753
MAG314	HG_Cecum-12.concoct.019	d__Archaea;p__Methanobacteriota;c__Methanobacteria;o__Methanobacteriales;f__Methanobacteriaceae;g__Methanobrevibacter;s__Methanobrevibacter sp900314635	87.88	3.26	71.58	471	1622337	1.79319e+06	3444.45	16327	3726	1893	35.443	1730
MAG323	HG_Cecum-11.metabat2.027	d__Bacteria;p__Firmicutes_A;c__Clostridia;o__Lachnospirales;f__Lachnospiraceae;g__;s__	81.52	2.31	69.97	260	1825168	2.19676e+06	7019.88	39260	8467	3878	35.432	1892
MAG385	HF_Cecum-4.maxbin.095	d__Bacteria;p__Firmicutes_A;c__Clostridia;o__Lachnospirales;f__Lachnospiraceae;g__;s__	84.33	2.62	71.23	335	1902377	2.20603e+06	5678.74	26866	7937	2479	35.426	1998
MAG365	HF_Cecum-6.concoct.076	d__Archaea;p__Methanobacteriota;c__Methanobacteria;o__Methanobacteriales;f__Methanobacteriaceae;g__Methanobrevibacter;s__Methanobrevibacter sp900314635	87.45	9.2	41.45	375	1893562	1.9911e+06	5049.5	28811	6116	2415	35.378	1960
MAG962	HF_Rectum-2.concoct.157	d__Bacteria;p__Firmicutes_A;c__Clostridia;o__Lachnospirales;f__Lachnospiraceae;g__;s__	92.62	1.79	83.67	295	2083552	2.21227e+06	7062.89	35390	9831	3260	35.363	2175
MAG528	HG_Colon-9.concoct.081_sub	d__Archaea;p__Methanobacteriota;c__Methanobacteria;o__Methanobacteriales;f__Methanobacteriaceae;g__Methanobrevibacter;s__Methanobrevibacter sp900314635	86.8	5.6	58.8	421	1652477	1.81124e+06	3925.12	19119	4424	2038	35.298	1676
MAG699	RGIG989	d__Bacteria;p__Firmicutes_A;c__Clostridia;o__Lachnospirales;f__Lachnospiraceae;g__;s__	87.25	4.25	66	226	1955046	2.15765e+06	8650.65	61937	15130	3430	35.27	1961
MAG780	HG_Rectum-9.concoct.222_sub	d__Archaea;p__Methanobacteriota;c__Methanobacteria;o__Methanobacteriales;f__Methanobacteriaceae;g__Methanobrevibacter;s__Methanobrevibacter sp900314635	94.27	4	74.27	431	1736520	1.77261e+06	4029.05	20853	4832	2085	35.129	1763
MAG765	HG_Rectum-9.metabat2.081	d__Bacteria;p__Firmicutes_A;c__Clostridia;o__Monoglobales_A;f__UBA1381;g__;s__	86.13	0	86.13	19	1119427	1.29969e+06	58917.2	360847	96985	35673	34.961	1090
MAG169	HG_Jejunum-12.concoct.120	d__Archaea;p__Methanobacteriota;c__Methanobacteria;o__Methanobacteriales;f__Methanobacteriaceae;g__Methanobrevibacter;s__Methanobrevibacter sp900314635	88.67	7.24	52.47	695	2273117	2.399e+06	3270.67	16871	3583	1882	34.952	2550
MAG179	HF_Ileum-6.metabat2.007_sub	d__Archaea;p__Methanobacteriota;c__Methanobacteria;o__Methanobacteriales;f__Methanobacteriaceae;g__Methanobrevibacter;s__Methanobrevibacter sp900314635	82.81	8.12	42.21	327	1844447	2.07755e+06	5640.51	22794	6464	3026	34.936	1801
MAG489	RGIG350	d__Bacteria;p__Firmicutes_A;c__Clostridia;o__Lachnospirales;f__Lachnospiraceae;g__CAG-303;s__	87.84	6.77	53.99	505	2403493	2.5735e+06	4759.39	73260	5764	2343	34.9	2597
MAG928	HF_Rectum-3.metabat2.083	d__Bacteria;p__Firmicutes_A;c__Clostridia;o__Oscillospirales;f__Acutalibacteraceae;g__DTU089_A;s__	95.48	1.51	87.93	54	2269237	2.3424e+06	42022.9	185234	60585	21645	34.864	2042
MAG303	HG_Cecum-7.concoct.051	d__Bacteria;p__Firmicutes_A;c__Clostridia_A;o__Christensenellales;f__Borkfalkiaceae;g__;s__	91.53	3.9	72.03	153	1399947	1.4749e+06	9149.98	80056	22264	3053	34.745	1348
MAG249	HG_Cecum-9.concoct.187	d__Archaea;p__Methanobacteriota;c__Methanobacteria;o__Methanobacteriales;f__Methanobacteriaceae;g__Methanobrevibacter;s__Methanobrevibacter sp900314635	90.02	6.44	57.82	536	2044174	2.13916e+06	3813.76	24273	4439	1925	34.728	2164
MAG283	HG_Cecum-7.metabat2.038	d__Bacteria;p__Spirochaetota;c__Spirochaetia;o__Treponematales;f__Treponemataceae;g__CETP13;s__	99.3	0.7	95.8	79	2256749	2.25686e+06	28566.4	119439	55883	13461	34.625	2006
MAG152	HG_Jejunum-7.metabat2.061	d__Archaea;p__Methanobacteriota;c__Methanobacteria;o__Methanobacteriales;f__Methanobacteriaceae;g__Methanobrevibacter;s__Methanobrevibacter sp900314635	84.1	4.8	60.1	328	1997929	2.27976e+06	6091.25	45025	6464	3041	34.594	2241
MAG235	HG_Cecum-9.metabat2.095_sub	d__Bacteria;p__Firmicutes_A;c__Clostridia_A;o__Christensenellales;f__Borkfalkiaceae;g__;s__	86.35	4.36	64.55	70	1279233	1.42568e+06	18274.8	148593	35501	6366	34.492	1259
MAG391	HF_Cecum-4.concoct.112	d__Bacteria;p__Spirochaetota;c__GWE2-31-10;o__GWE2-31-10;f__GWE2-31-10;g__;s__	92.72	4.09	72.27	619	2395286	2.48539e+06	3869.61	21412	4387	1910	34.29	2545
MAG912	HF_Rectum-4.metabat2.041_sub	d__Bacteria;p__Spirochaetota;c__GWE2-31-10;o__GWE2-31-10;f__GWE2-31-10;g__;s__	82.75	0.53	80.1	385	1899491	2.28539e+06	4933.74	21503	5212	2987	34.126	1924
MAG108	HF_Duodenum-3.metabat2.044	d__Bacteria;p__Firmicutes_A;c__Clostridia;o__Lachnospirales;f__Lachnospiraceae;g__CAG-603;s__CAG-603 sp900314525	99.33	1.34	92.63	97	2064363	2.05063e+06	21282.1	167558	54062	8070	34.115	2007
MAG713	RGIG962	d__Bacteria;p__Bacteroidota;c__Bacteroidia;o__Bacteroidales;f__P3;g__UBA3388;s__UBA3388 sp002358855	91.4	5.48	64	130	2927965	3.04301e+06	22522.8	146949	41905	8425	33.59	3098
MAG344	HG_Cecum-10.metabat2.053_sub	d__Bacteria;p__Bacteroidota;c__Bacteroidia;o__Bacteroidales;f__P3;g__UBA3388;s__UBA3388 sp002358855	81.2	3.23	65.05	228	1660763	1.99163e+06	7284.05	40358	8895	3727	33.442	1744
MAG504	RGIG316	d__Bacteria;p__Bacteroidota;c__Bacteroidia;o__Bacteroidales;f__P3;g__UBA3388;s__UBA3388 sp002358855	97.85	0	97.85	33	1998221	2.04213e+06	60552.2	257043	116223	43894	33.25	1720
MAG716	RGIG956	d__Bacteria;p__Bacteroidota;c__Bacteroidia;o__Bacteroidales;f__P3;g__UBA3388;s__UBA3388 sp002358855	95.16	1.08	89.76	60	1991044	2.07081e+06	33184.1	127824	48845	18234	33.19	1733
MAG202	RGIG209	d__Bacteria;p__Firmicutes_A;c__Clostridia;o__Lachnospirales;f__Lachnospiraceae;g__;s__	92.83	3.69	74.38	254	2705140	2.81426e+06	10650.2	70867	15320	4773	33.18	2386
MAG631	HF_Colon-5.maxbin.031_sub	d__Bacteria;p__Bacteroidota;c__Bacteroidia;o__Bacteroidales;f__P3;g__UBA3388;s__UBA3388 sp002358855	97.85	5.11	72.3	129	2394099	2.32436e+06	18558.9	258356	65707	7381	33.124	2255
MAG951	HF_Rectum-2.metabat2.050	d__Bacteria;p__Bacteroidota;c__Bacteroidia;o__Bacteroidales;f__P3;g__UBA3388;s__UBA3388 sp002358855	97.31	0	97.31	23	2006901	2.06238e+06	87256.6	394599	163739	45653	33.114	1715
MAG496	RGIG334	d__Bacteria;p__Bacteroidota;c__Bacteroidia;o__Bacteroidales;f__P3;g__UBA3388;s__UBA3388 sp002358855	94.62	0.11	94.07	24	1969232	2.07903e+06	82051.3	325286	160680	37226	33.1	1691
MAG315	HG_Cecum-12.concoct.005	d__Bacteria;p__Firmicutes_A;c__Clostridia;o__Lachnospirales;f__Lachnospiraceae;g__COE1;s__	86.55	1.19	80.6	343	3263892	3.73227e+06	9515.72	84886	14122	4097	32.737	3222
MAG430	HF_Cecum-2.concoct.240_sub	d__Bacteria;p__Verrucomicrobiota;c__Lentisphaeria;o__Victivallales;f__Victivallaceae;g__UBA1784;s__	88.97	5.25	62.72	444	2938894	3.14895e+06	6619.13	37176	8174	3403	32.715	2615
MAG133	RGIG663	d__Bacteria;p__Firmicutes;c__Bacilli;o__Haloplasmatales;f__Turicibacteraceae;g__Turicibacter;s__	86.81	5.51	59.26	517	2080488	2.28196e+06	4024.15	19322	4827	1962	32.63	2308
MAG671	HF_Colon-2.metabat2.074	d__Bacteria;p__Spirochaetota;c__Spirochaetia;o__Treponematales;f__Treponemataceae;g__Treponema_D;s__	85.31	4.9	60.81	66	2873641	3.22766e+06	43540	318323	75776	21954	32.061	2575
MAG438	HF_Cecum-1.metabat2.028	d__Bacteria;p__Spirochaetota;c__Spirochaetia;o__Treponematales;f__Treponemataceae;g__Treponema_D;s__	88.18	5.62	60.08	257	1628548	1.75532e+06	6336.76	40043	7091	3286	32.02	1623
MAG516	HG_Colon-9.metabat2.052	d__Bacteria;p__Spirochaetota;c__Spirochaetia;o__Treponematales;f__Treponemataceae;g__Treponema_D;s__	80.42	7.58	42.52	331	1813516	2.11759e+06	5478.9	46019	5979	3094	32.013	1821
MAG790	HG_Rectum-8.metabat2.051	d__Bacteria;p__Spirochaetota;c__Spirochaetia;o__Treponematales;f__Treponemataceae;g__Treponema_D;s__	86.95	1.87	77.6	261	1865350	2.11043e+06	7146.93	33009	8152	3765	32.005	1819
MAG510	RGIG307	d__Bacteria;p__Spirochaetota;c__Spirochaetia;o__Treponematales;f__Treponemataceae;g__Treponema_D;s__	87.76	6.72	54.16	312	2083073	2.23362e+06	6676.52	34773	8559	3304	31.88	1962
MAG316	HG_Cecum-11.metabat2.093	d__Bacteria;p__Spirochaetota;c__Spirochaetia;o__Treponematales;f__Treponemataceae;g__Treponema_D;s__	90.73	3	75.73	252	2040403	2.18766e+06	8096.84	37864	10406	3868	31.846	1916
MAG684	HF_Colon-1.metabat2.065	d__Bacteria;p__Spirochaetota;c__Spirochaetia;o__Treponematales;f__Treponemataceae;g__Treponema_D;s__	87.27	9.06	41.97	349	1803138	1.9028e+06	5166.58	25704	5852	2938	31.791	1818
MAG214	RGIG177	d__Bacteria;p__Spirochaetota;c__Spirochaetia;o__Treponematales;f__Treponemataceae;g__Treponema_D;s__	90.56	5.89	61.11	494	2065039	2.15867e+06	4180.24	21948	5081	2080	31.78	2118
MAG499	RGIG329	d__Bacteria;p__Spirochaetota;c__Spirochaetia;o__Treponematales;f__Treponemataceae;g__Treponema_D;s__	88.39	3.4	71.39	625	2316711	2.54224e+06	3706.74	35500	4094	1983	31.67	2393
MAG975	HF_Rectum-1.maxbin.008_sub	d__Bacteria;p__Spirochaetota;c__Spirochaetia;o__Treponematales;f__Treponemataceae;g__Treponema_D;s__	86.24	4.24	65.04	533	1935067	2.16177e+06	3630.52	21648	4247	1935	31.557	2140
MAG747	RGIG881	d__Bacteria;p__Spirochaetota;c__Spirochaetia;o__Treponematales;f__Treponemataceae;g__Treponema_D;s__	84.38	4.39	62.43	341	2002266	2.28502e+06	5871.75	28277	6282	3242	31.52	1973
MAG128	RGIG671	d__Bacteria;p__Firmicutes_A;c__Clostridia;o__Lachnospirales;f__Lachnospiraceae;g__Lachnobacterium;s__Lachnobacterium bovis	80.92	0.34	79.22	88	1746870	2.15282e+06	19850.8	91975	30001	10063	31.08	1592
MAG381	HF_Cecum-4.metabat2.060	d__Bacteria;p__Firmicutes_A;c__Clostridia;o__Clostridiales;f__Clostridiaceae;g__Clostridium;s__	96.77	1.26	90.47	97	2041483	2.0839e+06	21046.2	101057	35031	9935	29.317	1960
MAG132	RGIG664	d__Bacteria;p__Firmicutes_A;c__Clostridia;o__Peptostreptococcales;f__Peptostreptococcaceae;g__;s__	80.17	5.17	54.32	160	1005185	1.20185e+06	6282.41	26830	9004	3062	28.8	1055
MAG818	HG_Rectum-7.concoct.188	d__Bacteria;p__Firmicutes_A;c__Clostridia;o__Clostridiales;f__Clostridiaceae;g__Clostridium;s__	81.3	4.03	61.15	450	2776110	3.30277e+06	6169.13	101682	8083	2937	28.62	3148
MAG182	HF_Ileum-2.maxbin.002_sub	d__Bacteria;p__Firmicutes_A;c__Clostridia;o__Peptostreptococcales;f__Peptostreptococcaceae;g__;s__	81.03	6.9	46.53	215	1525859	1.77779e+06	7097.02	84731	12226	2860	28.543	1718
MAG120	HF_Duodenum-2.maxbin.053	d__Bacteria;p__Firmicutes_A;c__Clostridia;o__Clostridiales;f__Clostridiaceae;g__Clostridium;s__	93.07	4.93	68.42	251	2759716	2.82915e+06	10994.9	85177	18556	4804	27.904	2857
MAG709	RGIG967	d__Bacteria;p__Firmicutes;c__Bacilli;o__RF39;f__CAG-822;g__;s__	90.45	4.68	67.05	259	1656050	1.7534e+06	6394.02	29958	8406	3075	25.75	1866
MAG15	RGIG598	d__Bacteria;p__Firmicutes;c__Bacilli;o__RF39;f__CAG-433;g__;s__	83.15	1.12	77.55	64	867836	1.03398e+06	13559.9	66496	31909	6634	23.75	969
