# Supplementary material for: Genome-centric investigation of bile acid metabolizing microbiota of dairy cows and associated diet-induced functional implications
Source: ISME J. 2022 Oct 19;17(1):172–84. doi: 10.1038/s41396-022-01333-5 (PMC9750977; doi:10.1038/s41396-022-01333-5)
Supplement: Supplementary file 11 — Table S4 [file 41396_2022_1333_MOESM11_ESM.xlsx]

## Sheet: Sheet1
Table S4. Proportions of the GTDB classification for 978 high-quality metagenome-assembled genomes (MAGs)
Phylum	Class	Order	Family	Genus	Species
Bacteroidota (36.61%)	Bacteroidia (36.61%)	Bacteroidales (36.4%)	Rikenellaceae (10.43%)	Alistipes (8.69%)	Unkown
				Tidjanibacter (1.64%)	Unkown
				Unkown	Unkown
			Bacteroidaceae (7.57%)	Prevotella (1.23%)	Prevotella sp900315955 (0.1%)
					Prevotella sp900315635 (0.1%)
					Prevotella sp900314755 (0.1%)
					Prevotella sp002371695 (0.1%)
					Unkown
				Prevotellamassilia (0.1%)	Unkown
				Paraprevotella (0.1%)	Unkown
				Ga6A1 (0.2%)	Ga6A1 sp900102385 (0.2%)
				UBA4372 (3.89%)	Unkown
				UBA4334 (0.2%)	UBA4334 sp900316975 (0.1%)
					Unkown
				UBA3839 (0.1%)	UBA3839 sp900314125 (0.1%)
				UBA1179 (0.1%)	Unkown
				Unkown	Unkown
			Paludibacteraceae (3.37%)	UBA1181 (0.41%)	Unkown
				RUG163 (1.94%)	Unkown
				RF16 (0.61%)	Unkown
				Unkown	Unkown
			P3 (3.27%)	UBA3388 (3.07%)	UBA3388 sp002358855 (1.33%)
					UBA3388 sp002358835 (1.64%)
					Unkown
				UBA1711 (0.1%)	UBA1711 sp900316055 (0.1%)
				UBA1217 (0.1%)	Unkown
			Muribaculaceae (7.36%)	Muribaculum (0.1%)	Unkown
				M3 (0.72%)	Unkown
				CAG-485 (2.15%)	Unkown
				C941 (0.2%)	C941 sp900321725 (0.1%)
					C941 sp900320055 (0.1%)
				Unkown	Unkown
			F082 (0.1%)	F082 (0.1%)	Unkown
			Barnesiellaceae (0.31%)	Barnesiella (0.31%)	Unkown
			WCHB1-69 (0.1%)	F23-D06 (0.1%)	F23-D06 sp900319925 (0.1%)
			W3P20-009 (0.82%)	W3P20-009 (0.51%)	Unkown
				Unkown	Unkown
			UBA932 (1.53%)	UBA1232 (0.72%)	Unkown
				RC9 (0.31%)	RC9 sp900316675 (0.1%)
					RC9 sp900316045 (0.1%)
					Unkown
				CAG-831 (0.2%)	Unkown
				Unkown	Unkown
			UBA3663 (0.31%)	UBA3663 (0.31%)	Unkown
			UBA1402 (1.02%)	UBA1757 (1.02%)	Unkown
			UBA11471 (0.1%)	UBA11471 (0.1%)	Unkown
			Tannerellaceae (0.1%)	Parabacteroides (0.1%)	Unkown
		Flavobacteriales (0.2%)	UBA1820 (0.2%)	Unkown	Unkown
Firmicutes (47.34%)	Negativicutes (2.66%)	Veillonellales (0.1%)	Dialisteraceae (0.1%)	Dialister (0.1%)	Dialister sp900314595 (0.1%)
		Selenomonadales (1.64%)	Selenomonadaceae (1.64%)	UBA3796 (0.1%)	Unkown
				Selenomonas (0.1%)	Selenomonas_C bovis (0.1%)
				Anaerovibrio (1.33%)	Anaerovibrio sp004553105 (1.23%)
					Unkown
				Unkown	Unkown
		Acidaminococcales (0.41%)	Acidaminococcaceae (0.41%)	Succiniclasticum (0.2%)	Succiniclasticum sp900315805 (0.2%)
				Phascolarctobacterium (0.1%)	Unkown
				Acidaminococcus (0.1%)	Acidaminococcus sp900315205 (0.1%)
		Unkown	Unkown	Unkown	Unkown
	Clostridia (39.26%)	Saccharofermentanales (0.82%)	Saccharofermentanaceae (0.82%)	Saccharofermentans (0.82%)	Unkown
		Peptostreptococcales (1.53%)	Peptostreptococcaceae (0.31%)	Unkown	Unkown
			Anaerovoracaceae (1.23%)	UBA1764 (0.1%)	Unkown
				UBA1739 (0.1%)	Unkown
				RUG754 (0.41%)	RUG754 sp900315895 (0.31%)
					Unkown
				Bacilliculturomica (0.31%)	Unkown
				Unkown	Unkown
		Clostridiales (0.92%)	Clostridiaceae (0.92%)	Clostridium (0.92%)	Unkown
		Oscillospirales (24.34%)	Acutalibacteraceae (10.84%)	Ruminococcus (2.56%)	Ruminococcus_E sp900317315 (0.92%)
					Ruminococcus_E sp900316555 (0.72%)
					Ruminococcus_E sp900100595 (0.2%)
					Unkown
				UMGS1976 (1.94%)	Unkown
				UMGS172 (0.51%)	Unkown
				UMGS1487 (0.1%)	Unkown
				UMGS1279 (0.1%)	Unkown
				UBA8612 (0.2%)	Unkown
				UBA737 (0.92%)	Unkown
				UBA6857 (0.61%)	Unkown
				UBA5905 (0.31%)	Unkown
				UBA1227 (0.1%)	UBA1227 sp002309175 (0.1%)
				UBA1213 (0.1%)	UBA1213 sp900322145 (0.1%)
				SFWF01 (0.41%)	Unkown
				RUG762 (0.2%)	RUG762 sp900316455 (0.1%)
					Unkown
				RUG592 (0.2%)	Unkown
				RUG420 (1.33%)	RUG420 sp900318715 (0.1%)
					RUG420 sp900317085 (1.02%)
					Unkown
				DTU089 (0.61%)	Unkown
				CAG-488 (0.1%)	Unkown
				CAG-180 (0.31%)	Unkown
				CAG-177 (0.31%)	Unkown
				Unkown	Unkown
			Ruminococcaceae (1.02%)	UMGS1668 (0.1%)	Unkown
				UBA3818 (0.1%)	Unkown
				Ruthenibacterium (0.1%)	Ruthenibacterium lactatiformans (0.1%)
				Ruminococcus (2.56%)	Ruminococcus sp900315755 (0.1%)
					Unkown
				Firm-04 (0.1%)	Unkown
				Unkown	Unkown
			Oscillospiraceae (2.76%)	UBA2922 (0.1%)	Unkown
				UBA1777 (0.41%)	UBA1777 sp900320595 (0.2%)
					Unkown
				Oscillibacter (0.2%)	Unkown
				NK3B98 (0.31%)	NK3B98 sp900314485 (0.1%)
					Unkown
				CAG-110 (0.61%)	CAG-110 sp900315595 (0.1%)
					Unkown
				Unkown	Unkown
			CAG-382 (1.23%)	UMGS882 (0.1%)	Unkown
				UMGS1387 (0.1%)	Unkown
				UMGS1052 (0.2%)	Unkown
				UBA1752 (0.41%)	Unkown
				SFLA01 (0.1%)	Unkown
				Unkown	Unkown
			CAG-272 (7.57%)	UMGS1865 (1.64%)	Unkown
				UMGS1696 (0.2%)	Unkown
				UBA1740 (2.45%)	Unkown
				QALR01 (0.51%)	Unkown
				Firm-07 (0.41%)	Unkown
				CAG-448 (0.51%)	Unkown
				Unkown	Unkown
			Butyricicoccaceae (0.2%)	UBA4644 (0.2%)	Unkown
			UBA644 (0.31%)	Unkown	Unkown
			Unkown	Unkown	Unkown
		Monoglobales (0.61%)	UBA1381 (0.61%)	Unkown	Unkown
		Lachnospirales (7.87%)	UBA1390 (0.1%)	Unkown	Unkown
			Lachnospiraceae (7.57%)	Weimerbacter (0.1%)	Weimerbacter sp900316165 (0.1%)
				UBA629 (0.2%)	UBA629 sp900316665 (0.1%)
					UBA629 sp900316625 (0.1%)
				UBA3775 (0.1%)	Unkown
				UBA3766 (0.1%)	UBA3766 sp900313265 (0.1%)
				UBA2882 (0.1%)	Unkown
				UBA2868 (0.2%)	UBA2868 sp003484785 (0.2%)
				UBA1066 (0.41%)	UBA1066 sp900317515 (0.31%)
					Unkown
				TWA4 (0.2%)	Unkown
				Roseburia (0.31%)	Unkown
				Lachnobacterium (0.1%)	Lachnobacterium bovis (0.1%)
				Frisingicoccus (0.1%)	Unkown
				FD2005 (0.1%)	Unkown
				Eubacterium (0.31%)	Eubacterium_H sp900318405 (0.1%)
					Unkown
				COE1 (0.41%)	Unkown
				CAG-81 (1.43%)	Unkown
				CAG-791 (0.41%)	CAG-791 sp900317475 (0.2%)
					Unkown
				CAG-603 (0.1%)	CAG-603 sp900314525 (0.1%)
				CAG-411 (0.1%)	Unkown
				Butyrivibrio (0.61%)	Butyrivibrio fibrisolvens_C (0.1%)
					Unkown
				Blautia (0.1%)	Unkown
				Agathobacter (0.2%)	Unkown
				Unkown	Unkown
			Anaerotignaceae (0.2%)	Anaerotignum (0.2%)	Unkown
		Eubacteriales (0.1%)	Anaerofustaceae (0.1%)	Unkown	Unkown
		Christensenellales (2.66%)	QALW01 (0.31%)	UMGS1322 (0.31%)	Unkown
			CAG-74 (0.2%)	SFHK01 (0.1%)	Unkown
				GCA-900199385 (0.1%)	Unkown
			CAG-138 (0.41%)	UBA3792 (0.31%)	Unkown
				Unkown	Unkown
			Borkfalkiaceae (1.74%)	UBA1259 (0.31%)	Unkown
				QALS01 (0.82%)	Unkown
				Unkown	Unkown
		UMGS1810 (0.2%)	UMGS1810 (0.2%)	Unkown	Unkown
		UBA1212 (0.2%)	UBA1255 (0.2%)	Unkown	Unkown
	Bacilli (3.37%)	RFN20 (0.1%)	CAG-826 (0.1%)	UBA2450 (0.1%)	UBA2450 sp002392945 (0.1%)
		RF39 (0.2%)	CAG-822 (0.1%)	Unkown	Unkown
			CAG-433 (0.1%)	Unkown	Unkown
		Haloplasmatales (0.1%)	Turicibacteraceae (0.1%)	Turicibacter (0.1%)	Unkown
		Erysipelotrichales (2.86%)	Erysipelotrichaceae (2.76%)	UBA636 (0.51%)	UBA636 sp900321955 (0.2%)
					Unkown
				RUG521 (0.2%)	RUG521 sp900319675 (0.1%)
					Unkown
				Bulleidia (1.53%)	Bulleidia sp003446295 (0.1%)
					Bulleidia massiliensis (0.1%)
					Unkown
				Unkown	Unkown
			Erysipelatoclostridiaceae (0.1%)	Unkown	Unkown
		Acholeplasmatales (0.1%)	Anaeroplasmataceae (0.1%)	Anaeroplasma (0.1%)	Unkown
	Peptococcia (2.04%)	Peptococcales (2.04%)	Peptococcaceae (2.04%)	UBA7185 (0.41%)	Unkown
				Unkown	Unkown
Verrucomicrobiota (1.23%)	Verrucomicrobiae (0.31%)	Verrucomicrobiales (0.31%)	Akkermansiaceae (0.31%)	Akkermansia (0.31%)	Unkown
	Lentisphaeria (0.2%)	Victivallales (0.2%)	Victivallaceae (0.2%)	UBA1784 (0.1%)	Unkown
				Unkown	Unkown
	Kiritimatiellae (0.72%)	RFP12 (0.72%)	UBA1067 (0.72%)	UBA1067 (0.72%)	UBA1067 sp002395905 (0.1%)
					Unkown
Spirochaetota (5.32%)	Spirochaetia (4.91%)	Treponematales (4.91%)	Treponemataceae (4.91%)	Treponema (4.5%)	Treponema_D sp002396325 (0.1%)
					Unkown
				CETP13 (0.31%)	Unkown
				Unkown	Unkown
	GWE2-31-10 (0.41%)	GWE2-31-10 (0.41%)	GWE2-31-10 (0.41%)	Unkown	Unkown
Proteobacteria (3.78%)	Gammaproteobacteria (2.25%)	Xanthomonadales (0.1%)	Rhodanobacteraceae (0.1%)	Rudaea (0.1%)	Rudaea sp005503555 (0.1%)
		Pseudomonadales (0.1%)	Moraxellaceae (0.1%)	Acinetobacter (0.1%)	Acinetobacter junii (0.1%)
		Enterobacterales (1.23%)	Succinivibrionaceae (0.92%)	WG-1 (0.1%)	WG-1 sp900539665 (0.1%)
				UBA2804 (0.31%)	UBA2804 sp900319705 (0.31%)
				Succinivibrio (0.1%)	Succinivibrio sp003456415 (0.1%)
				Ruminobacter (0.41%)	Unkown
			Neiellaceae (0.1%)	Corallincola (0.1%)	Unkown
			Enterobacteriaceae (0.2%)	Escherichia (0.2%)	Escherichia flexneri (0.2%)
		Burkholderiales (0.82%)	Burkholderiaceae (0.82%)	CAG-521 (0.61%)	Unkown
				Aquincola (0.1%)	Unkown
				Achromobacter (0.1%)	Achromobacter dolens (0.1%)
	Alphaproteobacteria (1.53%)	Sphingomonadales (0.31%)	Sphingomonadaceae (0.31%)	Sphingomonas (0.31%)	Sphingomonas paucimobilis (0.1%)
					Unkown
		Rs-D84 (0.31%)	Rs-D84 (0.31%)	Rs-D84 (0.31%)	Unkown
		Rhodobacterales (0.1%)	Rhodobacteraceae (0.1%)	Yoonia (0.1%)	Unkown
		Rhizobiales (0.31%)	Rhizobiaceae (0.31%)	Phyllobacterium (0.31%)	Phyllobacterium sp900539805 (0.31%)
		RF32 (0.2%)	CAG-239 (0.2%)	51-20 (0.2%)	Unkown
		Caulobacterales (0.31%)	Caulobacteraceae (0.31%)	Caulobacter (0.1%)	Caulobacter vibrioides_E (0.1%)
				BOG-935 (0.2%)	Unkown
Planctomycetota (0.2%)	Planctomycetes (0.2%)	Pirellulales (0.2%)	Thermoguttaceae (0.2%)	RUG695 (0.2%)	RUG695 sp900321495 (0.1%)
					Unkown
Patescibacteria (0.1%)	Saccharimonadia (0.1%)	Saccharimonadales (0.1%)	Saccharimonadaceae (0.1%)	UBA2866 (0.1%)	Unkown
Methanobacteriota (1.02%)	Methanobacteria (1.02%)	Methanobacteriales (1.02%)	Methanobacteriaceae (1.02%)	Methanobrevibacter (1.02%)	Methanobrevibacter sp900314635 (1.02%)
Halobacteriota (0.82%)	Methanomicrobia (0.82%)	Methanomicrobiales (0.82%)	Methanocorpusculaceae (0.82%)	Methanocorpusculum (0.82%)	Unkown
Fibrobacterota (2.04%)	Fibrobacteria (2.04%)	Fibrobacterales (2.04%)	Fibrobacteraceae (2.04%)	UBA1765 (2.04%)	Unkown
Elusimicrobiota (0.51%)	Elusimicrobia (0.51%)	Elusimicrobiales (0.51%)	Elusimicrobiaceae (0.51%)	UBA1436 (0.51%)	Unkown
Desulfobacterota (0.1%)	Desulfovibrionia (0.1%)	Desulfovibrionales (0.1%)	Desulfovibrionaceae (0.1%)	Desulfovibrio (0.1%)	Desulfovibrio sp900319575 (0.1%)
Cyanobacteria (0.2%)	Vampirovibrionia (0.2%)	Gastranaerophilales (0.2%)	Gastranaerophilaceae (0.2%)	UBA2813 (0.1%)	UBA2813 sp900319365 (0.1%)
				Unkown	Unkown
Actinobacteriota (0.72%)	Coriobacteriia (0.1%)	Coriobacteriales (0.1%)	Atopobiaceae (0.1%)	Unkown	Unkown
	Actinomycetia (0.61%)	Actinomycetales (0.61%)	Micrococcaceae (0.1%)	Renibacterium (0.1%)	Renibacterium sp005809195 (0.1%)
			Bifidobacteriaceae (0.51%)	RUG039 (0.1%)	RUG039 sp900314875 (0.1%)
				Bifidobacterium (0.41%)	Bifidobacterium merycicum (0.1%)
					Bifidobacterium globosum (0.31%)
