# Supplementary material for: Genome-centric investigation of bile acid metabolizing microbiota of dairy cows and associated diet-induced functional implications
Source: ISME J. 2022 Oct 19;17(1):172–84. doi: 10.1038/s41396-022-01333-5 (PMC9750977; doi:10.1038/s41396-022-01333-5)
Supplement: Supplementary file 12 — Table S5 [file 41396_2022_1333_MOESM12_ESM.xlsx]

## Sheet: Sheet1
Table S5. Genes involved in bile acid (BA) transformation pathways from 372 BA-metabolizing metagenome-assembled genomes (MAGs)
Genome name	Bin id	Region	Domain	Phylum	Class	Order	Family	Genus	Species	BSH	7αHSDH	baiB
MAG39	RGIG551	Duodenum	d__Bacteria	p__Firmicutes	c__Clostridia	o__Oscillospirales	f__Acutalibacteraceae	g__RUG762	s__	3	0	0
MAG48	RGIG519	Duodenum	d__Bacteria	p__Firmicutes	c__Clostridia	o__Oscillospirales	f__Acutalibacteraceae	g__Ruminococcus_E	s__Ruminococcus_E sp900100595	3	0	0
MAG2	RGIG632	Duodenum	d__Bacteria	p__Firmicutes	c__Bacilli	o__Erysipelotrichales	f__Erysipelotrichaceae	g__RUG521	s__	3	0	0
MAG96	HG_Duodenum-10.metabat2.019.contigs	Duodenum	d__Bacteria	p__Bacteroidota	c__Bacteroidia	o__Bacteroidales	f__Bacteroidaceae	g__Ga6A1	s__Ga6A1 sp900102385	1	0	0
MAG92	HG_Duodenum-10.metabat2.037.contigs	Duodenum	d__Bacteria	p__Firmicutes	c__Clostridia	o__Lachnospirales	f__Lachnospiraceae	g__CAG-791	s__CAG-791 sp900317475	1	0	0
MAG11	RGIG608	Duodenum	d__Bacteria	p__Actinobacteriota	c__Actinomycetia	o__Actinomycetales	f__Bifidobacteriaceae	g__Bifidobacterium	s__Bifidobacterium merycicum	1	0	0
MAG101	HG_Duodenum-10.concoct.045.contigs	Duodenum	d__Bacteria	p__Firmicutes	c__Bacilli	o__Erysipelotrichales	f__Erysipelotrichaceae	g__UBA636	s__UBA636 sp900321955	1	0	0
MAG89	HG_Duodenum-10.metabat2.067.contigs	Duodenum	d__Bacteria	p__Firmicutes	c__Clostridia	o__Oscillospirales	f__Acutalibacteraceae	g__Ruminococcus_E	s__	1	0	0
MAG84	HG_Duodenum-12.concoct.098_sub.contigs	Duodenum	d__Bacteria	p__Firmicutes	c__Clostridia	o__Lachnospirales	f__Lachnospiraceae	g__UBA629	s__UBA629 sp900316625	1	0	0
MAG63	RGIG488	Duodenum	d__Bacteria	p__Firmicutes	c__Bacilli	o__Erysipelotrichales	f__Erysipelotrichaceae	g__UBA636	s__UBA636 sp900321955	1	0	0
MAG47	RGIG526	Duodenum	d__Bacteria	p__Patescibacteria	c__Saccharimonadia	o__Saccharimonadales	f__Saccharimonadaceae	g__UBA2866	s__	1	0	0
MAG86	HG_Duodenum-12.concoct.054_sub.contigs	Duodenum	d__Bacteria	p__Bacteroidota	c__Bacteroidia	o__Bacteroidales	f__Bacteroidaceae	g__Ga6A1	s__Ga6A1 sp900102385	1	0	0
MAG59	RGIG499	Duodenum	d__Bacteria	p__Firmicutes	c__Clostridia	o__Oscillospirales	f__Ruminococcaceae	g__Ruthenibacterium	s__Ruthenibacterium lactatiformans	1	0	0
MAG13	RGIG604	Duodenum	d__Bacteria	p__Firmicutes	c__Clostridia	o__Oscillospirales	f__Acutalibacteraceae	g__RUG592	s__	1	0	0
MAG9	RGIG613	Duodenum	d__Bacteria	p__Firmicutes	c__Clostridia	o__Peptostreptococcales	f__Anaerovoracaceae	g__UBA1764	s__	1	0	0
MAG32	RGIG566	Duodenum	d__Bacteria	p__Firmicutes	c__Clostridia	o__Oscillospirales	f__Acutalibacteraceae	g__RUG762	s__RUG762 sp900316455	1	0	0
MAG104	HF_Duodenum-6.concoct.081_sub.contigs	Duodenum	d__Bacteria	p__Firmicutes	c__Clostridia	o__Oscillospirales	f__Acutalibacteraceae	g__UBA1213	s__UBA1213 sp900322145	1	0	0
MAG69	HG_Duodenum-7.metabat2.064.contigs	Duodenum	d__Bacteria	p__Firmicutes	c__Clostridia	o__Saccharofermentanales	f__Saccharofermentanaceae	g__Saccharofermentans	s__	1	0	0
MAG42	RGIG536	Duodenum	d__Bacteria	p__Firmicutes	c__Clostridia	o__Oscillospirales	f__Acutalibacteraceae	g__RUG592	s__	1	0	0
MAG21	RGIG586	Duodenum	d__Bacteria	p__Firmicutes	c__Bacilli	o__Erysipelotrichales	f__Erysipelotrichaceae	g__UBA636	s__	1	0	0
MAG5	RGIG621	Duodenum	d__Bacteria	p__Proteobacteria	c__Alphaproteobacteria	o__Caulobacterales	f__Caulobacteraceae	g__BOG-935	s__	0	0	1
MAG153	HG_Jejunum-7.metabat2.048_sub.contigs	Jejunum	d__Bacteria	p__Firmicutes	c__Clostridia	o__Saccharofermentanales	f__Saccharofermentanaceae	g__Saccharofermentans	s__	2	0	0
MAG148	HG_Jejunum-9.concoct.145.contigs	Jejunum	d__Bacteria	p__Firmicutes	c__Bacilli	o__Erysipelotrichales	f__Erysipelotrichaceae	g__Bulleidia	s__Bulleidia massiliensis	2	0	0
MAG139	HG_Jejunum-9.metabat2.055.contigs	Jejunum	d__Bacteria	p__Bacteroidota	c__Bacteroidia	o__Bacteroidales	f__UBA932	g__RC9	s__RC9 sp900316045	2	0	0
MAG138	RGIG638	Jejunum	d__Bacteria	p__Firmicutes	c__Bacilli	o__Erysipelotrichales	f__Erysipelotrichaceae	g__UBA636	s__	2	0	0
MAG136	RGIG643	Jejunum	d__Bacteria	p__Actinobacteriota	c__Actinomycetia	o__Actinomycetales	f__Bifidobacteriaceae	g__Bifidobacterium	s__Bifidobacterium globosum	1	0	0
MAG150	HG_Jejunum-9.concoct.001.contigs	Jejunum	d__Bacteria	p__Elusimicrobiota	c__Elusimicrobia	o__Elusimicrobiales	f__Elusimicrobiaceae	g__UBA1436	s__	1	0	0
MAG155	HG_Jejunum-7.maxbin.064.contigs	Jejunum	d__Bacteria	p__Elusimicrobiota	c__Elusimicrobia	o__Elusimicrobiales	f__Elusimicrobiaceae	g__UBA1436	s__	1	0	0
MAG160	HG_Jejunum-12.metabat2.086.contigs	Jejunum	d__Bacteria	p__Actinobacteriota	c__Coriobacteriia	o__Coriobacteriales	f__Atopobiaceae	g__	s__	1	0	0
MAG169	HG_Jejunum-12.concoct.120.contigs	Jejunum	d__Archaea	p__Methanobacteriota	c__Methanobacteria	o__Methanobacteriales	f__Methanobacteriaceae	g__Methanobrevibacter	s__Methanobrevibacter sp900314635	1	0	0
MAG163	HG_Jejunum-12.metabat2.073.contigs	Jejunum	d__Bacteria	p__Firmicutes	c__Clostridia	o__Saccharofermentanales	f__Saccharofermentanaceae	g__Saccharofermentans	s__	1	0	0
MAG161	HG_Jejunum-12.metabat2.081.contigs	Jejunum	d__Bacteria	p__Firmicutes	c__Clostridia	o__Lachnospirales	f__Lachnospiraceae	g__Eubacterium_H	s__Eubacterium_H sp900318405	1	0	0
MAG143	HG_Jejunum-9.metabat2.032.contigs	Jejunum	d__Bacteria	p__Firmicutes	c__Clostridia	o__Lachnospirales	f__Lachnospiraceae	g__UBA629	s__UBA629 sp900316665	1	0	0
MAG133	RGIG663	Jejunum	d__Bacteria	p__Firmicutes	c__Bacilli	o__Haloplasmatales	f__Turicibacteraceae	g__Turicibacter	s__	1	0	0
MAG158	HG_Jejunum-7.concoct.111_sub.contigs	Jejunum	d__Bacteria	p__Firmicutes	c__Clostridia	o__Oscillospirales	f__Oscillospiraceae	g__NK3B98	s__	1	0	0
MAG130	RGIG666	Jejunum	d__Bacteria	p__Firmicutes	c__Clostridia	o__Oscillospirales	f__Oscillospiraceae	g__UBA1777	s__	1	0	0
MAG167	HG_Jejunum-12.metabat2.007.contigs	Jejunum	d__Bacteria	p__Firmicutes	c__Clostridia	o__Oscillospirales	f__Ruminococcaceae	g__	s__	1	0	0
MAG162	HG_Jejunum-12.metabat2.076.contigs	Jejunum	d__Bacteria	p__Proteobacteria	c__Alphaproteobacteria	o__Caulobacterales	f__Caulobacteraceae	g__BOG-935	s__	0	0	1
MAG172	HF_Jejunum-5.metabat2.007.contigs	Jejunum	d__Bacteria	p__Proteobacteria	c__Gammaproteobacteria	o__Enterobacterales	f__Enterobacteriaceae	g__Escherichia	s__Escherichia flexneri	0	1	0
MAG178	HG_Ileum-11.metabat2.008.contigs	Ileum	d__Bacteria	p__Actinobacteriota	c__Actinomycetia	o__Actinomycetales	f__Bifidobacteriaceae	g__Bifidobacterium	s__Bifidobacterium globosum	1	0	0
MAG176	HG_Ileum-8.metabat2.009.contigs	Ileum	d__Bacteria	p__Actinobacteriota	c__Actinomycetia	o__Actinomycetales	f__Bifidobacteriaceae	g__Bifidobacterium	s__Bifidobacterium globosum	1	0	0
MAG181	HF_Ileum-3.metabat2.003_sub.contigs	Ileum	d__Bacteria	p__Firmicutes	c__Clostridia	o__Clostridiales	f__Clostridiaceae	g__Clostridium	s__	1	0	0
MAG179	HF_Ileum-6.metabat2.007_sub.contigs	Ileum	d__Archaea	p__Methanobacteriota	c__Methanobacteria	o__Methanobacteriales	f__Methanobacteriaceae	g__Methanobrevibacter	s__Methanobrevibacter sp900314635	1	0	0
MAG435	HF_Cecum-2.concoct.052.contigs	Cecum	d__Bacteria	p__Firmicutes	c__Clostridia	o__Oscillospirales	f__Acutalibacteraceae	g__Ruminococcus_E	s__Ruminococcus_E sp900316555	4	0	0
MAG377	HF_Cecum-5.concoct.024.contigs	Cecum	d__Bacteria	p__Firmicutes	c__Clostridia	o__Oscillospirales	f__Acutalibacteraceae	g__UBA6857	s__	4	0	0
MAG343	HG_Cecum-10.metabat2.058.contigs	Cecum	d__Bacteria	p__Firmicutes	c__Clostridia	o__Lachnospirales	f__Lachnospiraceae	g__Roseburia	s__	3	0	0
MAG189	RGIG264	Cecum	d__Bacteria	p__Bacteroidota	c__Bacteroidia	o__Bacteroidales	f__Barnesiellaceae	g__Barnesiella	s__	3	0	0
MAG410	HF_Cecum-3.maxbin.060_sub.contigs	Cecum	d__Bacteria	p__Firmicutes	c__Clostridia	o__Oscillospirales	f__Acutalibacteraceae	g__CAG-180	s__	3	0	0
MAG256	HG_Cecum-8.metabat2.041.contigs	Cecum	d__Bacteria	p__Bacteroidota	c__Bacteroidia	o__Bacteroidales	f__UBA3663	g__UBA3663	s__	2	0	0
MAG353	HG_Cecum-10.concoct.203.contigs	Cecum	d__Bacteria	p__Bacteroidota	c__Bacteroidia	o__Bacteroidales	f__Barnesiellaceae	g__Barnesiella	s__	2	0	0
MAG211	RGIG185	Cecum	d__Bacteria	p__Firmicutes	c__Clostridia	o__Oscillospirales	f__Acutalibacteraceae	g__Ruminococcus_E	s__Ruminococcus_E sp900316555	2	0	0
MAG361	HF_Cecum-6.concoct.189.contigs	Cecum	d__Bacteria	p__Bacteroidota	c__Bacteroidia	o__Bacteroidales	f__Muribaculaceae	g__CAG-485	s__	2	0	0
MAG320	HG_Cecum-11.metabat2.049.contigs	Cecum	d__Bacteria	p__Firmicutes	c__Clostridia	o__Oscillospirales	f__Acutalibacteraceae	g__Ruminococcus_E	s__Ruminococcus_E sp900316555	2	0	0
MAG416	HF_Cecum-3.concoct.111.contigs	Cecum	d__Bacteria	p__Bacteroidota	c__Bacteroidia	o__Bacteroidales	f__P3	g__UBA3388	s__UBA3388 sp002358835	2	0	0
MAG401	HF_Cecum-3.metabat2.125_sub.contigs	Cecum	d__Bacteria	p__Firmicutes	c__Clostridia	o__Oscillospirales	f__Acutalibacteraceae	g__UBA6857	s__	2	0	0
MAG350	HG_Cecum-10.concoct.249_sub.contigs	Cecum	d__Bacteria	p__Elusimicrobiota	c__Elusimicrobia	o__Elusimicrobiales	f__Elusimicrobiaceae	g__UBA1436	s__	1	0	0
MAG339	HG_Cecum-10.metabat2.093.contigs	Cecum	d__Archaea	p__Halobacteriota	c__Methanomicrobia	o__Methanomicrobiales	f__Methanocorpusculaceae	g__Methanocorpusculum	s__	1	0	0
MAG254	HG_Cecum-8.metabat2.072.contigs	Cecum	d__Bacteria	p__Firmicutes	c__Clostridia	o__Lachnospirales	f__Lachnospiraceae	g__	s__	1	0	0
MAG286	HG_Cecum-7.metabat2.010.contigs	Cecum	d__Bacteria	p__Firmicutes	c__Clostridia	o__Oscillospirales	f__Acutalibacteraceae	g__UBA737	s__	1	0	0
MAG239	HG_Cecum-9.metabat2.022.contigs	Cecum	d__Bacteria	p__Firmicutes	c__Clostridia	o__Oscillospirales	f__CAG-272	g__	s__	1	0	0
MAG248	HG_Cecum-9.concoct.189.contigs	Cecum	d__Bacteria	p__Firmicutes	c__Clostridia	o__Oscillospirales	f__CAG-272	g__UBA1740	s__	1	0	0
MAG238	HG_Cecum-9.metabat2.034.contigs	Cecum	d__Bacteria	p__Firmicutes	c__Clostridia	o__Oscillospirales	f__CAG-272	g__	s__	1	0	0
MAG337	HG_Cecum-10.metabat2.110.contigs	Cecum	d__Bacteria	p__Bacteroidota	c__Bacteroidia	o__Bacteroidales	f__W3P20-009	g__W3P20-009	s__	1	0	0
MAG306	HG_Cecum-12.metabat2.052.contigs	Cecum	d__Bacteria	p__Bacteroidota	c__Bacteroidia	o__Bacteroidales	f__Paludibacteraceae	g__	s__	1	0	0
MAG338	HG_Cecum-10.metabat2.094.contigs	Cecum	d__Bacteria	p__Bacteroidota	c__Bacteroidia	o__Bacteroidales	f__Rikenellaceae	g__Alistipes	s__	1	0	0
MAG280	HG_Cecum-7.metabat2.116.contigs	Cecum	d__Bacteria	p__Firmicutes	c__Clostridia	o__Oscillospirales	f__CAG-272	g__Firm-07	s__	1	0	0
MAG302	HG_Cecum-7.concoct.058.contigs	Cecum	d__Bacteria	p__Firmicutes	c__Clostridia	o__Oscillospirales	f__CAG-272	g__UBA1740	s__	1	0	0
MAG341	HG_Cecum-10.metabat2.075.contigs	Cecum	d__Bacteria	p__Proteobacteria	c__Alphaproteobacteria	o__Rs-D84	f__Rs-D84	g__Rs-D84	s__	1	0	0
MAG281	HG_Cecum-7.metabat2.097.contigs	Cecum	d__Bacteria	p__Firmicutes	c__Clostridia	o__Oscillospirales	f__CAG-272	g__UBA1740	s__	1	0	0
MAG299	HG_Cecum-7.concoct.091.contigs	Cecum	d__Bacteria	p__Firmicutes	c__Clostridia	o__Oscillospirales	f__Acutalibacteraceae	g__UMGS172	s__	1	0	0
MAG289	HG_Cecum-7.maxbin.040.contigs	Cecum	d__Bacteria	p__Firmicutes	c__Clostridia	o__Oscillospirales	f__CAG-272	g__QALR01	s__	1	0	0
MAG275	HG_Cecum-7.metabat2.159.contigs	Cecum	d__Bacteria	p__Firmicutes	c__Clostridia	o__Oscillospirales	f__CAG-272	g__UBA1740	s__	1	0	0
MAG246	HG_Cecum-9.concoct.220.contigs	Cecum	d__Bacteria	p__Bacteroidota	c__Bacteroidia	o__Bacteroidales	f__Muribaculaceae	g__M3	s__	1	0	0
MAG333	HG_Cecum-11.concoct.094.contigs	Cecum	d__Bacteria	p__Firmicutes	c__Clostridia	o__Monoglobales_A	f__UBA1381	g__	s__	1	0	0
MAG294	HG_Cecum-7.concoct.220.contigs	Cecum	d__Archaea	p__Methanobacteriota	c__Methanobacteria	o__Methanobacteriales	f__Methanobacteriaceae	g__Methanobrevibacter	s__Methanobrevibacter sp900314635	1	0	0
MAG314	HG_Cecum-12.concoct.019.contigs	Cecum	d__Archaea	p__Methanobacteriota	c__Methanobacteria	o__Methanobacteriales	f__Methanobacteriaceae	g__Methanobrevibacter	s__Methanobrevibacter sp900314635	1	0	0
MAG266	HG_Cecum-8.concoct.136.contigs	Cecum	d__Bacteria	p__Bacteroidota	c__Bacteroidia	o__Bacteroidales	f__Rikenellaceae	g__Alistipes	s__	1	0	0
MAG251	HG_Cecum-9.concoct.094_sub.contigs	Cecum	d__Bacteria	p__Firmicutes	c__Clostridia	o__Oscillospirales	f__Acutalibacteraceae	g__UMGS172	s__	1	0	0
MAG336	HG_Cecum-10.metabat2.121.contigs	Cecum	d__Bacteria	p__Bacteroidota	c__Bacteroidia	o__Bacteroidales	f__Rikenellaceae	g__Alistipes	s__	1	0	0
MAG324	HG_Cecum-11.metabat2.021.contigs	Cecum	d__Bacteria	p__Firmicutes	c__Clostridia	o__Oscillospirales	f__Oscillospiraceae	g__CAG-110	s__	1	0	0
MAG263	HG_Cecum-8.concoct.187.contigs	Cecum	d__Bacteria	p__Bacteroidota	c__Bacteroidia	o__Bacteroidales	f__Muribaculaceae	g__Muribaculum	s__	1	0	0
MAG278	HG_Cecum-7.metabat2.124_sub.contigs	Cecum	d__Bacteria	p__Firmicutes	c__Clostridia	o__Oscillospirales	f__CAG-272	g__	s__	1	0	0
MAG249	HG_Cecum-9.concoct.187.contigs	Cecum	d__Archaea	p__Methanobacteriota	c__Methanobacteria	o__Methanobacteriales	f__Methanobacteriaceae	g__Methanobrevibacter	s__Methanobrevibacter sp900314635	1	0	0
MAG261	HG_Cecum-8.metabat2.011.contigs	Cecum	d__Bacteria	p__Firmicutes	c__Clostridia	o__Oscillospirales	f__Acutalibacteraceae	g__UMGS1976	s__	1	0	0
MAG346	HG_Cecum-10.metabat2.040_sub.contigs	Cecum	d__Bacteria	p__Firmicutes	c__Clostridia	o__Oscillospirales	f__CAG-272	g__UBA1740	s__	1	0	0
MAG243	HG_Cecum-9.maxbin.070.contigs	Cecum	d__Bacteria	p__Proteobacteria	c__Gammaproteobacteria	o__Burkholderiales	f__Burkholderiaceae	g__CAG-521	s__	1	0	0
MAG265	HG_Cecum-8.concoct.162.contigs	Cecum	d__Bacteria	p__Bacteroidota	c__Bacteroidia	o__Bacteroidales	f__Muribaculaceae	g__CAG-485	s__	1	0	0
MAG291	HG_Cecum-7.maxbin.021.contigs	Cecum	d__Bacteria	p__Firmicutes	c__Clostridia	o__Oscillospirales	f__CAG-272	g__QALR01	s__	1	0	0
MAG309	HG_Cecum-12.maxbin.042.contigs	Cecum	d__Bacteria	p__Proteobacteria	c__Gammaproteobacteria	o__Burkholderiales	f__Burkholderiaceae	g__CAG-521	s__	1	0	0
MAG220	RGIG157	Cecum	d__Bacteria	p__Bacteroidota	c__Bacteroidia	o__Bacteroidales	f__Bacteroidaceae	g__Prevotella	s__	1	0	0
MAG312	HG_Cecum-12.concoct.072.contigs	Cecum	d__Bacteria	p__Bacteroidota	c__Bacteroidia	o__Bacteroidales	f__Muribaculaceae	g__CAG-485	s__	1	0	0
MAG354	HG_Cecum-10.concoct.179_sub.contigs	Cecum	d__Bacteria	p__Bacteroidota	c__Bacteroidia	o__Bacteroidales	f__Rikenellaceae	g__Alistipes	s__	1	0	0
MAG297	HG_Cecum-7.concoct.192.contigs	Cecum	d__Bacteria	p__Bacteroidota	c__Bacteroidia	o__Bacteroidales	f__Muribaculaceae	g__CAG-485	s__	1	0	0
MAG319	HG_Cecum-11.metabat2.052.contigs	Cecum	d__Bacteria	p__Spirochaetota	c__Spirochaetia	o__Treponematales	f__Treponemataceae	g__Treponema_D	s__	1	0	0
MAG355	HG_Cecum-10.concoct.130.contigs	Cecum	d__Bacteria	p__Bacteroidota	c__Bacteroidia	o__Bacteroidales	f__Muribaculaceae	g__CAG-485	s__	1	0	0
MAG332	HG_Cecum-11.concoct.097.contigs	Cecum	d__Bacteria	p__Bacteroidota	c__Bacteroidia	o__Bacteroidales	f__Muribaculaceae	g__	s__	1	0	0
MAG342	HG_Cecum-10.metabat2.064_sub.contigs	Cecum	d__Bacteria	p__Bacteroidota	c__Bacteroidia	o__Bacteroidales	f__Rikenellaceae	g__Alistipes	s__	1	0	0
MAG351	HG_Cecum-10.concoct.241.contigs	Cecum	d__Bacteria	p__Bacteroidota	c__Bacteroidia	o__Bacteroidales	f__P3	g__UBA3388	s__UBA3388 sp002358835	1	0	0
MAG190	RGIG261	Cecum	d__Bacteria	p__Firmicutes	c__Clostridia	o__Oscillospirales	f__Acutalibacteraceae	g__UMGS1279	s__	1	0	0
MAG258	HG_Cecum-8.metabat2.034.contigs	Cecum	d__Bacteria	p__Firmicutes	c__Clostridia	o__Lachnospirales	f__Lachnospiraceae	g__Agathobacter	s__	1	0	0
MAG197	RGIG222	Cecum	d__Bacteria	p__Bacteroidota	c__Bacteroidia	o__Bacteroidales	f__Muribaculaceae	g__CAG-485	s__	1	0	0
MAG191	RGIG253	Cecum	d__Bacteria	p__Proteobacteria	c__Gammaproteobacteria	o__Burkholderiales	f__Burkholderiaceae	g__CAG-521	s__	1	0	0
MAG414	HF_Cecum-3.concoct.201.contigs	Cecum	d__Bacteria	p__Firmicutes	c__Clostridia	o__Lachnospirales	f__Lachnospiraceae	g__CAG-81	s__	1	0	0
MAG262	HG_Cecum-8.maxbin.070.contigs	Cecum	d__Bacteria	p__Firmicutes	c__Clostridia	o__Oscillospirales	f__CAG-272	g__CAG-448	s__	1	0	0
MAG277	HG_Cecum-7.metabat2.145.contigs	Cecum	d__Bacteria	p__Firmicutes	c__Clostridia	o__Lachnospirales	f__Lachnospiraceae	g__Butyrivibrio_A	s__	1	0	0
MAG395	HF_Cecum-4.concoct.022.contigs	Cecum	d__Bacteria	p__Bacteroidota	c__Bacteroidia	o__Bacteroidales	f__Muribaculaceae	g__CAG-485	s__	1	0	0
MAG397	HF_Cecum-4.concoct.016.contigs	Cecum	d__Bacteria	p__Bacteroidota	c__Bacteroidia	o__Bacteroidales	f__Rikenellaceae	g__Alistipes	s__	1	0	0
MAG247	HG_Cecum-9.concoct.195_sub.contigs	Cecum	d__Bacteria	p__Firmicutes	c__Clostridia	o__Oscillospirales	f__Acutalibacteraceae	g__CAG-177	s__	1	0	0
MAG257	HG_Cecum-8.metabat2.037.contigs	Cecum	d__Archaea	p__Halobacteriota	c__Methanomicrobia	o__Methanomicrobiales	f__Methanocorpusculaceae	g__Methanocorpusculum	s__	1	0	0
MAG413	HF_Cecum-3.concoct.221.contigs	Cecum	d__Bacteria	p__Bacteroidota	c__Bacteroidia	o__Bacteroidales	f__Muribaculaceae	g__	s__	1	0	0
MAG315	HG_Cecum-12.concoct.005.contigs	Cecum	d__Bacteria	p__Firmicutes	c__Clostridia	o__Lachnospirales	f__Lachnospiraceae	g__COE1	s__	1	0	0
MAG305	HG_Cecum-12.metabat2.102.contigs	Cecum	d__Bacteria	p__Firmicutes	c__Clostridia	o__Oscillospirales	f__CAG-272	g__UMGS1696	s__	1	0	0
MAG398	HF_Cecum-4.concoct.015.contigs	Cecum	d__Bacteria	p__Bacteroidota	c__Bacteroidia	o__Bacteroidales	f__Muribaculaceae	g__M3	s__	1	0	0
MAG428	HF_Cecum-2.maxbin.085.contigs	Cecum	d__Bacteria	p__Proteobacteria	c__Gammaproteobacteria	o__Burkholderiales	f__Burkholderiaceae	g__CAG-521	s__	1	0	0
MAG184	RGIG288	Cecum	d__Bacteria	p__Bacteroidota	c__Bacteroidia	o__Flavobacteriales	f__UBA1820	g__	s__	1	0	0
MAG228	RGIG136	Cecum	d__Bacteria	p__Firmicutes	c__Clostridia	o__Oscillospirales	f__Acutalibacteraceae	g__UMGS1976	s__	1	0	0
MAG230	RGIG125	Cecum	d__Bacteria	p__Bacteroidota	c__Bacteroidia	o__Bacteroidales	f__Paludibacteraceae	g__RF16	s__	1	0	0
MAG431	HF_Cecum-2.concoct.214_sub.contigs	Cecum	d__Bacteria	p__Bacteroidota	c__Bacteroidia	o__Bacteroidales	f__Rikenellaceae	g__Alistipes	s__	1	0	0
MAG221	RGIG154	Cecum	d__Bacteria	p__Bacteroidota	c__Bacteroidia	o__Bacteroidales	f__UBA1402	g__UBA1757	s__	1	0	0
MAG365	HF_Cecum-6.concoct.076.contigs	Cecum	d__Archaea	p__Methanobacteriota	c__Methanobacteria	o__Methanobacteriales	f__Methanobacteriaceae	g__Methanobrevibacter	s__Methanobrevibacter sp900314635	1	0	0
MAG372	HF_Cecum-5.metabat2.005.contigs	Cecum	d__Bacteria	p__Bacteroidota	c__Bacteroidia	o__Bacteroidales	f__UBA932	g__	s__	1	0	0
MAG198	RGIG221	Cecum	d__Bacteria	p__Firmicutes	c__Clostridia	o__Oscillospirales	f__Acutalibacteraceae	g__UMGS1976	s__	1	0	0
MAG298	HG_Cecum-7.concoct.092.contigs	Cecum	d__Bacteria	p__Bacteroidota	c__Bacteroidia	o__Bacteroidales	f__UBA932	g__UBA1232	s__	1	0	0
MAG447	HF_Cecum-1.concoct.018.contigs	Cecum	d__Bacteria	p__Bacteroidota	c__Bacteroidia	o__Bacteroidales	f__Paludibacteraceae	g__UBA1181	s__	1	0	0
MAG403	HF_Cecum-3.metabat2.097_sub.contigs	Cecum	d__Bacteria	p__Firmicutes	c__Clostridia	o__Lachnospirales	f__Anaerotignaceae	g__Anaerotignum	s__	1	0	0
MAG186	RGIG269	Cecum	d__Bacteria	p__Bacteroidota	c__Bacteroidia	o__Bacteroidales	f__UBA932	g__UBA1232	s__	1	0	0
MAG444	HF_Cecum-1.concoct.115.contigs	Cecum	d__Bacteria	p__Bacteroidota	c__Bacteroidia	o__Bacteroidales	f__UBA1402	g__UBA1757	s__	1	0	0
MAG393	HF_Cecum-4.concoct.069.contigs	Cecum	d__Bacteria	p__Firmicutes	c__Clostridia	o__Oscillospirales	f__Oscillospiraceae	g__	s__	1	0	0
MAG411	HF_Cecum-3.maxbin.056.contigs	Cecum	d__Bacteria	p__Firmicutes	c__Clostridia	o__Oscillospirales	f__Acutalibacteraceae	g__UMGS1976	s__	1	0	0
MAG415	HF_Cecum-3.concoct.167.contigs	Cecum	d__Bacteria	p__Bacteroidota	c__Bacteroidia	o__Bacteroidales	f__UBA1402	g__UBA1757	s__	1	0	0
MAG417	HF_Cecum-3.concoct.083_sub.contigs	Cecum	d__Bacteria	p__Firmicutes	c__Clostridia	o__Oscillospirales	f__Acutalibacteraceae	g__UMGS1976	s__	1	0	0
MAG400	HF_Cecum-3.metabat2.135.contigs	Cecum	d__Bacteria	p__Firmicutes	c__Clostridia	o__Oscillospirales	f__Oscillospiraceae	g__	s__	1	0	0
MAG424	HF_Cecum-2.metabat2.069.contigs	Cecum	d__Bacteria	p__Firmicutes	c__Clostridia	o__Oscillospirales	f__CAG-272	g__CAG-448	s__	1	0	0
MAG445	HF_Cecum-1.concoct.108.contigs	Cecum	d__Bacteria	p__Bacteroidota	c__Bacteroidia	o__Bacteroidales	f__Rikenellaceae	g__Alistipes	s__	1	0	0
MAG421	HF_Cecum-2.metabat2.095.contigs	Cecum	d__Bacteria	p__Spirochaetota	c__Spirochaetia	o__Treponematales	f__Treponemataceae	g__Treponema_D	s__	1	0	0
MAG434	HF_Cecum-2.concoct.071.contigs	Cecum	d__Bacteria	p__Firmicutes	c__Clostridia	o__Oscillospirales	f__CAG-272	g__	s__	1	0	0
MAG378	HF_Cecum-4.metabat2.095.contigs	Cecum	d__Bacteria	p__Bacteroidota	c__Bacteroidia	o__Bacteroidales	f__Rikenellaceae	g__Alistipes	s__	1	0	0
MAG364	HF_Cecum-6.concoct.109.contigs	Cecum	d__Bacteria	p__Bacteroidota	c__Bacteroidia	o__Bacteroidales	f__P3	g__UBA3388	s__UBA3388 sp002358835	1	0	0
MAG442	HF_Cecum-1.concoct.158_sub.contigs	Cecum	d__Bacteria	p__Bacteroidota	c__Bacteroidia	o__Bacteroidales	f__Rikenellaceae	g__Alistipes	s__	1	0	0
MAG432	HF_Cecum-2.concoct.089.contigs	Cecum	d__Bacteria	p__Firmicutes	c__Clostridia	o__Saccharofermentanales	f__Saccharofermentanaceae	g__Saccharofermentans	s__	1	0	0
MAG389	HF_Cecum-4.concoct.118.contigs	Cecum	d__Bacteria	p__Firmicutes	c__Clostridia	o__Oscillospirales	f__Acutalibacteraceae	g__UMGS1976	s__	1	0	0
MAG362	HF_Cecum-6.concoct.144.contigs	Cecum	d__Bacteria	p__Bacteroidota	c__Bacteroidia	o__Bacteroidales	f__Rikenellaceae	g__	s__	1	0	0
MAG425	HF_Cecum-2.metabat2.060.contigs	Cecum	d__Bacteria	p__Firmicutes	c__Clostridia	o__Oscillospirales	f__CAG-272	g__QALR01	s__	1	0	0
MAG358	HF_Cecum-6.metabat2.069.contigs	Cecum	d__Bacteria	p__Firmicutes	c__Clostridia	o__Oscillospirales	f__Oscillospiraceae	g__	s__	1	0	0
MAG388	HF_Cecum-4.concoct.175.contigs	Cecum	d__Bacteria	p__Bacteroidota	c__Bacteroidia	o__Bacteroidales	f__P3	g__UBA3388	s__UBA3388 sp002358835	1	0	0
MAG369	HF_Cecum-5.metabat2.042.contigs	Cecum	d__Bacteria	p__Bacteroidota	c__Bacteroidia	o__Bacteroidales	f__W3P20-009	g__	s__	1	0	0
MAG373	HF_Cecum-5.concoct.189.contigs	Cecum	d__Bacteria	p__Proteobacteria	c__Gammaproteobacteria	o__Enterobacterales	f__Enterobacteriaceae	g__Escherichia	s__Escherichia flexneri	0	1	0
MAG492	RGIG346	Colon	d__Bacteria	p__Firmicutes	c__Clostridia	o__Oscillospirales	f__Acutalibacteraceae	g__UBA6857	s__	4	0	0
MAG653	HF_Colon-3.metabat2.092_sub.contigs	Colon	d__Bacteria	p__Firmicutes	c__Clostridia	o__Oscillospirales	f__Acutalibacteraceae	g__Ruminococcus_E	s__Ruminococcus_E sp900100595	4	0	0
MAG629	HF_Colon-5.metabat2.009_sub.contigs	Colon	d__Bacteria	p__Firmicutes	c__Clostridia	o__Oscillospirales	f__Acutalibacteraceae	g__UBA6857	s__	4	0	0
MAG600	HG_Colon-10.maxbin.021.contigs	Colon	d__Bacteria	p__Firmicutes	c__Clostridia	o__Lachnospirales	f__Lachnospiraceae	g__Roseburia	s__	3	0	0
MAG605	HG_Colon-10.concoct.080.contigs	Colon	d__Bacteria	p__Bacteroidota	c__Bacteroidia	o__Bacteroidales	f__Barnesiellaceae	g__Barnesiella	s__	3	0	0
MAG660	HF_Colon-3.concoct.207.contigs	Colon	d__Bacteria	p__Firmicutes	c__Clostridia	o__Oscillospirales	f__Acutalibacteraceae	g__UBA6857	s__	3	0	0
MAG534	HG_Colon-8.metabat2.087.contigs	Colon	d__Bacteria	p__Bacteroidota	c__Bacteroidia	o__Bacteroidales	f__UBA3663	g__UBA3663	s__	2	0	0
MAG538	HG_Colon-8.maxbin.060_sub.contigs	Colon	d__Bacteria	p__Firmicutes	c__Clostridia	o__Oscillospirales	f__Acutalibacteraceae	g__CAG-180	s__	2	0	0
MAG531	HG_Colon-9.concoct.037.contigs	Colon	d__Bacteria	p__Bacteroidota	c__Bacteroidia	o__Bacteroidales	f__Muribaculaceae	g__	s__	2	0	0
MAG544	HG_Colon-8.concoct.074.contigs	Colon	d__Bacteria	p__Bacteroidota	c__Bacteroidia	o__Bacteroidales	f__Muribaculaceae	g__CAG-485	s__	2	0	0
MAG470	RGIG401	Colon	d__Bacteria	p__Bacteroidota	c__Bacteroidia	o__Bacteroidales	f__P3	g__UBA3388	s__UBA3388 sp002358835	2	0	0
MAG500	RGIG328	Colon	d__Bacteria	p__Bacteroidota	c__Bacteroidia	o__Bacteroidales	f__UBA932	g__CAG-831	s__	2	0	0
MAG498	RGIG331	Colon	d__Bacteria	p__Firmicutes	c__Clostridia	o__Oscillospirales	f__Acutalibacteraceae	g__UMGS1976	s__	2	0	0
MAG457	RGIG434	Colon	d__Bacteria	p__Bacteroidota	c__Bacteroidia	o__Bacteroidales	f__UBA932	g__UBA1232	s__	2	0	0
MAG665	HF_Colon-3.concoct.088_sub.contigs	Colon	d__Bacteria	p__Firmicutes	c__Clostridia	o__Oscillospirales	f__Acutalibacteraceae	g__UBA5905	s__	2	0	0
MAG535	HG_Colon-8.metabat2.017.contigs	Colon	d__Bacteria	p__Firmicutes	c__Clostridia	o__Lachnospirales	f__Lachnospiraceae	g__	s__	1	0	0
MAG568	HG_Colon-7.concoct.228.contigs	Colon	d__Bacteria	p__Firmicutes	c__Clostridia	o__UMGS1810	f__UMGS1810	g__	s__	1	0	0
MAG519	HG_Colon-9.metabat2.026.contigs	Colon	d__Bacteria	p__Firmicutes	c__Clostridia	o__Oscillospirales	f__CAG-272	g__	s__	1	0	0
MAG551	HG_Colon-7.metabat2.082.contigs	Colon	d__Bacteria	p__Firmicutes	c__Clostridia	o__Oscillospirales	f__Acutalibacteraceae	g__UMGS172	s__	1	0	0
MAG514	HG_Colon-9.metabat2.068.contigs	Colon	d__Bacteria	p__Firmicutes	c__Clostridia	o__Oscillospirales	f__CAG-272	g__UBA1740	s__	1	0	0
MAG467	RGIG409	Colon	d__Archaea	p__Halobacteriota	c__Methanomicrobia	o__Methanomicrobiales	f__Methanocorpusculaceae	g__Methanocorpusculum	s__	1	0	0
MAG565	HG_Colon-7.maxbin.030.contigs	Colon	d__Bacteria	p__Firmicutes	c__Clostridia	o__Oscillospirales	f__CAG-272	g__Firm-07	s__	1	0	0
MAG603	HG_Colon-10.concoct.153.contigs	Colon	d__Bacteria	p__Proteobacteria	c__Alphaproteobacteria	o__Rs-D84	f__Rs-D84	g__Rs-D84	s__	1	0	0
MAG576	HG_Colon-7.concoct.025.contigs	Colon	d__Bacteria	p__Firmicutes	c__Clostridia	o__Oscillospirales	f__CAG-272	g__	s__	1	0	0
MAG579	HG_Colon-12.metabat2.059.contigs	Colon	d__Bacteria	p__Firmicutes	c__Clostridia	o__Monoglobales_A	f__UBA1381	g__	s__	1	0	0
MAG563	HG_Colon-7.maxbin.051_sub.contigs	Colon	d__Bacteria	p__Firmicutes	c__Clostridia	o__Oscillospirales	f__CAG-272	g__CAG-448	s__	1	0	0
MAG550	HG_Colon-7.metabat2.086.contigs	Colon	d__Bacteria	p__Firmicutes	c__Clostridia	o__Oscillospirales	f__CAG-272	g__UBA1740	s__	1	0	0
MAG528	HG_Colon-9.concoct.081_sub.contigs	Colon	d__Archaea	p__Methanobacteriota	c__Methanobacteria	o__Methanobacteriales	f__Methanobacteriaceae	g__Methanobrevibacter	s__Methanobrevibacter sp900314635	1	0	0
MAG559	HG_Colon-7.metabat2.006.contigs	Colon	d__Bacteria	p__Firmicutes	c__Clostridia	o__Oscillospirales	f__CAG-272	g__UBA1740	s__	1	0	0
MAG599	HG_Colon-10.metabat2.041.contigs	Colon	d__Bacteria	p__Firmicutes	c__Clostridia	o__Oscillospirales	f__CAG-272	g__UBA1740	s__	1	0	0
MAG556	HG_Colon-7.metabat2.034.contigs	Colon	d__Bacteria	p__Firmicutes	c__Clostridia	o__Oscillospirales	f__CAG-272	g__UBA1740	s__	1	0	0
MAG558	HG_Colon-7.metabat2.017_sub.contigs	Colon	d__Bacteria	p__Bacteroidota	c__Bacteroidia	o__Bacteroidales	f__Rikenellaceae	g__Alistipes	s__	1	0	0
MAG546	HG_Colon-8.concoct.051.contigs	Colon	d__Bacteria	p__Bacteroidota	c__Bacteroidia	o__Bacteroidales	f__Muribaculaceae	g__M3	s__	1	0	0
MAG539	HG_Colon-8.concoct.205.contigs	Colon	d__Bacteria	p__Firmicutes	c__Clostridia	o__Oscillospirales	f__Acutalibacteraceae	g__UMGS1976	s__	1	0	0
MAG542	HG_Colon-8.concoct.087.contigs	Colon	d__Bacteria	p__Bacteroidota	c__Bacteroidia	o__Bacteroidales	f__Rikenellaceae	g__Alistipes	s__	1	0	0
MAG553	HG_Colon-7.metabat2.045_sub.contigs	Colon	d__Bacteria	p__Firmicutes	c__Clostridia	o__Oscillospirales	f__CAG-272	g__	s__	1	0	0
MAG602	HG_Colon-10.concoct.198.contigs	Colon	d__Bacteria	p__Bacteroidota	c__Bacteroidia	o__Bacteroidales	f__Rikenellaceae	g__Alistipes	s__	1	0	0
MAG607	HG_Colon-10.concoct.029.contigs	Colon	d__Bacteria	p__Bacteroidota	c__Bacteroidia	o__Bacteroidales	f__Muribaculaceae	g__CAG-485	s__	1	0	0
MAG581	HG_Colon-12.metabat2.011.contigs	Colon	d__Bacteria	p__Firmicutes	c__Clostridia	o__Oscillospirales	f__Oscillospiraceae	g__	s__	1	0	0
MAG552	HG_Colon-7.metabat2.077_sub.contigs	Colon	d__Bacteria	p__Firmicutes	c__Clostridia	o__Oscillospirales	f__CAG-272	g__UBA1740	s__	1	0	0
MAG596	HG_Colon-11.concoct.122.contigs	Colon	d__Bacteria	p__Bacteroidota	c__Bacteroidia	o__Bacteroidales	f__Muribaculaceae	g__CAG-485	s__	1	0	0
MAG588	HG_Colon-12.concoct.028.contigs	Colon	d__Bacteria	p__Bacteroidota	c__Bacteroidia	o__Bacteroidales	f__Muribaculaceae	g__	s__	1	0	0
MAG571	HG_Colon-7.concoct.099.contigs	Colon	d__Bacteria	p__Bacteroidota	c__Bacteroidia	o__Bacteroidales	f__Muribaculaceae	g__CAG-485	s__	1	0	0
MAG525	HG_Colon-9.concoct.145.contigs	Colon	d__Bacteria	p__Bacteroidota	c__Bacteroidia	o__Bacteroidales	f__Tannerellaceae	g__Parabacteroides	s__	1	0	0
MAG547	HG_Colon-8.concoct.019_sub.contigs	Colon	d__Bacteria	p__Firmicutes	c__Clostridia	o__Lachnospirales	f__Lachnospiraceae	g__Agathobacter	s__	1	0	0
MAG564	HG_Colon-7.maxbin.042_sub.contigs	Colon	d__Bacteria	p__Firmicutes	c__Clostridia	o__Lachnospirales	f__Lachnospiraceae	g__	s__	1	0	0
MAG487	RGIG354	Colon	d__Bacteria	p__Firmicutes	c__Clostridia	o__Oscillospirales	f__Oscillospiraceae	g__Oscillibacter	s__	1	0	0
MAG560	HG_Colon-7.metabat2.001_sub.contigs	Colon	d__Bacteria	p__Firmicutes	c__Clostridia	o__Oscillospirales	f__Oscillospiraceae	g__CAG-110	s__	1	0	0
MAG555	HG_Colon-7.metabat2.036.contigs	Colon	d__Bacteria	p__Firmicutes	c__Clostridia	o__Oscillospirales	f__CAG-272	g__	s__	1	0	0
MAG537	HG_Colon-8.maxbin.068_sub.contigs	Colon	d__Bacteria	p__Firmicutes	c__Clostridia	o__Oscillospirales	f__CAG-272	g__CAG-448	s__	1	0	0
MAG464	RGIG413	Colon	d__Bacteria	p__Bacteroidota	c__Bacteroidia	o__Bacteroidales	f__Muribaculaceae	g__	s__	1	0	0
MAG578	HG_Colon-12.metabat2.083.contigs	Colon	d__Bacteria	p__Spirochaetota	c__Spirochaetia	o__Treponematales	f__Treponemataceae	g__Treponema_D	s__	1	0	0
MAG505	RGIG314	Colon	d__Bacteria	p__Firmicutes	c__Clostridia	o__Oscillospirales	f__Oscillospiraceae	g__CAG-110	s__	1	0	0
MAG461	RGIG423	Colon	d__Bacteria	p__Firmicutes	c__Clostridia	o__Lachnospirales	f__Lachnospiraceae	g__	s__	1	0	0
MAG622	HF_Colon-5.metabat2.069.contigs	Colon	d__Bacteria	p__Bacteroidota	c__Bacteroidia	o__Bacteroidales	f__Bacteroidaceae	g__Prevotella	s__	1	0	0
MAG459	RGIG428	Colon	d__Bacteria	p__Firmicutes	c__Clostridia	o__Oscillospirales	f__Ruminococcaceae	g__UBA3818	s__	1	0	0
MAG489	RGIG350	Colon	d__Bacteria	p__Firmicutes	c__Clostridia	o__Lachnospirales	f__Lachnospiraceae	g__CAG-303	s__	1	0	0
MAG636	HF_Colon-4.metabat2.068.contigs	Colon	d__Archaea	p__Halobacteriota	c__Methanomicrobia	o__Methanomicrobiales	f__Methanocorpusculaceae	g__Methanocorpusculum	s__	1	0	0
MAG476	RGIG387	Colon	d__Bacteria	p__Bacteroidota	c__Bacteroidia	o__Bacteroidales	f__UBA1402	g__UBA1757	s__	1	0	0
MAG638	HF_Colon-4.metabat2.016_sub.contigs	Colon	d__Bacteria	p__Bacteroidota	c__Bacteroidia	o__Bacteroidales	f__Rikenellaceae	g__Alistipes	s__	1	0	0
MAG450	RGIG455	Colon	d__Bacteria	p__Firmicutes	c__Clostridia	o__Oscillospirales	f__CAG-272	g__	s__	1	0	0
MAG662	HF_Colon-3.concoct.192.contigs	Colon	d__Bacteria	p__Bacteroidota	c__Bacteroidia	o__Bacteroidales	f__Muribaculaceae	g__CAG-485	s__	1	0	0
MAG649	HF_Colon-4.concoct.022.contigs	Colon	d__Bacteria	p__Bacteroidota	c__Bacteroidia	o__Bacteroidales	f__Muribaculaceae	g__CAG-485	s__	1	0	0
MAG619	HF_Colon-6.concoct.025_sub.contigs	Colon	d__Bacteria	p__Bacteroidota	c__Bacteroidia	o__Bacteroidales	f__Muribaculaceae	g__CAG-485	s__	1	0	0
MAG481	RGIG371	Colon	d__Bacteria	p__Bacteroidota	c__Bacteroidia	o__Bacteroidales	f__UBA1402	g__UBA1757	s__	1	0	0
MAG462	RGIG422	Colon	d__Bacteria	p__Bacteroidota	c__Bacteroidia	o__Bacteroidales	f__UBA932	g__RC9	s__	1	0	0
MAG451	RGIG451	Colon	d__Bacteria	p__Firmicutes	c__Clostridia_A	o__Christensenellales	f__CAG-74	g__SFHK01	s__	1	0	0
MAG694	HF_Colon-1.concoct.031.contigs	Colon	d__Bacteria	p__Bacteroidota	c__Bacteroidia	o__Bacteroidales	f__Muribaculaceae	g__CAG-485	s__	1	0	0
MAG465	RGIG412	Colon	d__Bacteria	p__Firmicutes	c__Clostridia	o__Oscillospirales	f__Acutalibacteraceae	g__SFWF01	s__	1	0	0
MAG647	HF_Colon-4.concoct.064.contigs	Colon	d__Bacteria	p__Bacteroidota	c__Bacteroidia	o__Bacteroidales	f__Muribaculaceae	g__M3	s__	1	0	0
MAG448	RGIG476	Colon	d__Bacteria	p__Firmicutes	c__Clostridia	o__Oscillospirales	f__Acutalibacteraceae	g__UMGS1976	s__	1	0	0
MAG668	HF_Colon-3.concoct.023_sub.contigs	Colon	d__Bacteria	p__Bacteroidota	c__Bacteroidia	o__Bacteroidales	f__Rikenellaceae	g__Alistipes	s__	1	0	0
MAG614	HF_Colon-6.concoct.178.contigs	Colon	d__Bacteria	p__Spirochaetota	c__Spirochaetia	o__Treponematales	f__Treponemataceae	g__Treponema_D	s__	1	0	0
MAG663	HF_Colon-3.concoct.124.contigs	Colon	d__Bacteria	p__Bacteroidota	c__Bacteroidia	o__Bacteroidales	f__UBA1402	g__UBA1757	s__	1	0	0
MAG618	HF_Colon-6.concoct.026.contigs	Colon	d__Archaea	p__Methanobacteriota	c__Methanobacteria	o__Methanobacteriales	f__Methanobacteriaceae	g__Methanobrevibacter	s__Methanobrevibacter sp900314635	1	0	0
MAG511	RGIG306	Colon	d__Bacteria	p__Firmicutes	c__Clostridia	o__Oscillospirales	f__Acutalibacteraceae	g__UBA8612	s__	1	0	0
MAG664	HF_Colon-3.concoct.119.contigs	Colon	d__Bacteria	p__Spirochaetota	c__Spirochaetia	o__Treponematales	f__Treponemataceae	g__Treponema_D	s__	1	0	0
MAG512	RGIG303	Colon	d__Bacteria	p__Bacteroidota	c__Bacteroidia	o__Bacteroidales	f__Rikenellaceae	g__Alistipes	s__	1	0	0
MAG634	HF_Colon-5.concoct.124_sub.contigs	Colon	d__Bacteria	p__Bacteroidota	c__Bacteroidia	o__Bacteroidales	f__Muribaculaceae	g__CAG-485	s__	1	0	0
MAG661	HF_Colon-3.concoct.205.contigs	Colon	d__Bacteria	p__Bacteroidota	c__Bacteroidia	o__Bacteroidales	f__Bacteroidaceae	g__Paraprevotella	s__	1	0	0
MAG479	RGIG374	Colon	d__Bacteria	p__Firmicutes	c__Clostridia	o__Oscillospirales	f__Acutalibacteraceae	g__CAG-488	s__	1	0	0
MAG624	HF_Colon-5.metabat2.062.contigs	Colon	d__Bacteria	p__Bacteroidota	c__Bacteroidia	o__Bacteroidales	f__UBA932	g__	s__	1	0	0
MAG683	HF_Colon-1.metabat2.097.contigs	Colon	d__Bacteria	p__Bacteroidota	c__Bacteroidia	o__Bacteroidales	f__UBA1402	g__UBA1757	s__	1	0	0
MAG646	HF_Colon-4.concoct.105.contigs	Colon	d__Bacteria	p__Firmicutes	c__Clostridia	o__Oscillospirales	f__Oscillospiraceae	g__	s__	1	0	0
MAG671	HF_Colon-2.metabat2.074.contigs	Colon	d__Bacteria	p__Spirochaetota	c__Spirochaetia	o__Treponematales	f__Treponemataceae	g__Treponema_D	s__	1	0	0
MAG659	HF_Colon-3.maxbin.025.contigs	Colon	d__Bacteria	p__Firmicutes	c__Clostridia	o__Oscillospirales	f__Acutalibacteraceae	g__UMGS1976	s__	1	0	0
MAG687	HF_Colon-1.metabat2.042.contigs	Colon	d__Bacteria	p__Firmicutes	c__Clostridia	o__Lachnospirales	f__Lachnospiraceae	g__Butyrivibrio_A	s__	1	0	0
MAG688	HF_Colon-1.metabat2.036.contigs	Colon	d__Bacteria	p__Bacteroidota	c__Bacteroidia	o__Bacteroidales	f__P3	g__UBA3388	s__UBA3388 sp002358835	1	0	0
MAG666	HF_Colon-3.concoct.085.contigs	Colon	d__Bacteria	p__Firmicutes	c__Clostridia	o__Oscillospirales	f__Acutalibacteraceae	g__UMGS1976	s__	1	0	0
MAG685	HF_Colon-1.metabat2.060.contigs	Colon	d__Bacteria	p__Firmicutes	c__Clostridia	o__Oscillospirales	f__Acutalibacteraceae	g__UBA737	s__	1	0	0
MAG672	HF_Colon-2.metabat2.049.contigs	Colon	d__Bacteria	p__Firmicutes	c__Clostridia	o__Saccharofermentanales	f__Saccharofermentanaceae	g__Saccharofermentans	s__	1	0	0
MAG471	RGIG399	Colon	d__Bacteria	p__Bacteroidota	c__Bacteroidia	o__Bacteroidales	f__UBA932	g__UBA1232	s__	1	0	0
MAG616	HF_Colon-6.concoct.124_sub.contigs	Colon	d__Bacteria	p__Firmicutes	c__Clostridia	o__Lachnospirales	f__Anaerotignaceae	g__Anaerotignum	s__	1	0	0
MAG680	HF_Colon-2.concoct.097.contigs	Colon	d__Bacteria	p__Firmicutes	c__Clostridia	o__Oscillospirales	f__CAG-272	g__	s__	1	0	0
MAG641	HF_Colon-4.concoct.175_sub.contigs	Colon	d__Bacteria	p__Bacteroidota	c__Bacteroidia	o__Bacteroidales	f__Rikenellaceae	g__Alistipes	s__	1	0	0
MAG650	HF_Colon-3.metabat2.126.contigs	Colon	d__Bacteria	p__Bacteroidota	c__Bacteroidia	o__Bacteroidales	f__Paludibacteraceae	g__	s__	1	0	0
MAG506	RGIG313	Colon	d__Bacteria	p__Bacteroidota	c__Bacteroidia	o__Bacteroidales	f__F082	g__F082	s__	1	0	0
MAG658	HF_Colon-3.maxbin.046_sub.contigs	Colon	d__Bacteria	p__Elusimicrobiota	c__Elusimicrobia	o__Elusimicrobiales	f__Elusimicrobiaceae	g__UBA1436	s__	1	0	0
MAG637	HF_Colon-4.metabat2.054.contigs	Colon	d__Bacteria	p__Bacteroidota	c__Bacteroidia	o__Bacteroidales	f__P3	g__UBA3388	s__UBA3388 sp002358835	1	0	0
MAG690	HF_Colon-1.concoct.192_sub.contigs	Colon	d__Bacteria	p__Bacteroidota	c__Bacteroidia	o__Bacteroidales	f__Rikenellaceae	g__Alistipes	s__	1	0	0
MAG678	HF_Colon-2.concoct.115.contigs	Colon	d__Bacteria	p__Spirochaetota	c__Spirochaetia	o__Treponematales	f__Treponemataceae	g__Treponema_D	s__	1	0	0
MAG632	HF_Colon-5.maxbin.016.contigs	Colon	d__Bacteria	p__Bacteroidota	c__Bacteroidia	o__Bacteroidales	f__W3P20-009	g__	s__	1	0	0
MAG608	HF_Colon-6.metabat2.088.contigs	Colon	d__Bacteria	p__Bacteroidota	c__Bacteroidia	o__Bacteroidales	f__P3	g__UBA3388	s__UBA3388 sp002358835	1	0	0
MAG864	HG_Rectum-10.metabat2.161.contigs	Rectum	d__Bacteria	p__Firmicutes	c__Clostridia	o__Lachnospirales	f__Lachnospiraceae	g__Roseburia	s__	4	0	0
MAG742	RGIG895	Rectum	d__Bacteria	p__Firmicutes	c__Clostridia	o__Oscillospirales	f__Acutalibacteraceae	g__UBA6857	s__	4	0	0
MAG739	RGIG904	Rectum	d__Bacteria	p__Firmicutes	c__Clostridia	o__Oscillospirales	f__Acutalibacteraceae	g__Ruminococcus_E	s__Ruminococcus_E sp900316555	3	0	0
MAG964	HF_Rectum-2.concoct.075.contigs	Rectum	d__Bacteria	p__Firmicutes	c__Clostridia	o__Oscillospirales	f__Acutalibacteraceae	g__Ruminococcus_E	s__Ruminococcus_E sp900316555	3	0	0
MAG792	HG_Rectum-8.concoct.113.contigs	Rectum	d__Bacteria	p__Bacteroidota	c__Bacteroidia	o__Bacteroidales	f__UBA3663	g__UBA3663	s__	2	0	0
MAG842	HG_Rectum-12.concoct.119_sub.contigs	Rectum	d__Bacteria	p__Firmicutes	c__Clostridia	o__Oscillospirales	f__Acutalibacteraceae	g__	s__	2	0	0
MAG805	HG_Rectum-7.metabat2.099.contigs	Rectum	d__Bacteria	p__Firmicutes	c__Clostridia	o__Oscillospirales	f__CAG-272	g__UBA1740	s__	2	0	0
MAG781	HG_Rectum-9.concoct.185.contigs	Rectum	d__Bacteria	p__Bacteroidota	c__Bacteroidia	o__Bacteroidales	f__Muribaculaceae	g__CAG-485	s__	2	0	0
MAG958	HF_Rectum-2.concoct.237.contigs	Rectum	d__Bacteria	p__Bacteroidota	c__Bacteroidia	o__Bacteroidales	f__Muribaculaceae	g__	s__	2	0	0
MAG730	RGIG922	Rectum	d__Bacteria	p__Firmicutes	c__Clostridia	o__Oscillospirales	f__Acutalibacteraceae	g__Ruminococcus_E	s__Ruminococcus_E sp900316555	2	0	0
MAG738	RGIG906	Rectum	d__Bacteria	p__Bacteroidota	c__Bacteroidia	o__Bacteroidales	f__Paludibacteraceae	g__RF16	s__	2	0	0
MAG930	HF_Rectum-3.metabat2.036.contigs	Rectum	d__Bacteria	p__Firmicutes	c__Clostridia	o__Oscillospirales	f__Acutalibacteraceae	g__Ruminococcus_E	s__Ruminococcus_E sp900316555	2	0	0
MAG697	RGIG994	Rectum	d__Bacteria	p__Proteobacteria	c__Alphaproteobacteria	o__Rhodobacterales	f__Rhodobacteraceae	g__Yoonia	s__	1	1	0
MAG873	HG_Rectum-10.metabat2.081.contigs	Rectum	d__Bacteria	p__Proteobacteria	c__Alphaproteobacteria	o__Rs-D84	f__Rs-D84	g__Rs-D84	s__	1	0	0
MAG882	HG_Rectum-10.maxbin.068.contigs	Rectum	d__Bacteria	p__Bacteroidota	c__Bacteroidia	o__Bacteroidales	f__W3P20-009	g__	s__	1	0	0
MAG776	HG_Rectum-9.metabat2.002_sub.contigs	Rectum	d__Bacteria	p__Firmicutes	c__Clostridia	o__Oscillospirales	f__Acutalibacteraceae	g__UMGS172	s__	1	0	0
MAG800	HG_Rectum-7.metabat2.138.contigs	Rectum	d__Bacteria	p__Firmicutes	c__Clostridia	o__Oscillospirales	f__Acutalibacteraceae	g__UBA737	s__	1	0	0
MAG822	HG_Rectum-7.concoct.133.contigs	Rectum	d__Bacteria	p__Firmicutes	c__Clostridia	o__UMGS1810	f__UMGS1810	g__	s__	1	0	0
MAG789	HG_Rectum-9.concoct.067.contigs	Rectum	d__Bacteria	p__Firmicutes	c__Clostridia	o__Oscillospirales	f__CAG-272	g__UBA1740	s__	1	0	0
MAG847	HG_Rectum-12.concoct.008.contigs	Rectum	d__Bacteria	p__Firmicutes	c__Clostridia	o__Oscillospirales	f__CAG-272	g__	s__	1	0	0
MAG870	HG_Rectum-10.metabat2.096.contigs	Rectum	d__Bacteria	p__Firmicutes	c__Clostridia	o__Lachnospirales	f__Lachnospiraceae	g__CAG-791	s__CAG-791 sp900317475	1	0	0
MAG848	HG_Rectum-11.metabat2.080.contigs	Rectum	d__Archaea	p__Halobacteriota	c__Methanomicrobia	o__Methanomicrobiales	f__Methanocorpusculaceae	g__Methanocorpusculum	s__	1	0	0
MAG767	HG_Rectum-9.metabat2.062.contigs	Rectum	d__Bacteria	p__Firmicutes	c__Clostridia	o__Oscillospirales	f__CAG-272	g__	s__	1	0	0
MAG871	HG_Rectum-10.metabat2.092.contigs	Rectum	d__Bacteria	p__Firmicutes	c__Clostridia	o__Oscillospirales	f__CAG-382	g__UMGS882	s__	1	0	0
MAG813	HG_Rectum-7.maxbin.023.contigs	Rectum	d__Bacteria	p__Firmicutes	c__Clostridia	o__Oscillospirales	f__CAG-272	g__Firm-07	s__	1	0	0
MAG883	HG_Rectum-10.maxbin.061.contigs	Rectum	d__Bacteria	p__Firmicutes	c__Clostridia	o__Oscillospirales	f__CAG-272	g__UBA1740	s__	1	0	0
MAG872	HG_Rectum-10.metabat2.084.contigs	Rectum	d__Bacteria	p__Bacteroidota	c__Bacteroidia	o__Bacteroidales	f__UBA932	g__UBA1232	s__	1	0	0
MAG763	HG_Rectum-9.metabat2.095.contigs	Rectum	d__Bacteria	p__Bacteroidota	c__Bacteroidia	o__Bacteroidales	f__Bacteroidaceae	g__	s__	1	0	0
MAG771	HG_Rectum-9.metabat2.042.contigs	Rectum	d__Bacteria	p__Firmicutes	c__Clostridia	o__Oscillospirales	f__CAG-272	g__	s__	1	0	0
MAG803	HG_Rectum-7.metabat2.109.contigs	Rectum	d__Bacteria	p__Firmicutes	c__Clostridia	o__Oscillospirales	f__Acutalibacteraceae	g__UMGS172	s__	1	0	0
MAG833	HG_Rectum-12.metabat2.073.contigs	Rectum	d__Bacteria	p__Firmicutes	c__Clostridia	o__Oscillospirales	f__CAG-272	g__QALR01	s__	1	0	0
MAG806	HG_Rectum-7.metabat2.076_sub.contigs	Rectum	d__Bacteria	p__Firmicutes	c__Clostridia	o__Oscillospirales	f__CAG-272	g__UBA1740	s__	1	0	0
MAG849	HG_Rectum-11.metabat2.077.contigs	Rectum	d__Bacteria	p__Firmicutes	c__Clostridia	o__Monoglobales_A	f__UBA1381	g__	s__	1	0	0
MAG780	HG_Rectum-9.concoct.222_sub.contigs	Rectum	d__Archaea	p__Methanobacteriota	c__Methanobacteria	o__Methanobacteriales	f__Methanobacteriaceae	g__Methanobrevibacter	s__Methanobrevibacter sp900314635	1	0	0
MAG834	HG_Rectum-12.metabat2.069.contigs	Rectum	d__Bacteria	p__Firmicutes	c__Clostridia	o__Monoglobales_A	f__UBA1381	g__	s__	1	0	0
MAG777	HG_Rectum-9.maxbin.151_sub.contigs	Rectum	d__Bacteria	p__Firmicutes	c__Clostridia	o__Oscillospirales	f__Acutalibacteraceae	g__UBA737	s__	1	0	0
MAG782	HG_Rectum-9.concoct.177.contigs	Rectum	d__Bacteria	p__Bacteroidota	c__Bacteroidia	o__Bacteroidales	f__Muribaculaceae	g__M3	s__	1	0	0
MAG835	HG_Rectum-12.metabat2.058.contigs	Rectum	d__Bacteria	p__Bacteroidota	c__Bacteroidia	o__Bacteroidales	f__Paludibacteraceae	g__	s__	1	0	0
MAG795	HG_Rectum-8.concoct.070_sub.contigs	Rectum	d__Bacteria	p__Bacteroidota	c__Bacteroidia	o__Bacteroidales	f__Bacteroidaceae	g__Prevotella	s__	1	0	0
MAG889	HG_Rectum-10.concoct.144.contigs	Rectum	d__Bacteria	p__Bacteroidota	c__Bacteroidia	o__Bacteroidales	f__Bacteroidaceae	g__Prevotella	s__	1	0	0
MAG774	HG_Rectum-9.metabat2.034.contigs	Rectum	d__Bacteria	p__Firmicutes	c__Clostridia	o__Oscillospirales	f__Acutalibacteraceae	g__UBA737	s__	1	0	0
MAG818	HG_Rectum-7.concoct.188.contigs	Rectum	d__Bacteria	p__Firmicutes	c__Clostridia	o__Clostridiales	f__Clostridiaceae	g__Clostridium	s__	1	0	0
MAG856	HG_Rectum-11.concoct.136_sub.contigs	Rectum	d__Bacteria	p__Firmicutes	c__Clostridia	o__Oscillospirales	f__Ruminococcaceae	g__	s__	1	0	0
MAG727	RGIG935	Rectum	d__Bacteria	p__Bacteroidota	c__Bacteroidia	o__Bacteroidales	f__UBA1402	g__UBA1757	s__	1	0	0
MAG851	HG_Rectum-11.metabat2.040.contigs	Rectum	d__Bacteria	p__Firmicutes	c__Clostridia	o__Oscillospirales	f__Oscillospiraceae	g__Oscillibacter	s__	1	0	0
MAG869	HG_Rectum-10.metabat2.112.contigs	Rectum	d__Bacteria	p__Bacteroidota	c__Bacteroidia	o__Bacteroidales	f__Rikenellaceae	g__Alistipes	s__	1	0	0
MAG807	HG_Rectum-7.metabat2.066.contigs	Rectum	d__Bacteria	p__Firmicutes	c__Clostridia	o__Oscillospirales	f__CAG-272	g__	s__	1	0	0
MAG796	HG_Rectum-8.concoct.060.contigs	Rectum	d__Bacteria	p__Firmicutes	c__Clostridia	o__Oscillospirales	f__Acutalibacteraceae	g__UMGS1976	s__	1	0	0
MAG868	HG_Rectum-10.metabat2.116.contigs	Rectum	d__Bacteria	p__Bacteroidota	c__Bacteroidia	o__Bacteroidales	f__Rikenellaceae	g__Alistipes	s__	1	0	0
MAG866	HG_Rectum-10.metabat2.142.contigs	Rectum	d__Bacteria	p__Bacteroidota	c__Bacteroidia	o__Bacteroidales	f__Rikenellaceae	g__Alistipes	s__	1	0	0
MAG732	RGIG918	Rectum	d__Bacteria	p__Bacteroidota	c__Bacteroidia	o__Bacteroidales	f__Muribaculaceae	g__M3	s__	1	0	0
MAG737	RGIG909	Rectum	d__Bacteria	p__Firmicutes	c__Clostridia	o__Lachnospirales	f__Lachnospiraceae	g__Frisingicoccus	s__	1	0	0
MAG881	HG_Rectum-10.maxbin.069_sub.contigs	Rectum	d__Bacteria	p__Firmicutes	c__Clostridia	o__UBA1212	f__UBA1255	g__	s__	1	0	0
MAG846	HG_Rectum-12.concoct.009.contigs	Rectum	d__Bacteria	p__Bacteroidota	c__Bacteroidia	o__Bacteroidales	f__Muribaculaceae	g__	s__	1	0	0
MAG875	HG_Rectum-10.metabat2.037_sub.contigs	Rectum	d__Bacteria	p__Firmicutes	c__Clostridia	o__Saccharofermentanales	f__Saccharofermentanaceae	g__Saccharofermentans	s__	1	0	0
MAG823	HG_Rectum-7.concoct.131_sub.contigs	Rectum	d__Bacteria	p__Firmicutes	c__Clostridia	o__Oscillospirales	f__Ruminococcaceae	g__UMGS1668	s__	1	0	0
MAG879	HG_Rectum-10.maxbin.131.contigs	Rectum	d__Bacteria	p__Proteobacteria	c__Gammaproteobacteria	o__Burkholderiales	f__Burkholderiaceae	g__CAG-521	s__	1	0	0
MAG858	HG_Rectum-11.concoct.129.contigs	Rectum	d__Bacteria	p__Bacteroidota	c__Bacteroidia	o__Bacteroidales	f__Muribaculaceae	g__	s__	1	0	0
MAG978	HF_Rectum-1.concoct.036.contigs	Rectum	d__Bacteria	p__Bacteroidota	c__Bacteroidia	o__Bacteroidales	f__Bacteroidaceae	g__Prevotella	s__	1	0	0
MAG826	HG_Rectum-7.concoct.102.contigs	Rectum	d__Bacteria	p__Bacteroidota	c__Bacteroidia	o__Bacteroidales	f__Muribaculaceae	g__CAG-485	s__	1	0	0
MAG762	HG_Rectum-9.metabat2.107.contigs	Rectum	d__Bacteria	p__Firmicutes	c__Clostridia	o__Oscillospirales	f__Acutalibacteraceae	g__CAG-177	s__	1	0	0
MAG877	HG_Rectum-10.metabat2.014_sub.contigs	Rectum	d__Bacteria	p__Bacteroidota	c__Bacteroidia	o__Bacteroidales	f__Rikenellaceae	g__Alistipes	s__	1	0	0
MAG885	HG_Rectum-10.concoct.228.contigs	Rectum	d__Bacteria	p__Bacteroidota	c__Bacteroidia	o__Bacteroidales	f__Muribaculaceae	g__	s__	1	0	0
MAG787	HG_Rectum-9.concoct.090_sub.contigs	Rectum	d__Bacteria	p__Firmicutes	c__Clostridia	o__Oscillospirales	f__Acutalibacteraceae	g__CAG-180	s__	1	0	0
MAG820	HG_Rectum-7.concoct.171_sub.contigs	Rectum	d__Bacteria	p__Firmicutes	c__Clostridia	o__Oscillospirales	f__CAG-272	g__	s__	1	0	0
MAG880	HG_Rectum-10.maxbin.109_sub.contigs	Rectum	d__Bacteria	p__Bacteroidota	c__Bacteroidia	o__Bacteroidales	f__UBA932	g__UBA1232	s__	1	0	0
MAG710	RGIG966	Rectum	d__Bacteria	p__Bacteroidota	c__Bacteroidia	o__Bacteroidales	f__Muribaculaceae	g__	s__	1	0	0
MAG890	HG_Rectum-10.concoct.135.contigs	Rectum	d__Bacteria	p__Bacteroidota	c__Bacteroidia	o__Bacteroidales	f__UBA1402	g__UBA1757	s__	1	0	0
MAG878	HG_Rectum-10.metabat2.013.contigs	Rectum	d__Bacteria	p__Bacteroidota	c__Bacteroidia	o__Bacteroidales	f__P3	g__UBA3388	s__UBA3388 sp002358835	1	0	0
MAG918	HF_Rectum-4.concoct.189.contigs	Rectum	d__Bacteria	p__Bacteroidota	c__Bacteroidia	o__Bacteroidales	f__Muribaculaceae	g__CAG-485	s__	1	0	0
MAG898	HF_Rectum-6.concoct.189.contigs	Rectum	d__Bacteria	p__Bacteroidota	c__Bacteroidia	o__Bacteroidales	f__Bacteroidaceae	g__Prevotella	s__	1	0	0
MAG941	HF_Rectum-3.concoct.145.contigs	Rectum	d__Bacteria	p__Bacteroidota	c__Bacteroidia	o__Bacteroidales	f__Muribaculaceae	g__CAG-485	s__	1	0	0
MAG735	RGIG914	Rectum	d__Bacteria	p__Bacteroidota	c__Bacteroidia	o__Bacteroidales	f__P3	g__UBA3388	s__UBA3388 sp002358835	1	0	0
MAG831	HG_Rectum-7.concoct.032_sub.contigs	Rectum	d__Bacteria	p__Bacteroidota	c__Bacteroidia	o__Bacteroidales	f__Rikenellaceae	g__Alistipes	s__	1	0	0
MAG736	RGIG910	Rectum	d__Bacteria	p__Firmicutes	c__Clostridia	o__Oscillospirales	f__Acutalibacteraceae	g__UBA737	s__	1	0	0
MAG753	RGIG1033	Rectum	d__Bacteria	p__Bacteroidota	c__Bacteroidia	o__Bacteroidales	f__W3P20-009	g__W3P20-009	s__	1	0	0
MAG915	HF_Rectum-4.metabat2.022_sub.contigs	Rectum	d__Bacteria	p__Bacteroidota	c__Bacteroidia	o__Bacteroidales	f__Muribaculaceae	g__M3	s__	1	0	0
MAG754	RGIG1029	Rectum	d__Bacteria	p__Bacteroidota	c__Bacteroidia	o__Flavobacteriales	f__UBA1820	g__	s__	1	0	0
MAG719	RGIG946	Rectum	d__Bacteria	p__Bacteroidota	c__Bacteroidia	o__Bacteroidales	f__Rikenellaceae	g__Alistipes	s__	1	0	0
MAG841	HG_Rectum-12.concoct.141.contigs	Rectum	d__Bacteria	p__Firmicutes	c__Clostridia	o__Oscillospirales	f__Acutalibacteraceae	g__CAG-177	s__	1	0	0
MAG703	RGIG976	Rectum	d__Bacteria	p__Bacteroidota	c__Bacteroidia	o__Bacteroidales	f__UBA932	g__	s__	1	0	0
MAG963	HF_Rectum-2.concoct.094.contigs	Rectum	d__Bacteria	p__Bacteroidota	c__Bacteroidia	o__Bacteroidales	f__Rikenellaceae	g__Alistipes	s__	1	0	0
MAG711	RGIG964	Rectum	d__Bacteria	p__Firmicutes	c__Clostridia	o__Oscillospirales	f__Acutalibacteraceae	g__	s__	1	0	0
MAG896	HF_Rectum-6.maxbin.031.contigs	Rectum	d__Bacteria	p__Bacteroidota	c__Bacteroidia	o__Bacteroidales	f__P3	g__UBA3388	s__UBA3388 sp002358835	1	0	0
MAG901	HF_Rectum-6.concoct.097_sub.contigs	Rectum	d__Bacteria	p__Firmicutes	c__Negativicutes	o__Acidaminococcales	f__Acidaminococcaceae	g__Phascolarctobacterium_A	s__	1	0	0
MAG909	HF_Rectum-4.metabat2.076.contigs	Rectum	d__Archaea	p__Halobacteriota	c__Methanomicrobia	o__Methanomicrobiales	f__Methanocorpusculaceae	g__Methanocorpusculum	s__	1	0	0
MAG741	RGIG899	Rectum	d__Bacteria	p__Firmicutes	c__Clostridia	o__Oscillospirales	f__Acutalibacteraceae	g__UMGS1976	s__	1	0	0
MAG714	RGIG958	Rectum	d__Bacteria	p__Bacteroidota	c__Bacteroidia	o__Bacteroidales	f__P3	g__UBA3388	s__UBA3388 sp002358835	1	0	0
MAG750	RGIG858	Rectum	d__Bacteria	p__Bacteroidota	c__Bacteroidia	o__Bacteroidales	f__Bacteroidaceae	g__	s__	1	0	0
MAG721	RGIG942	Rectum	d__Bacteria	p__Firmicutes	c__Clostridia	o__Oscillospirales	f__Acutalibacteraceae	g__UMGS1976	s__	1	0	0
MAG894	HF_Rectum-6.metabat2.056.contigs	Rectum	d__Bacteria	p__Spirochaetota	c__Spirochaetia	o__Treponematales	f__Treponemataceae	g__Treponema_D	s__	1	0	0
MAG956	HF_Rectum-2.maxbin.052.contigs	Rectum	d__Bacteria	p__Firmicutes	c__Clostridia	o__Oscillospirales	f__CAG-272	g__CAG-448	s__	1	0	0
MAG761	RGIG1002	Rectum	d__Bacteria	p__Bacteroidota	c__Bacteroidia	o__Bacteroidales	f__UBA932	g__UBA1232	s__	1	0	0
MAG967	HF_Rectum-2.concoct.034.contigs	Rectum	d__Bacteria	p__Bacteroidota	c__Bacteroidia	o__Bacteroidales	f__UBA932	g__CAG-831	s__	1	0	0
MAG977	HF_Rectum-1.concoct.077.contigs	Rectum	d__Bacteria	p__Firmicutes	c__Clostridia	o__UBA1212	f__UBA1255	g__	s__	1	0	0
MAG960	HF_Rectum-2.concoct.178.contigs	Rectum	d__Bacteria	p__Firmicutes	c__Clostridia	o__Oscillospirales	f__CAG-272	g__UMGS1865	s__	1	0	0
MAG944	HF_Rectum-3.concoct.119.contigs	Rectum	d__Bacteria	p__Firmicutes	c__Clostridia	o__Oscillospirales	f__Acutalibacteraceae	g__UMGS1976	s__	1	0	0
MAG949	HF_Rectum-2.metabat2.054.contigs	Rectum	d__Bacteria	p__Firmicutes	c__Clostridia	o__Oscillospirales	f__CAG-272	g__QALR01	s__	1	0	0
MAG712	RGIG963	Rectum	d__Bacteria	p__Firmicutes	c__Clostridia	o__Oscillospirales	f__Acutalibacteraceae	g__UMGS1976	s__	1	0	0
MAG756	RGIG1023	Rectum	d__Bacteria	p__Firmicutes	c__Clostridia	o__Oscillospirales	f__CAG-272	g__	s__	1	0	0
MAG734	RGIG915	Rectum	d__Bacteria	p__Firmicutes	c__Clostridia	o__Oscillospirales	f__Acutalibacteraceae	g__UMGS1976	s__	1	0	0
MAG976	HF_Rectum-1.concoct.193.contigs	Rectum	d__Bacteria	p__Bacteroidota	c__Bacteroidia	o__Bacteroidales	f__UBA1402	g__UBA1757	s__	1	0	0
MAG970	HF_Rectum-1.metabat2.079.contigs	Rectum	d__Bacteria	p__Firmicutes	c__Clostridia	o__Lachnospirales	f__Lachnospiraceae	g__Butyrivibrio_A	s__	1	0	0
MAG943	HF_Rectum-3.concoct.121_sub.contigs	Rectum	d__Bacteria	p__Firmicutes	c__Clostridia	o__Oscillospirales	f__Acutalibacteraceae	g__UBA737	s__	1	0	0
MAG775	HG_Rectum-9.metabat2.007.contigs	Rectum	d__Bacteria	p__Bacteroidota	c__Bacteroidia	o__Bacteroidales	f__P3	g__UBA3388	s__UBA3388 sp002358835	1	0	0
MAG911	HF_Rectum-4.metabat2.053.contigs	Rectum	d__Bacteria	p__Firmicutes	c__Clostridia	o__Oscillospirales	f__Oscillospiraceae	g__	s__	1	0	0
MAG704	RGIG975	Rectum	d__Bacteria	p__Firmicutes	c__Clostridia	o__Oscillospirales	f__Acutalibacteraceae	g__UBA737	s__	1	0	0
MAG906	HF_Rectum-6.concoct.000_sub.contigs	Rectum	d__Bacteria	p__Bacteroidota	c__Bacteroidia	o__Bacteroidales	f__Paludibacteraceae	g__UBA1181	s__	1	0	0
MAG932	HF_Rectum-3.metabat2.014.contigs	Rectum	d__Bacteria	p__Bacteroidota	c__Bacteroidia	o__Bacteroidales	f__Paludibacteraceae	g__	s__	1	0	0
MAG966	HF_Rectum-2.concoct.036.contigs	Rectum	d__Bacteria	p__Bacteroidota	c__Bacteroidia	o__Bacteroidales	f__P3	g__UBA3388	s__	1	0	0
MAG757	RGIG1021	Rectum	d__Bacteria	p__Firmicutes	c__Clostridia	o__Oscillospirales	f__Acutalibacteraceae	g__UBA5905	s__	1	0	0
MAG968	HF_Rectum-2.concoct.003.contigs	Rectum	d__Bacteria	p__Firmicutes	c__Clostridia	o__Oscillospirales	f__CAG-272	g__	s__	1	0	0
MAG969	HF_Rectum-1.metabat2.089.contigs	Rectum	d__Bacteria	p__Bacteroidota	c__Bacteroidia	o__Bacteroidales	f__P3	g__UBA3388	s__UBA3388 sp002358835	1	0	0
MAG957	HF_Rectum-2.maxbin.040_sub.contigs	Rectum	d__Bacteria	p__Spirochaetota	c__Spirochaetia	o__Treponematales	f__Treponemataceae	g__Treponema_D	s__	1	0	0
MAG921	HF_Rectum-4.concoct.081.contigs	Rectum	d__Bacteria	p__Firmicutes	c__Clostridia	o__Oscillospirales	f__Acutalibacteraceae	g__UMGS1976	s__	1	0	0
MAG893	HF_Rectum-6.metabat2.059.contigs	Rectum	d__Bacteria	p__Firmicutes	c__Clostridia	o__Oscillospirales	f__Oscillospiraceae	g__	s__	1	0	0
MAG928	HF_Rectum-3.metabat2.083.contigs	Rectum	d__Bacteria	p__Firmicutes	c__Clostridia	o__Oscillospirales	f__Acutalibacteraceae	g__DTU089_A	s__	1	0	0
MAG972	HF_Rectum-1.metabat2.021.contigs	Rectum	d__Bacteria	p__Bacteroidota	c__Bacteroidia	o__Bacteroidales	f__Rikenellaceae	g__Alistipes	s__	1	0	0
MAG927	HF_Rectum-3.metabat2.089.contigs	Rectum	d__Bacteria	p__Firmicutes	c__Clostridia	o__Oscillospirales	f__Acutalibacteraceae	g__UBA5905	s__	1	0	0
MAG926	HF_Rectum-3.metabat2.115.contigs	Rectum	d__Bacteria	p__Firmicutes	c__Clostridia	o__Oscillospirales	f__Acutalibacteraceae	g__UMGS1976	s__	1	0	0
MAG935	HF_Rectum-3.maxbin.048.contigs	Rectum	d__Bacteria	p__Elusimicrobiota	c__Elusimicrobia	o__Elusimicrobiales	f__Elusimicrobiaceae	g__UBA1436	s__	1	0	0
MAG910	HF_Rectum-4.metabat2.074.contigs	Rectum	d__Bacteria	p__Bacteroidota	c__Bacteroidia	o__Bacteroidales	f__P3	g__UBA3388	s__UBA3388 sp002358835	1	0	0
