# Supplementary material for: Genome-centric investigation of bile acid metabolizing microbiota of dairy cows and associated diet-induced functional implications
Source: ISME J. 2022 Oct 19;17(1):172–84. doi: 10.1038/s41396-022-01333-5 (PMC9750977; doi:10.1038/s41396-022-01333-5)
Supplement: Supplementary file 13 — Table S6 [file 41396_2022_1333_MOESM13_ESM.xlsx]

## Sheet: Sheet1
Table S6. Bile acid metabolism in 2 935 human metagenome-assembled genomes (MAGs, completeness ≥ 90% and contamination < 5%) and 2 564 pig MAGs (completeness > 80% and contamination < 5%)
Host	Genome name	Domain	Phylum	Class	Order	Family	Genus	Species	Completeness	Contamination	BSH	7α-HSDH	7β-HSDH	3α-HSDH	3β-HSDH	baiA	baiB	baiF
Human	2751.33.patric	d__Bacteria	p__Firmicutes	c__Bacilli	o__Lactobacillales	f__Carnobacteriaceae	g__Carnobacterium	s__Carnobacterium maltaromaticum	99.45	3.64	6	0	0	0	0	0	0	0
Human	208479.8.patric	d__Bacteria	p__Firmicutes_A	c__Clostridia	o__Lachnospirales	f__Lachnospiraceae	g__Enterocloster	s__Enterocloster bolteae	99.32	0	5	0	0	0	0	0	0	0
Human	53442.3.patric	d__Bacteria	p__Firmicutes_A	c__Clostridia	o__Eubacteriales	f__Eubacteriaceae	g__Eubacterium	s__Eubacterium callanderi	99.3	0	5	0	0	0	0	0	0	0
Human	1114972.6.patric	d__Bacteria	p__Firmicutes	c__Bacilli	o__Lactobacillales	f__Lactobacillaceae	g__Furfurilactobacillus	s__Furfurilactobacillus rossiae	99.46	1.9	4	0	0	0	0	0	0	0
Human	1334191.3.patric	d__Bacteria	p__Firmicutes	c__Bacilli	o__Lactobacillales	f__Lactobacillaceae	g__Levilactobacillus	s__Levilactobacillus brevis	99.06	0	4	0	0	0	0	0	0	0
Human	1423779.3.patric	d__Bacteria	p__Firmicutes	c__Bacilli	o__Lactobacillales	f__Lactobacillaceae	g__Limosilactobacillus	s__Limosilactobacillus oris	99.45	0	4	0	0	0	0	0	0	0
Human	1423795.5.patric	d__Bacteria	p__Firmicutes	c__Bacilli	o__Lactobacillales	f__Lactobacillaceae	g__Lentilactobacillus	s__Lentilactobacillus rapi	99.06	0.21	4	0	0	2	0	0	0	0
Human	1432052.9.patric	d__Bacteria	p__Firmicutes_A	c__Clostridia	o__Lachnospirales	f__Lachnospiraceae	g__Eisenbergiella	s__Eisenbergiella tayi	98.85	3.74	4	0	0	0	0	0	0	0
Human	1590.269.patric	d__Bacteria	p__Firmicutes	c__Bacilli	o__Lactobacillales	f__Lactobacillaceae	g__Lactiplantibacillus	s__Lactiplantibacillus plantarum	99.38	2.16	4	0	0	0	0	0	0	0
Human	2671180689.img	d__Bacteria	p__Firmicutes	c__Bacilli	o__Lactobacillales	f__Lactobacillaceae	g__Limosilactobacillus	s__Limosilactobacillus antri	99.37	0	4	0	0	0	0	0	0	0
Human	511437.3.patric	d__Bacteria	p__Firmicutes	c__Bacilli	o__Lactobacillales	f__Lactobacillaceae	g__Lentilactobacillus	s__Lentilactobacillus buchneri	99.06	0	4	0	0	2	0	0	0	0
Human	742725.3.patric	d__Bacteria	p__Bacteroidota	c__Bacteroidia	o__Bacteroidales	f__Rikenellaceae	g__Alistipes_A	s__Alistipes_A indistinctus	100	0	4	1	0	0	0	0	0	0
Human	85581.13.patric	d__Bacteria	p__Proteobacteria	c__Gammaproteobacteria	o__Enterobacterales	f__Vibrionaceae	g__Photobacterium	s__Photobacterium damselae	98.58	0.72	4	0	0	0	0	0	0	0
Human	SRS1719164_1.hgm	d__Bacteria	p__Firmicutes_A	c__Clostridia	o__Lachnospirales	f__Lachnospiraceae	g__Eisenbergiella	s__Eisenbergiella sp003478085	98.56	3.62	4	0	0	0	0	0	0	0
Human	SRS259526_22.hgm	d__Bacteria	p__Firmicutes	c__Bacilli	o__Lactobacillales	f__Lactobacillaceae	g__Limosilactobacillus	s__Limosilactobacillus vaginalis_A	98.91	0.54	4	0	0	1	0	0	0	0
Human	1028490.4.patric	d__Bacteria	p__Firmicutes	c__Bacilli	o__Lactobacillales	f__Lactobacillaceae	g__Lactiplantibacillus	s__Lactiplantibacillus pentosus	99.38	2.16	3	0	0	0	0	0	0	0
Human	1158602.4.patric	d__Bacteria	p__Firmicutes	c__Bacilli	o__Lactobacillales	f__Enterococcaceae	g__Enterococcus_A	s__Enterococcus_A raffinosus	99.31	3.78	3	0	0	0	0	0	0	0
Human	1158614.4.patric	d__Bacteria	p__Firmicutes	c__Bacilli	o__Lactobacillales	f__Enterococcaceae	g__Enterococcus_A	s__Enterococcus_A gilvus	99.31	3.59	3	0	0	0	0	0	0	0
Human	1197717.12.patric	d__Bacteria	p__Synergistota	c__Synergistia	o__Synergistales	f__Synergistaceae	g__Cloacibacillus	s__Cloacibacillus porcorum	100	0	3	1	0	0	0	0	0	0
Human	1203076.3.patric	d__Bacteria	p__Firmicutes	c__Bacilli	o__Lactobacillales	f__Lactobacillaceae	g__Limosilactobacillus	s__Limosilactobacillus ingluviei	99.18	0.55	3	0	0	0	0	0	0	0
Human	1211817.3.patric	d__Bacteria	p__Firmicutes_A	c__Clostridia	o__Clostridiales	f__Clostridiaceae	g__Clostridium_J	s__Clostridium_J ihumii	99.19	2.18	3	0	0	0	0	0	0	0
Human	1236512.3.patric	d__Bacteria	p__Bacteroidota	c__Bacteroidia	o__Bacteroidales	f__Bacteroidaceae	g__Bacteroides	s__Bacteroides rodentium	95.52	0.5	3	0	0	0	0	0	0	0
Human	1262754.3.patric	d__Bacteria	p__Bacteroidota	c__Bacteroidia	o__Bacteroidales	f__Bacteroidaceae	g__Phocaeicola	s__Phocaeicola sp900554435	94.58	0.05	3	0	0	0	0	0	0	0
Human	1263061.3.patric	d__Bacteria	p__Firmicutes_A	c__Clostridia	o__Lachnospirales	f__Lachnospiraceae	g__Blautia_A	s__Blautia_A hydrogenotrophica	98.1	1.27	3	0	0	0	0	0	0	0
Human	1286.64.patric	d__Bacteria	p__Firmicutes	c__Bacilli	o__Staphylococcales	f__Staphylococcaceae	g__Staphylococcus	s__Staphylococcus simulans	99.45	0.55	3	0	0	1	0	0	0	0
Human	1297794.4.patric	d__Bacteria	p__Firmicutes	c__Bacilli	o__Erysipelotrichales	f__Erysipelatoclostridiaceae	g__Coprobacillus	s__Coprobacillus cateniformis	95.75	0	3	0	0	0	0	0	0	0
Human	1380374.4.patric	d__Bacteria	p__Firmicutes	c__Bacilli	o__Staphylococcales	f__Staphylococcaceae	g__Staphylococcus	s__Staphylococcus pasteuri_A	99.17	0.08	3	0	0	1	0	0	0	0
Human	1423733.4.patric	d__Bacteria	p__Firmicutes	c__Bacilli	o__Lactobacillales	f__Lactobacillaceae	g__Secundilactobacillus	s__Secundilactobacillus collinoides	99.38	3.28	3	0	0	1	0	0	0	0
Human	1423739.3.patric	d__Bacteria	p__Firmicutes	c__Bacilli	o__Lactobacillales	f__Lactobacillaceae	g__Lentilactobacillus	s__Lentilactobacillus diolivorans	98.94	0.62	3	0	0	1	0	0	0	0
Human	1423757.3.patric	d__Bacteria	p__Firmicutes	c__Bacilli	o__Lactobacillales	f__Lactobacillaceae	g__Lentilactobacillus	s__Lentilactobacillus hilgardii	99.38	0.31	3	0	0	2	0	0	0	0
Human	1423761.3.patric	d__Bacteria	p__Firmicutes	c__Bacilli	o__Lactobacillales	f__Lactobacillaceae	g__Lactobacillus	s__Lactobacillus intestinalis	98.94	0	3	0	0	0	0	0	0	0
Human	1423766.4.patric	d__Bacteria	p__Firmicutes	c__Bacilli	o__Lactobacillales	f__Lactobacillaceae	g__Lentilactobacillus	s__Lentilactobacillus kisonensis	99.25	0.21	3	0	0	2	0	0	0	0
Human	1423780.4.patric	d__Bacteria	p__Firmicutes	c__Bacilli	o__Lactobacillales	f__Lactobacillaceae	g__Lentilactobacillus	s__Lentilactobacillus otakiensis	99.06	0	3	0	0	3	0	0	0	0
Human	1423782.4.patric	d__Bacteria	p__Firmicutes	c__Bacilli	o__Lactobacillales	f__Lactobacillaceae	g__Limosilactobacillus	s__Limosilactobacillus panis	99.46	2.17	3	0	0	0	0	0	0	0
Human	1423803.3.patric	d__Bacteria	p__Firmicutes	c__Bacilli	o__Lactobacillales	f__Lactobacillaceae	g__Levilactobacillus	s__Levilactobacillus senmaizukei	99.06	0	3	0	0	0	0	0	0	0
Human	1423814.6.patric	d__Bacteria	p__Firmicutes	c__Bacilli	o__Lactobacillales	f__Lactobacillaceae	g__Limosilactobacillus	s__Limosilactobacillus vaginalis	99.46	1.09	3	0	0	0	0	0	0	0
Human	1462527.3.patric	d__Bacteria	p__Firmicutes	c__Bacilli	o__Bacillales_D	f__Amphibacillaceae	g__Oceanobacillus	s__Oceanobacillus jeddahense	99.33	2.06	3	0	0	3	0	0	0	0
Human	152331.16.patric	d__Bacteria	p__Firmicutes	c__Bacilli	o__Lactobacillales	f__Lactobacillaceae	g__Lentilactobacillus	s__Lentilactobacillus parabuchneri	98.94	0	3	0	0	2	0	0	0	0
Human	152332.3.patric	d__Bacteria	p__Firmicutes	c__Bacilli	o__Lactobacillales	f__Lactobacillaceae	g__Lentilactobacillus	s__Lentilactobacillus parakefiri	98.94	0	3	0	0	3	0	0	0	0
Human	158849.5.patric	d__Bacteria	p__Proteobacteria	c__Gammaproteobacteria	o__Enterobacterales	f__Enterobacteriaceae	g__Moellerella	s__Moellerella wisconsensis	100	0	3	0	0	0	0	0	0	0
Human	1596.51.patric	d__Bacteria	p__Firmicutes	c__Bacilli	o__Lactobacillales	f__Lactobacillaceae	g__Lactobacillus	s__Lactobacillus paragasseri	99.22	0	3	0	0	0	0	0	0	0
Human	1608858.3.patric	d__Bacteria	p__Firmicutes	c__Bacilli	o__Staphylococcales	f__Staphylococcaceae	g__Staphylococcus	s__Staphylococcus haemolyticus_A	99.61	0.04	3	0	0	0	0	0	0	0
Human	1768210.4.patric	d__Bacteria	p__Firmicutes	c__Bacilli	o__Lactobacillales	f__Vagococcaceae	g__Vagococcus	s__Vagococcus martis	99.45	0	3	0	0	0	0	0	0	0
Human	1834090.3.patric	d__Bacteria	p__Actinobacteriota	c__Actinomycetia	o__Mycobacteriales	f__Mycobacteriaceae	g__Gordonia	s__Gordonia jacobaea	99.58	0	3	1	0	2	0	0	1	0
Human	1898038.3.patric	d__Bacteria	p__Proteobacteria	c__Gammaproteobacteria	o__Enterobacterales	f__Enterobacteriaceae	g__Proteus	s__Proteus sp001722135	100	0	3	0	0	0	0	0	0	0
Human	1903263.3.patric	d__Bacteria	p__Firmicutes	c__Bacilli	o__Erysipelotrichales	f__Erysipelotrichaceae	g__Traorella	s__Traorella massiliensis	100	1.42	3	0	0	0	0	0	0	0
Human	2025493.3.patric	d__Bacteria	p__Firmicutes_A	c__Clostridia	o__Lachnospirales	f__Lachnospiraceae	g__Blautia	s__Blautia hominis	99.36	0	3	0	0	0	0	0	0	0
Human	2521172688.img	d__Bacteria	p__Firmicutes	c__Bacilli	o__Lactobacillales	f__Lactobacillaceae	g__Lactobacillus	s__Lactobacillus helveticus	99.03	0	3	0	0	0	0	0	0	0
Human	2654588179.img	d__Bacteria	p__Bacteroidota	c__Bacteroidia	o__Bacteroidales	f__Bacteroidaceae	g__Bacteroides	s__Bacteroides thetaiotaomicron	99.41	0.08	3	0	0	0	0	0	0	0
Human	2657245008.img	d__Bacteria	p__Firmicutes	c__Bacilli	o__Lactobacillales	f__Lactobacillaceae	g__Lactobacillus	s__Lactobacillus johnsonii	99.22	0	3	0	0	0	0	0	0	0
Human	2687453708.img	d__Bacteria	p__Firmicutes	c__Bacilli	o__Lactobacillales	f__Lactobacillaceae	g__Lentilactobacillus	s__Lentilactobacillus sunkii	98.91	0	3	0	0	3	0	0	0	0
Human	28035.27.patric	d__Bacteria	p__Firmicutes	c__Bacilli	o__Staphylococcales	f__Staphylococcaceae	g__Staphylococcus	s__Staphylococcus lugdunensis	99.61	0	3	0	0	0	0	0	0	0
Human	28116.19.patric	d__Bacteria	p__Bacteroidota	c__Bacteroidia	o__Bacteroidales	f__Bacteroidaceae	g__Bacteroides	s__Bacteroides ovatus	99.46	0	3	0	0	0	0	0	0	0
Human	33962.3.patric	d__Bacteria	p__Firmicutes	c__Bacilli	o__Lactobacillales	f__Lactobacillaceae	g__Lentilactobacillus	s__Lentilactobacillus kefiri	99.38	0	3	0	0	3	0	0	0	0
Human	544645.3.patric	d__Bacteria	p__Bacteroidota	c__Bacteroidia	o__Bacteroidales	f__Marinifilaceae	g__Butyricimonas	s__Butyricimonas virosa	98.39	0	3	1	0	0	0	0	0	0
Human	585.9.patric	d__Bacteria	p__Proteobacteria	c__Gammaproteobacteria	o__Enterobacterales	f__Enterobacteriaceae	g__Proteus	s__Proteus vulgaris	100	0	3	0	0	0	0	0	0	0
Human	657309.4.patric	d__Bacteria	p__Bacteroidota	c__Bacteroidia	o__Bacteroidales	f__Bacteroidaceae	g__Bacteroides	s__Bacteroides xylanisolvens	98.57	0.11	3	0	0	0	0	0	0	0
Human	742733.3.patric	d__Bacteria	p__Firmicutes_A	c__Clostridia	o__Lachnospirales	f__Lachnospiraceae	g__Enterocloster	s__Enterocloster citroniae	99.37	0	3	0	0	0	0	0	0	0
Human	742767.5.patric	d__Bacteria	p__Bacteroidota	c__Bacteroidia	o__Bacteroidales	f__Dysgonomonadaceae	g__Dysgonomonas	s__Dysgonomonas mossii	100	0	3	0	0	0	0	0	0	0
Human	765821.5.patric	d__Bacteria	p__Firmicutes_A	c__Clostridia	o__Lachnospirales	f__Lachnospiraceae	g__Blautia_A	s__Blautia_A faecis	99.37	0	3	0	0	0	0	0	0	0
Human	ERS396332_17.hgm	d__Bacteria	p__Actinobacteriota	c__Coriobacteriia	o__Coriobacteriales	f__Coriobacteriaceae	g__Collinsella	s__Collinsella sp003487125	96.29	0.81	3	0	0	0	0	0	0	0
Human	ERS396358_11.hgm	d__Bacteria	p__Firmicutes_A	c__Clostridia	o__Lachnospirales	f__Lachnospiraceae	g__Enterocloster	s__Enterocloster sp005845215	98.05	0	3	0	0	0	0	0	0	0
Human	ERS473025_4.hgm	d__Bacteria	p__Firmicutes_A	c__Clostridia	o__Lachnospirales	f__Lachnospiraceae	g__Robinsoniella	s__Robinsoniella sp900540475	99.37	0.32	3	0	0	0	0	0	0	0
Human	ERS608495_69.hgm	d__Bacteria	p__Firmicutes_A	c__Clostridia_A	o__Christensenellales	f__CAG-74	g__UBA11524	s__UBA11524 sp000437595	98.6	1.17	3	0	0	0	0	0	0	0
Human	ERS631826_56.hgm	d__Bacteria	p__Firmicutes_A	c__Clostridia	o__Lachnospirales	f__Lachnospiraceae	g__Enterocloster	s__Enterocloster sp900547035	95.31	4.01	3	0	0	0	0	0	0	0
Human	SRS001031_14.hgm	d__Bacteria	p__Firmicutes	c__Bacilli	o__Erysipelotrichales	f__Erysipelotrichaceae	g__Clostridium_AQ	s__Clostridium_AQ sp000165065	100	0	3	0	0	0	0	0	0	0
Human	SRS015578_61.hgm	d__Bacteria	p__Firmicutes	c__Bacilli	o__Haloplasmatales_A	f__Turicibacteraceae	g__Turicibacter	s__Turicibacter sanguinis	99.4	0	3	0	0	0	0	0	0	0
Human	SRS1170780_21.hgm	d__Bacteria	p__Actinobacteriota	c__Coriobacteriia	o__Coriobacteriales	f__Coriobacteriaceae	g__Collinsella	s__Collinsella aerofaciens_H	100	0.81	3	0	1	0	0	0	0	0
Human	SRS1596861_110.hgm	d__Bacteria	p__Actinobacteriota	c__Coriobacteriia	o__Coriobacteriales	f__Eggerthellaceae	g__Senegalimassilia	s__Senegalimassilia sp900550055	93.15	1.48	3	0	0	0	0	0	0	0
Human	SRS1719089_2.hgm	d__Bacteria	p__Firmicutes	c__Bacilli	o__Lactobacillales	f__Lactobacillaceae	g__Lentilactobacillus	s__Lentilactobacillus parafarraginis	98.78	0.62	3	0	0	2	0	0	0	0
Human	SRS1719522_10.hgm	d__Bacteria	p__Bacteroidota	c__Bacteroidia	o__Bacteroidales	f__Bacteroidaceae	g__Bacteroides	s__Bacteroides sp902362375	95.31	0.24	3	0	0	0	0	0	0	0
Human	SRS311530_13.hgm	d__Bacteria	p__Bacteroidota	c__Bacteroidia	o__Bacteroidales	f__Dysgonomonadaceae	g__Dysgonomonas	s__Dysgonomonas sp900079735	100	0.27	3	0	0	0	0	0	0	0
Human	SRS335416_10.hgm	d__Bacteria	p__Actinobacteriota	c__Coriobacteriia	o__Coriobacteriales	f__Coriobacteriaceae	g__Collinsella	s__Collinsella sp900556495	97.18	0	3	0	0	0	0	0	0	0
Human	SRS476047_86.hgm	d__Bacteria	p__Firmicutes_A	c__Clostridia	o__Oscillospirales	f__Acutalibacteraceae	g__UBA6857	s__UBA6857 sp900768075	90.45	1.01	3	0	0	0	0	0	0	0
Human	SRS476193_5.hgm	d__Bacteria	p__Bacteroidota	c__Bacteroidia	o__Bacteroidales	f__UBA932	g__RC9	s__RC9 sp004556005	94.37	3.02	3	0	0	0	0	0	0	0
Human	SRS476833_14.hgm	d__Bacteria	p__Bacteroidota	c__Bacteroidia	o__Bacteroidales	f__UBA932	g__RC9	s__RC9 sp900771005	92.14	2.38	3	0	0	0	0	0	0	0
Human	1034345.3.patric	d__Bacteria	p__Actinobacteriota	c__Coriobacteriia	o__Coriobacteriales	f__Eggerthellaceae	g__Senegalimassilia	s__Senegalimassilia anaerobia	100	0	2	0	0	0	0	0	0	0
Human	1121101.3.patric	d__Bacteria	p__Bacteroidota	c__Bacteroidia	o__Bacteroidales	f__Bacteroidaceae	g__Bacteroides	s__Bacteroides salyersiae	99.26	0	2	0	0	0	0	0	0	0
Human	1139996.4.patric	d__Bacteria	p__Firmicutes	c__Bacilli	o__Lactobacillales	f__Enterococcaceae	g__Enterococcus_F	s__Enterococcus_F saccharolyticus	99.34	0.66	2	0	0	0	0	0	0	0
Human	1158612.4.patric	d__Bacteria	p__Firmicutes	c__Bacilli	o__Lactobacillales	f__Enterococcaceae	g__Enterococcus	s__Enterococcus caccae	99.63	0.87	2	0	0	0	0	0	0	0
Human	1209984.3.patric	d__Bacteria	p__Actinobacteriota	c__Actinomycetia	o__Mycobacteriales	f__Mycobacteriaceae	g__Mycobacterium	s__Mycobacterium mageritense	100	2.29	2	1	0	3	0	0	0	0
Human	1211819.3.patric	d__Bacteria	p__Firmicutes	c__Bacilli	o__Erysipelotrichales	f__Erysipelotrichaceae	g__Holdemania	s__Holdemania massiliensis	100	1.27	2	0	0	0	0	0	0	0
Human	1211844.4.patric	d__Bacteria	p__Firmicutes	c__Bacilli	o__Erysipelotrichales	f__Erysipelatoclostridiaceae	g__Stoquefichus	s__Stoquefichus massiliensis	100	0	2	0	0	0	0	0	0	0
Human	1232426.10.patric	d__Bacteria	p__Actinobacteriota	c__Coriobacteriia	o__Coriobacteriales	f__Coriobacteriaceae	g__Enorma	s__Enorma timonensis	100	0.81	2	0	0	0	0	0	0	0
Human	1262693.3.patric	d__Bacteria	p__Bacteroidota	c__Bacteroidia	o__Bacteroidales	f__Rikenellaceae	g__Alistipes	s__Alistipes sp000434235	98.1	0.96	2	0	0	0	0	0	0	0
Human	1262776.3.patric	d__Bacteria	p__Firmicutes_A	c__Clostridia	o__Lachnospirales	f__Lachnospiraceae	g__Clostridium_Q	s__Clostridium_Q saccharolyticum_A	94.76	0	2	0	0	0	0	0	0	0
Human	1262780.3.patric	d__Bacteria	p__Firmicutes_A	c__Clostridia	o__Clostridiales	f__Clostridiaceae	g__Clostridium	s__Clostridium sp000435835	97.83	0.81	2	0	0	0	0	0	0	0
Human	1262848.3.patric	d__Bacteria	p__Firmicutes_A	c__Clostridia	o__Oscillospirales	f__Acutalibacteraceae	g__CAG-964	s__CAG-964 sp000435335	97.76	0	2	0	0	0	0	0	0	0
Human	1262850.3.patric	d__Bacteria	p__Actinobacteriota	c__Coriobacteriia	o__Coriobacteriales	f__Coriobacteriaceae	g__Collinsella	s__Collinsella sp000434535	91.05	0.81	2	0	0	0	0	0	0	0
Human	1262867.3.patric	d__Bacteria	p__Firmicutes_A	c__Clostridia_A	o__Christensenellales	f__CAG-314	g__CAG-1435	s__CAG-1435 sp000433775	91.94	1.01	2	0	0	0	0	0	0	0
Human	1262903.3.patric	d__Archaea	p__Thermoplasmatota	c__Thermoplasmata	o__Methanomassiliicoccales	f__Methanomethylophilaceae	g__Methanomethylophilus	s__Methanomethylophilus alvus	97.58	0.81	2	0	0	0	0	0	0	0
Human	1262979.3.patric	d__Bacteria	p__Bacteroidota	c__Bacteroidia	o__Bacteroidales	f__Coprobacteraceae	g__Coprobacter	s__Coprobacter sp900555475	98.76	0	2	0	0	0	0	0	0	0
Human	1263023.3.patric	d__Bacteria	p__Firmicutes	c__Bacilli	o__RFN20	f__CAG-449	g__CAG-449	s__CAG-449 sp000432895	95.51	0	2	0	0	0	0	0	0	0
Human	1263028.3.patric	d__Bacteria	p__Firmicutes	c__Bacilli	o__Erysipelotrichales	f__Erysipelotrichaceae	g__Absicoccus	s__Absicoccus sp000434355	96.43	3.47	2	0	0	0	0	0	0	0
Human	1276282.3.patric	d__Bacteria	p__Firmicutes	c__Bacilli	o__Staphylococcales	f__Staphylococcaceae	g__Staphylococcus	s__Staphylococcus warneri	99.73	0	2	0	0	0	0	0	0	0
Human	1280.4816.patric	d__Bacteria	p__Firmicutes	c__Bacilli	o__Staphylococcales	f__Staphylococcaceae	g__Staphylococcus	s__Staphylococcus aureus	99.62	0.08	2	0	0	0	0	0	0	0
Human	1282.1900.patric	d__Bacteria	p__Firmicutes	c__Bacilli	o__Staphylococcales	f__Staphylococcaceae	g__Staphylococcus	s__Staphylococcus epidermidis	99.81	0	2	0	0	0	0	0	0	0
Human	1288.60.patric	d__Bacteria	p__Firmicutes	c__Bacilli	o__Staphylococcales	f__Staphylococcaceae	g__Staphylococcus	s__Staphylococcus xylosus	99.44	0.83	2	0	0	0	0	0	0	0
Human	1290.24.patric	d__Bacteria	p__Firmicutes	c__Bacilli	o__Staphylococcales	f__Staphylococcaceae	g__Staphylococcus	s__Staphylococcus hominis	99.38	0	2	0	0	0	0	0	0	0
Human	1305849.3.patric	d__Bacteria	p__Firmicutes	c__Bacilli	o__Lactobacillales	f__Enterococcaceae	g__Enterococcus_B	s__Enterococcus_B faecium	99.63	0	2	0	0	0	0	0	0	0
Human	1312367.3.patric	d__Bacteria	p__Proteobacteria	c__Gammaproteobacteria	o__Enterobacterales	f__Enterobacteriaceae	g__Proteus	s__Proteus sp003144405	100	0	2	0	0	0	0	0	0	0
Human	1346615.3.patric	d__Bacteria	p__Firmicutes	c__Bacilli	o__Lactobacillales	f__Lactobacillaceae	g__Lactobacillus	s__Lactobacillus gasseri	99.68	0	2	0	0	0	0	0	0	0
Human	1347393.3.patric	d__Bacteria	p__Bacteroidota	c__Bacteroidia	o__Bacteroidales	f__Bacteroidaceae	g__Bacteroides	s__Bacteroides neonati	98.14	1.02	2	0	0	0	0	0	0	0
Human	1348908.3.patric	d__Bacteria	p__Firmicutes	c__Bacilli	o__Bacillales_D	f__Amphibacillaceae	g__Virgibacillus	s__Virgibacillus marinus	99.33	1.11	2	0	0	3	0	0	0	0
Human	1351.389.patric	d__Bacteria	p__Firmicutes	c__Bacilli	o__Lactobacillales	f__Enterococcaceae	g__Enterococcus	s__Enterococcus faecalis	99.63	0	2	0	0	0	0	0	0	0
Human	1354277.3.patric	d__Bacteria	p__Firmicutes	c__Bacilli	o__Bacillales_D	f__Amphibacillaceae	g__Virgibacillus	s__Virgibacillus kapii	99.33	0.61	2	0	0	2	0	0	0	0
Human	1359.38.patric	d__Bacteria	p__Firmicutes	c__Bacilli	o__Lactobacillales	f__Streptococcaceae	g__Lactococcus	s__Lactococcus lactis_A	99.62	0.57	2	0	0	0	0	0	0	0
Human	1360.91.patric	d__Bacteria	p__Firmicutes	c__Bacilli	o__Lactobacillales	f__Streptococcaceae	g__Lactococcus	s__Lactococcus lactis	100	0.57	2	0	0	0	0	0	0	0
Human	137838.3.patric	d__Bacteria	p__Firmicutes_A	c__Clostridia	o__Clostridiales	f__Clostridiaceae	g__Clostridium	s__Clostridium neonatale	99.19	0.81	2	0	0	0	0	0	0	0
Human	1384067.3.patric	d__Bacteria	p__Firmicutes	c__Bacilli	o__Lactobacillales	f__Lactobacillaceae	g__Pediococcus	s__Pediococcus acidilactici	99.38	0	2	0	0	1	0	0	0	0
Human	1401244.3.patric	d__Archaea	p__Methanobacteriota	c__Methanobacteria	o__Methanobacteriales	f__Methanobacteriaceae	g__Methanobrevibacter_C	s__Methanobrevibacter_C arboriphilus_A	99.2	0	2	0	0	0	0	0	0	0
Human	1410651.3.patric	d__Bacteria	p__Firmicutes_A	c__Clostridia	o__Lachnospirales	f__Lachnospiraceae	g__Lacrimispora	s__Lacrimispora aerotolerans	99.37	0	2	0	0	0	0	0	0	0
Human	1414720.3.patric	d__Bacteria	p__Firmicutes_A	c__Clostridia	o__Clostridiales	f__Clostridiaceae	g__Clostridium	s__Clostridium saudiense	99.19	1.77	2	0	0	0	0	0	0	0
Human	1423718.3.patric	d__Bacteria	p__Firmicutes	c__Bacilli	o__Lactobacillales	f__Lactobacillaceae	g__Ligilactobacillus	s__Ligilactobacillus agilis	98.69	0.26	2	0	0	0	0	0	0	0
Human	1423724.4.patric	d__Bacteria	p__Firmicutes	c__Bacilli	o__Lactobacillales	f__Lactobacillaceae	g__Ligilactobacillus	s__Ligilactobacillus apodemi	99.48	0	2	0	0	0	0	0	0	0
Human	1423738.3.patric	d__Bacteria	p__Firmicutes	c__Bacilli	o__Lactobacillales	f__Lactobacillaceae	g__Lapidilactobacillus	s__Lapidilactobacillus dextrinicus	99.35	2.09	2	0	0	0	0	0	0	0
Human	1423746.3.patric	d__Bacteria	p__Firmicutes	c__Bacilli	o__Lactobacillales	f__Lactobacillaceae	g__Limosilactobacillus	s__Limosilactobacillus frumenti	99.46	0	2	0	0	1	0	0	0	0
Human	1423758.3.patric	d__Bacteria	p__Firmicutes	c__Bacilli	o__Lactobacillales	f__Lactobacillaceae	g__Lactobacillus	s__Lactobacillus hominis	96.68	0.48	2	0	0	0	0	0	0	0
Human	1423763.3.patric	d__Bacteria	p__Firmicutes	c__Bacilli	o__Lactobacillales	f__Lactobacillaceae	g__Lactobacillus	s__Lactobacillus kalixensis	99.03	0.32	2	0	0	0	0	0	0	0
Human	1423767.3.patric	d__Bacteria	p__Firmicutes	c__Bacilli	o__Lactobacillales	f__Lactobacillaceae	g__Lactobacillus	s__Lactobacillus kitasatonis	98.94	0	2	0	0	0	0	0	0	0
Human	1423794.3.patric	d__Bacteria	p__Firmicutes	c__Bacilli	o__Lactobacillales	f__Lactobacillaceae	g__Limosilactobacillus	s__Limosilactobacillus pontis	98.37	0	2	0	0	0	0	0	0	0
Human	1423802.4.patric	d__Bacteria	p__Firmicutes	c__Bacilli	o__Lactobacillales	f__Lactobacillaceae	g__Lentilactobacillus	s__Lentilactobacillus senioris	98.75	0.31	2	0	0	0	0	0	0	0
Human	1423813.3.patric	d__Bacteria	p__Firmicutes	c__Bacilli	o__Lactobacillales	f__Lactobacillaceae	g__Paucilactobacillus	s__Paucilactobacillus vaccinostercus	99.46	0.82	2	0	0	0	0	0	0	0
Human	1423815.3.patric	d__Bacteria	p__Firmicutes	c__Bacilli	o__Lactobacillales	f__Lactobacillaceae	g__Companilactobacillus	s__Companilactobacillus versmoldensis	99.48	0.59	2	0	0	0	0	0	0	0
Human	1469950.3.patric	d__Bacteria	p__Firmicutes_A	c__Clostridia	o__Lachnospirales	f__Lachnospiraceae	g__Robinsoniella	s__Robinsoniella peoriensis	99.37	0.95	2	0	0	0	0	0	0	0
Human	1499687.3.patric	d__Bacteria	p__Firmicutes	c__Bacilli	o__Bacillales_A	f__Planococcaceae	g__Planococcus	s__Planococcus massiliensis	99.34	0	2	0	0	1	0	0	0	0
Human	1500897.3.patric	d__Bacteria	p__Proteobacteria	c__Gammaproteobacteria	o__Burkholderiales	f__Burkholderiaceae	g__Paraburkholderia	s__Paraburkholderia sp000745015	99.9	2.18	2	0	0	0	1	0	0	0
Human	154288.4.patric	d__Bacteria	p__Firmicutes	c__Bacilli	o__Haloplasmatales_A	f__Turicibacteraceae	g__Turicibacter	s__Turicibacter sp001543345	91.6	1.84	2	0	0	0	0	0	0	0
Human	1572646.3.patric	d__Bacteria	p__Bacteroidota	c__Bacteroidia	o__Bacteroidales	f__Coprobacteraceae	g__Coprobacter	s__Coprobacter secundus	99.5	0	2	0	0	0	0	0	0	0
Human	1574263.3.patric	d__Bacteria	p__Firmicutes	c__Bacilli	o__Erysipelotrichales	f__Erysipelatoclostridiaceae	g__Longibaculum	s__Longibaculum muris	100	0.94	2	0	0	0	0	0	0	0
Human	1624.73.patric	d__Bacteria	p__Firmicutes	c__Bacilli	o__Lactobacillales	f__Lactobacillaceae	g__Ligilactobacillus	s__Ligilactobacillus salivarius	99.48	0	2	0	0	0	0	0	0	0
Human	165185.3.patric	d__Bacteria	p__Firmicutes_A	c__Clostridia	o__Lachnospirales	f__Lachnospiraceae	g__CAG-603	s__CAG-603 sp900066105	99.33	0	2	0	0	0	0	0	0	0
Human	165185.5.patric	d__Bacteria	p__Firmicutes_A	c__Clostridia	o__Peptostreptococcales	f__Anaerovoracaceae	g__UBA1191	s__UBA1191 sp900066305	98.58	2.13	2	0	0	0	0	0	0	0
Human	165186.24.patric	d__Bacteria	p__Firmicutes_A	c__Clostridia	o__Lachnospirales	f__Lachnospiraceae	g__Blautia_A	s__Blautia_A sp900066355	99.37	0.63	2	0	0	0	0	0	0	0
Human	165190.3.patric	d__Bacteria	p__Actinobacteriota	c__Coriobacteriia	o__Coriobacteriales	f__Coriobacteriaceae	g__Enorma	s__Enorma massiliensis	98.39	0.81	2	0	0	0	0	0	0	0
Human	1654388.4.patric	d__Bacteria	p__Firmicutes	c__Bacilli	o__Staphylococcales	f__Staphylococcaceae	g__Staphylococcus	s__Staphylococcus schweitzeri	99.65	0.39	2	0	0	0	0	0	0	0
Human	1658108.3.patric	d__Bacteria	p__Firmicutes_A	c__Clostridia	o__Lachnospirales	f__Cellulosilyticaceae	g__Niameybacter	s__Niameybacter massiliensis	97.99	4.25	2	0	0	0	0	0	0	0
Human	167968.4.patric	d__Bacteria	p__Desulfobacterota	c__Desulfovibrionia	o__Desulfovibrionales	f__Desulfovibrionaceae	g__Desulfovibrio	s__Desulfovibrio sp900095395	100	0.79	2	0	0	0	0	0	0	0
Human	1697781.3.patric	d__Bacteria	p__Firmicutes_A	c__Clostridia	o__Lachnospirales	f__Lachnospiraceae	g__UC5-1-2E3	s__UC5-1-2E3 sp001304875	90.94	0	2	0	0	0	0	0	0	0
Human	1702221.3.patric	d__Bacteria	p__Firmicutes	c__Bacilli	o__Erysipelotrichales	f__Erysipelotrichaceae	g__Faecalibaculum	s__Faecalibaculum rodentium	98.11	1.35	2	0	0	0	0	0	0	0
Human	1715059.3.patric	d__Bacteria	p__Firmicutes	c__Bacilli	o__Staphylococcales	f__Staphylococcaceae	g__Staphylococcus	s__Staphylococcus caprae	99.27	0	2	0	0	0	0	0	0	0
Human	171693.4.patric	d__Bacteria	p__Firmicutes	c__Bacilli	o__Bacillales_D	f__Amphibacillaceae	g__Virgibacillus	s__Virgibacillus picturae	100	0.44	2	0	0	1	0	0	0	0
Human	1742358.3.patric	d__Bacteria	p__Firmicutes	c__Bacilli	o__Bacillales_B	f__DSM-18226	g__Cytobacillus	s__Cytobacillus praedii	97.27	1.54	2	0	0	4	0	0	0	0
Human	1805477.3.patric	d__Bacteria	p__Firmicutes_A	c__Clostridia	o__Lachnospirales	f__Lachnospiraceae	g__Lachnoclostridium	s__Lachnoclostridium sp900078195	99.11	2.68	2	0	0	0	0	0	0	0
Human	1805635.3.patric	d__Bacteria	p__Proteobacteria	c__Gammaproteobacteria	o__Pseudomonadales	f__Moraxellaceae	g__Acinetobacter	s__Acinetobacter sp001647535	99.93	0.18	2	1	0	0	0	0	0	0
Human	1805714.3.patric	d__Bacteria	p__Firmicutes_A	c__Clostridia_A	o__Christensenellales	f__Christensenellaceae	g__Christensenella	s__Christensenella massiliensis	98.79	0.81	2	0	0	0	0	0	0	0
Human	1807735.4.patric	d__Bacteria	p__Bacteroidota	c__Bacteroidia	o__Bacteroidales	f__Muribaculaceae	g__Amulumruptor	s__Amulumruptor sp001689515	96.42	0.25	2	1	0	0	0	0	0	0
Human	1816676.3.patric	d__Bacteria	p__Bacteroidota	c__Bacteroidia	o__Bacteroidales	f__Rikenellaceae	g__Alistipes	s__Alistipes provencensis	100	0	2	1	0	0	0	0	0	0
Human	1816677.3.patric	d__Bacteria	p__Bacteroidota	c__Bacteroidia	o__Bacteroidales	f__Marinifilaceae	g__Butyricimonas	s__Butyricimonas synergistica	100	0	2	1	0	0	0	0	0	0
Human	1816678.3.patric	d__Bacteria	p__Firmicutes_A	c__Clostridia_A	o__Christensenellales	f__Christensenellaceae	g__Christensenella	s__Christensenella timonensis	97.98	0.81	2	0	0	0	0	0	0	0
Human	1841857.3.patric	d__Bacteria	p__Bacteroidota	c__Bacteroidia	o__Bacteroidales	f__Marinifilaceae	g__Odoribacter	s__Odoribacter massiliensis	99.89	0	2	0	0	0	0	0	0	0
Human	1871003.3.patric	d__Bacteria	p__Bacteroidota	c__Bacteroidia	o__Bacteroidales	f__Rikenellaceae	g__Tidjanibacter	s__Tidjanibacter inops_A	99.52	0	2	0	0	0	0	0	0	0
Human	1871006.4.patric	d__Bacteria	p__Bacteroidota	c__Bacteroidia	o__Bacteroidales	f__Bacteroidaceae	g__Bacteroides	s__Bacteroides congonensis	97.68	0.6	2	0	0	0	0	0	0	0
Human	189381.18.patric	d__Bacteria	p__Firmicutes	c__Bacilli	o__Bacillales_B	f__Bacillaceae_B	g__Rossellomorea	s__Rossellomorea marisflavi	99.34	1.1	2	0	0	0	0	0	0	0
Human	1896982.3.patric	d__Bacteria	p__Firmicutes_A	c__Clostridia	o__Clostridiales	f__Clostridiaceae	g__Clostridium	s__Clostridium sp001916075	96.75	0	2	0	0	0	0	0	0	0
Human	1899016.3.patric	d__Bacteria	p__Desulfobacterota	c__Desulfovibrionia	o__Desulfovibrionales	f__Desulfovibrionaceae	g__Desulfovibrio	s__Desulfovibrio sp002237645	100	0	2	0	0	0	0	0	0	0
Human	1911587.3.patric	d__Bacteria	p__Firmicutes	c__Bacilli	o__Bacillales_D	f__Amphibacillaceae	g__Virgibacillus	s__Virgibacillus pantothenticus	100	0.67	2	0	0	0	0	0	0	0
Human	1914540.3.patric	d__Bacteria	p__Firmicutes	c__Bacilli	o__Bacillales_B	f__Bacillaceae_C	g__Heyndrickxia	s__Heyndrickxia oleronia	98.3	2.97	2	0	0	3	0	0	0	0
Human	1914868.3.patric	d__Bacteria	p__Proteobacteria	c__Gammaproteobacteria	o__Burkholderiales	f__Burkholderiaceae	g__Comamonas	s__Comamonas kerstersii	96.85	0.57	2	0	0	0	0	0	0	0
Human	1917876.3.patric	d__Bacteria	p__Firmicutes_A	c__Clostridia	o__Lachnospirales	f__Lachnospiraceae	g__Blautia_A	s__Blautia_A sp900120195	99.37	1.58	2	0	0	0	0	0	0	0
Human	1946088.3.patric	d__Bacteria	p__Bacteroidota	c__Bacteroidia	o__Bacteroidales	f__Bacteroidaceae	g__Phocaeicola	s__Phocaeicola sp002493165	95.04	1.12	2	0	0	0	0	0	0	0
Human	1946511.3.patric	d__Bacteria	p__Firmicutes	c__Bacilli	o__Erysipelotrichales	f__Erysipelotrichaceae	g__Absicoccus	s__Absicoccus porci	95.9	2.59	2	0	0	0	0	0	0	0
Human	1946695.3.patric	d__Bacteria	p__Firmicutes_A	c__Clostridia	o__Lachnospirales	f__Lachnospiraceae	g__Eubacterium_F	s__Eubacterium_F sp002431395	98.66	1.34	2	0	0	0	0	0	0	0
Human	1947459.3.patric	d__Bacteria	p__Firmicutes	c__Bacilli	o__Erysipelotrichales	f__Erysipelotrichaceae	g__Bulleidia	s__Bulleidia massiliensis_B	99.52	0.32	2	0	0	0	0	0	0	0
Human	1950692.3.patric	d__Bacteria	p__Bacteroidota	c__Bacteroidia	o__Bacteroidales	f__UBA932	g__RC9	s__RC9 sp002439875	90.79	0.95	2	0	0	0	0	0	0	0
Human	1950699.3.patric	d__Bacteria	p__Bacteroidota	c__Bacteroidia	o__Bacteroidales	f__UBA932	g__RC9	s__RC9 sp002439095	93.71	0.4	2	0	0	0	0	0	0	0
Human	1950703.3.patric	d__Bacteria	p__Bacteroidota	c__Bacteroidia	o__Bacteroidales	f__UBA932	g__RC9	s__RC9 sp002437305	92.7	0.24	2	0	0	0	0	0	0	0
Human	1950735.3.patric	d__Bacteria	p__Bacteroidota	c__Bacteroidia	o__Bacteroidales	f__UBA932	g__RC9	s__RC9 sp002297815	92.75	1.19	2	0	0	0	0	0	0	0
Human	1951653.3.patric	d__Bacteria	p__Proteobacteria	c__Gammaproteobacteria	o__Enterobacterales	f__Enterobacteriaceae	g__Atlantibacter	s__Atlantibacter hermannii	96.72	0.85	2	0	0	0	0	0	0	0
Human	1952447.3.patric	d__Bacteria	p__Firmicutes_A	c__Clostridia	o__Oscillospirales	f__Ruminococcaceae	g__CAG-115	s__CAG-115 sp002304735	91.14	0	2	0	0	0	0	0	0	0
Human	1965537.3.patric	d__Bacteria	p__Firmicutes_A	c__Clostridia	o__Oscillospirales	f__Oscillospiraceae	g__Flavonifractor	s__Flavonifractor sp002161215	100	0.67	2	0	0	0	0	0	0	0
Human	1965612.3.patric	d__Bacteria	p__Actinobacteriota	c__Coriobacteriia	o__Coriobacteriales	f__Coriobacteriaceae	g__An7	s__An7 sp002159765	98.59	0.81	2	0	0	0	0	0	0	0
Human	1965630.3.patric	d__Bacteria	p__Actinobacteriota	c__Coriobacteriia	o__Coriobacteriales	f__Coriobacteriaceae	g__An7	s__An7 sp002161805	98.79	0.81	2	0	0	0	0	0	0	0
Human	1965651.3.patric	d__Bacteria	p__Actinobacteriota	c__Coriobacteriia	o__Coriobacteriales	f__Coriobacteriaceae	g__An7	s__An7 sp002159335	99.19	0.81	2	0	0	0	0	0	0	0
Human	1987504.3.patric	d__Bacteria	p__Bacteroidota	c__Bacteroidia	o__Bacteroidales	f__Marinifilaceae	g__Butyricimonas	s__Butyricimonas sp900184685	100	0	2	1	0	0	0	0	0	0
Human	2024224.3.patric	d__Bacteria	p__Bacteroidota	c__Bacteroidia	o__Bacteroidales	f__Bacteroidaceae	g__Prevotella	s__Prevotella sp002251435	99.63	1.3	2	0	0	0	0	0	0	0
Human	2025659.3.patric	d__Bacteria	p__Bacteroidota	c__Bacteroidia	o__Bacteroidales	f__Bacteroidaceae	g__Bacteroides	s__Bacteroides ovatus	99.14	1.62	2	0	0	0	0	0	0	0
Human	246432.6.patric	d__Bacteria	p__Firmicutes	c__Bacilli	o__Staphylococcales	f__Staphylococcaceae	g__Staphylococcus	s__Staphylococcus equorum	99.44	0	2	0	0	1	0	0	0	0
Human	253.25.patric	d__Bacteria	p__Bacteroidota	c__Bacteroidia	o__Flavobacteriales	f__Weeksellaceae	g__Chryseobacterium	s__Chryseobacterium gleum	100	0	2	0	0	0	0	0	0	0
Human	2562617078.img	d__Bacteria	p__Firmicutes_A	c__Clostridia	o__Oscillospirales	f__Ruminococcaceae	g__Gemmiger	s__Gemmiger variabilis	97.96	0	2	0	0	0	0	0	0	0
Human	2562617097.img	d__Bacteria	p__Proteobacteria	c__Gammaproteobacteria	o__Enterobacterales	f__Enterobacteriaceae	g__Providencia	s__Providencia rettgeri_D	100	0.54	2	0	0	0	0	0	0	0
Human	2636416145.img	d__Bacteria	p__Firmicutes	c__Bacilli	o__Lactobacillales	f__Lactobacillaceae	g__Limosilactobacillus	s__Limosilactobacillus fermentum	99.18	0.82	2	0	0	0	0	0	0	0
Human	2693429876.img	d__Bacteria	p__Bacteroidota	c__Bacteroidia	o__Bacteroidales	f__Tannerellaceae	g__Parabacteroides	s__Parabacteroides chinchillae	99.62	0	2	0	0	0	0	0	0	0
Human	270498.16.patric	d__Bacteria	p__Firmicutes_A	c__Clostridia_A	o__Christensenellales	f__Christensenellaceae	g__Christensenella	s__Christensenella hongkongensis	97.55	2.97	2	0	0	0	0	0	0	0
Human	272621.13.patric	d__Bacteria	p__Firmicutes	c__Bacilli	o__Lactobacillales	f__Lactobacillaceae	g__Lactobacillus	s__Lactobacillus acidophilus	98.94	0	2	0	0	0	0	0	0	0
Human	2734482315.img	d__Bacteria	p__Firmicutes_A	c__Clostridia	o__Lachnospirales	f__Lachnospiraceae	g__Lacrimispora	s__	91.77	2.22	2	0	0	0	0	0	0	0
Human	279808.8.patric	d__Bacteria	p__Firmicutes	c__Bacilli	o__Staphylococcales	f__Staphylococcaceae	g__Staphylococcus	s__Staphylococcus haemolyticus	99.62	0	2	0	0	0	0	0	0	0
Human	29385.100.patric	d__Bacteria	p__Firmicutes	c__Bacilli	o__Staphylococcales	f__Staphylococcaceae	g__Staphylococcus	s__Staphylococcus saprophyticus	99.44	0	2	0	0	0	0	0	0	0
Human	29485.8.patric	d__Bacteria	p__Proteobacteria	c__Gammaproteobacteria	o__Enterobacterales	f__Enterobacteriaceae	g__Yersinia	s__Yersinia rohdei	99.89	0.16	2	0	0	0	0	0	0	0
Human	39488.4.patric	d__Bacteria	p__Firmicutes_A	c__Clostridia	o__Lachnospirales	f__Lachnospiraceae	g__Anaerobutyricum	s__Anaerobutyricum hallii	99.33	0.67	2	0	0	0	0	0	0	0
Human	396513.4.patric	d__Bacteria	p__Firmicutes	c__Bacilli	o__Staphylococcales	f__Staphylococcaceae	g__Staphylococcus	s__Staphylococcus carnosus	99.45	1.1	2	0	0	0	0	0	0	0
Human	411903.6.patric	d__Bacteria	p__Actinobacteriota	c__Coriobacteriia	o__Coriobacteriales	f__Coriobacteriaceae	g__Collinsella	s__Collinsella aerofaciens	99.6	1.61	2	0	1	0	0	0	0	0
Human	44008.5.patric	d__Bacteria	p__Firmicutes	c__Bacilli	o__Lactobacillales	f__Enterococcaceae	g__Enterococcus_E	s__Enterococcus_E cecorum	99.17	0.33	2	0	0	0	0	0	0	0
Human	445974.6.patric	d__Bacteria	p__Firmicutes	c__Bacilli	o__Erysipelotrichales	f__Erysipelatoclostridiaceae	g__Erysipelatoclostridium	s__Erysipelatoclostridium ramosum	100	0	2	0	0	0	0	0	0	0
Human	457421.5.patric	d__Bacteria	p__Firmicutes_A	c__Clostridia	o__Lachnospirales	f__Lachnospiraceae	g__Enterocloster	s__Enterocloster sp000155435	99.37	1.27	2	0	0	0	0	0	0	0
Human	460384.4.patric	d__Bacteria	p__Firmicutes_A	c__Clostridia	o__Lachnospirales	f__Lachnospiraceae	g__Enterocloster	s__Enterocloster lavalensis	99.22	0	2	0	0	0	0	0	0	0
Human	469591.4.patric	d__Bacteria	p__Bacteroidota	c__Bacteroidia	o__Bacteroidales	f__Tannerellaceae	g__Parabacteroides	s__Parabacteroides distasonis	99.04	0	2	0	0	0	0	0	0	0
Human	52242.8.patric	d__Bacteria	p__Firmicutes	c__Bacilli	o__Lactobacillales	f__Lactobacillaceae	g__Lactobacillus	s__Lactobacillus gallinarum	98.94	0	2	0	0	0	0	0	0	0
Human	556259.3.patric	d__Bacteria	p__Bacteroidota	c__Bacteroidia	o__Bacteroidales	f__Bacteroidaceae	g__Bacteroides	s__Bacteroides sp003463205	98.81	0.43	2	0	0	0	0	0	0	0
Human	565653.4.patric	d__Bacteria	p__Firmicutes	c__Bacilli	o__Lactobacillales	f__Enterococcaceae	g__Enterococcus_D	s__Enterococcus_D gallinarum	99.25	0	2	0	0	0	0	0	0	0
Human	584.202.patric	d__Bacteria	p__Proteobacteria	c__Gammaproteobacteria	o__Enterobacterales	f__Enterobacteriaceae	g__Proteus	s__Proteus mirabilis	100	0	2	0	0	0	0	0	0	0
Human	585.10.patric	d__Bacteria	p__Proteobacteria	c__Gammaproteobacteria	o__Enterobacterales	f__Enterobacteriaceae	g__Proteus	s__Proteus penneri	100	0	2	0	0	0	0	0	0	0
Human	585.16.patric	d__Bacteria	p__Proteobacteria	c__Gammaproteobacteria	o__Enterobacterales	f__Enterobacteriaceae	g__Proteus	s__Proteus cibarius	100	0	2	0	0	0	0	0	0	0
Human	59620.22.patric	d__Bacteria	p__Firmicutes_A	c__Clostridia	o__Lachnospirales	f__Lachnospiraceae	g__Schaedlerella	s__Schaedlerella sp900066545	98.54	0	2	0	0	0	0	0	0	0
Human	59620.57.patric	d__Bacteria	p__Firmicutes_A	c__Clostridia	o__Lachnospirales	f__Lachnospiraceae	g__CAG-81	s__CAG-81 sp900066785	99.37	1.16	2	0	0	0	0	0	0	0
Human	59620.6.patric	d__Bacteria	p__Firmicutes_A	c__Clostridia	o__Lachnospirales	f__Lachnospiraceae	g__GCA-900066135	s__GCA-900066135 sp900066135	99.37	0.12	2	0	0	0	0	0	0	0
Human	596319.3.patric	d__Bacteria	p__Firmicutes	c__Bacilli	o__Staphylococcales	f__Staphylococcaceae	g__Staphylococcus	s__Staphylococcus warneri_A	99.73	0.06	2	0	0	0	0	0	0	0
Human	60520.3.patric	d__Bacteria	p__Firmicutes	c__Bacilli	o__Lactobacillales	f__Lactobacillaceae	g__Lactiplantibacillus	s__Lactiplantibacillus paraplantarum	99.38	3.09	2	0	0	0	0	0	0	0
Human	61015.8.patric	d__Bacteria	p__Firmicutes	c__Bacilli	o__Staphylococcales	f__Staphylococcaceae	g__Staphylococcus	s__Staphylococcus succinus	99.45	1.93	2	0	0	0	0	0	0	0
Human	630.30.patric	d__Bacteria	p__Proteobacteria	c__Gammaproteobacteria	o__Enterobacterales	f__Enterobacteriaceae	g__Yersinia	s__Yersinia enterocolitica	100	0	2	0	0	0	0	0	0	0
Human	657314.3.patric	d__Bacteria	p__Firmicutes_A	c__Clostridia	o__Lachnospirales	f__Lachnospiraceae	g__Blautia_A	s__Blautia_A obeum_B	99.37	0.63	2	0	0	0	0	0	0	0
Human	702446.3.patric	d__Bacteria	p__Bacteroidota	c__Bacteroidia	o__Bacteroidales	f__Bacteroidaceae	g__Phocaeicola	s__Phocaeicola vulgatus	99.25	0	2	0	0	0	0	0	0	0
Human	70258.6.patric	d__Bacteria	p__Firmicutes	c__Bacilli	o__Staphylococcales	f__Staphylococcaceae	g__Staphylococcus	s__Staphylococcus piscifermentans	99.45	1.24	2	0	0	0	0	0	0	0
Human	72758.6.patric	d__Bacteria	p__Firmicutes	c__Bacilli	o__Staphylococcales	f__Staphylococcaceae	g__Staphylococcus	s__Staphylococcus capitis	99.81	0.1	2	0	0	0	0	0	0	0
Human	742722.3.patric	d__Bacteria	p__Actinobacteriota	c__Coriobacteriia	o__Coriobacteriales	f__Coriobacteriaceae	g__Collinsella	s__Collinsella sp000763055	99.19	0.81	2	0	0	0	0	0	0	0
Human	742766.3.patric	d__Bacteria	p__Bacteroidota	c__Bacteroidia	o__Bacteroidales	f__Dysgonomonadaceae	g__Dysgonomonas	s__Dysgonomonas gadei	100	0.55	2	0	0	0	0	0	0	0
Human	74426.4.patric	d__Bacteria	p__Actinobacteriota	c__Coriobacteriia	o__Coriobacteriales	f__Coriobacteriaceae	g__Collinsella	s__Collinsella aerofaciens_E	99.19	0.81	2	0	0	0	0	0	0	0
Human	74426.49.patric	d__Bacteria	p__Actinobacteriota	c__Coriobacteriia	o__Coriobacteriales	f__Coriobacteriaceae	g__Collinsella	s__Collinsella aerofaciens_A	100	0.81	2	0	0	0	0	0	0	0
Human	765821.10.patric	d__Bacteria	p__Firmicutes_A	c__Clostridia	o__Lachnospirales	f__Lachnospiraceae	g__Blautia_A	s__Blautia_A sp900066505	98.73	1.27	2	0	0	0	0	0	0	0
Human	765821.6.patric	d__Bacteria	p__Firmicutes_A	c__Clostridia	o__Lachnospirales	f__Lachnospiraceae	g__Blautia_A	s__Blautia_A sp900066205	99.37	0.32	2	0	0	0	0	0	0	0
Human	765821.8.patric	d__Bacteria	p__Firmicutes_A	c__Clostridia	o__Lachnospirales	f__Lachnospiraceae	g__Blautia_A	s__Blautia_A massiliensis	99.37	0.32	2	0	0	0	0	0	0	0
Human	768486.3.patric	d__Bacteria	p__Firmicutes	c__Bacilli	o__Lactobacillales	f__Enterococcaceae	g__Enterococcus_B	s__Enterococcus_B hirae	99.63	0	2	0	0	0	0	0	0	0
Human	856.11.patric	d__Bacteria	p__Fusobacteriota	c__Fusobacteriia	o__Fusobacteriales	f__Fusobacteriaceae	g__Fusobacterium_A	s__Fusobacterium_A varium_A	100	2.25	2	1	0	0	0	0	0	0
Human	891391.3.patric	d__Bacteria	p__Firmicutes	c__Bacilli	o__Lactobacillales	f__Lactobacillaceae	g__Lactobacillus	s__Lactobacillus amylovorus	98.94	0	2	0	0	0	0	0	0	0
Human	927665.4.patric	d__Bacteria	p__Bacteroidota	c__Bacteroidia	o__Bacteroidales	f__Tannerellaceae	g__Parabacteroides	s__Parabacteroides goldsteinii	99.62	0.38	2	0	0	0	0	0	0	0
Human	941770.3.patric	d__Bacteria	p__Firmicutes	c__Bacilli	o__Lactobacillales	f__Lactobacillaceae	g__Fructilactobacillus	s__Fructilactobacillus fructivorans	99.37	0.16	2	0	0	0	0	0	0	0
Human	946235.3.patric	d__Bacteria	p__Firmicutes	c__Bacilli	o__Bacillales_D	f__Amphibacillaceae	g__Oceanobacillus	s__Oceanobacillus massiliensis	100	0.22	2	0	0	0	0	0	0	0
Human	985002.19.patric	d__Bacteria	p__Firmicutes	c__Bacilli	o__Staphylococcales	f__Staphylococcaceae	g__Staphylococcus	s__Staphylococcus argenteus	99.65	0.36	2	0	0	0	0	0	0	0
Human	999410.3.patric	d__Bacteria	p__Firmicutes_A	c__Clostridia	o__Lachnospirales	f__Lachnospiraceae	g__Enterocloster	s__Enterocloster clostridioformis	99.32	0	2	0	0	0	0	0	0	0
Human	ERS235498_28.hgm	d__Bacteria	p__Firmicutes_A	c__Clostridia_A	o__Christensenellales	f__QAND01	g__UMGS1975	s__UMGS1975 sp900751745	94.09	3.25	2	0	0	0	0	0	0	0
Human	ERS235506_6.hgm	d__Bacteria	p__Actinobacteriota	c__Coriobacteriia	o__Coriobacteriales	f__Coriobacteriaceae	g__Collinsella	s__Collinsella sp900751755	97.58	2.42	2	0	0	0	0	0	0	0
Human	ERS235526_30.hgm	d__Bacteria	p__Actinobacteriota	c__Coriobacteriia	o__Coriobacteriales	f__Coriobacteriaceae	g__Collinsella	s__Collinsella sp900751695	95.3	1.08	2	0	0	0	0	0	0	0
Human	ERS235532_11.hgm	d__Bacteria	p__Firmicutes	c__Bacilli	o__Erysipelotrichales	f__Erysipelotrichaceae	g__Holdemanella	s__Holdemanella sp003458715	97.04	0.98	2	0	0	0	0	0	0	0
Human	ERS235543_27.hgm	d__Bacteria	p__Actinobacteriota	c__Coriobacteriia	o__Coriobacteriales	f__Coriobacteriaceae	g__Collinsella	s__Collinsella sp900549555	93.55	0.81	2	0	0	0	0	0	0	0
Human	ERS235545_55.hgm	d__Bacteria	p__Actinobacteriota	c__Coriobacteriia	o__Coriobacteriales	f__Eggerthellaceae	g__CAG-1427	s__CAG-1427 sp900555755	99.19	2.42	2	0	0	0	0	0	0	0
Human	ERS235550_95.hgm	d__Bacteria	p__Actinobacteriota	c__Coriobacteriia	o__Coriobacteriales	f__Coriobacteriaceae	g__Collinsella	s__Collinsella sp900752015	97.58	1.15	2	0	0	0	0	0	0	0
Human	ERS235553_69.hgm	d__Bacteria	p__Firmicutes_A	c__Clostridia	o__Oscillospirales	f__Ruminococcaceae	g__Gemmiger	s__Gemmiger sp900540595	97.28	0	2	0	0	0	0	0	0	0
Human	ERS235559_36.hgm	d__Bacteria	p__Firmicutes_A	c__Clostridia	o__Lachnospirales	f__Lachnospiraceae	g__CAG-590	s__CAG-590 sp900544905	95.3	0	2	0	0	0	0	0	0	0
Human	ERS235563_53.hgm	d__Bacteria	p__Actinobacteriota	c__Coriobacteriia	o__Coriobacteriales	f__Coriobacteriaceae	g__Collinsella	s__Collinsella sp900540945	90.32	0.81	2	0	0	0	0	0	0	0
Human	ERS235564_44.hgm	d__Bacteria	p__Firmicutes_A	c__Clostridia	o__Oscillospirales	f__Ruminococcaceae	g__Gemmiger	s__Gemmiger qucibialis	96.6	0	2	0	0	0	0	0	0	0
Human	ERS235564_53.hgm	d__Bacteria	p__Actinobacteriota	c__Coriobacteriia	o__Coriobacteriales	f__Coriobacteriaceae	g__Collinsella	s__Collinsella sp900752215	93.23	0.81	2	0	0	0	0	0	0	0
Human	ERS235621_83.hgm	d__Bacteria	p__Actinobacteriota	c__Coriobacteriia	o__Coriobacteriales	f__Coriobacteriaceae	g__Collinsella	s__	95.16	0.81	2	0	0	0	0	0	0	0
Human	ERS235623_78.hgm	d__Bacteria	p__Firmicutes_A	c__Clostridia	o__Oscillospirales	f__Acutalibacteraceae	g__Ruminococcus_E	s__Ruminococcus_E bromii	96.31	0.67	2	0	0	0	0	0	0	0
Human	ERS235626_26.hgm	d__Bacteria	p__Actinobacteriota	c__Coriobacteriia	o__Coriobacteriales	f__Coriobacteriaceae	g__Collinsella	s__Collinsella sp900752545	95.7	1.91	2	0	0	0	0	0	0	0
Human	ERS235628_3.hgm	d__Bacteria	p__Firmicutes_A	c__Clostridia_A	o__Christensenellales	f__CAG-74	g__Firm-11	s__Firm-11 sp004556545	96.01	3.12	2	0	0	0	0	0	0	0
Human	ERS396300_80.hgm	d__Bacteria	p__Bacteroidota	c__Bacteroidia	o__Bacteroidales	f__UBA932	g__RC9	s__RC9 sp000432655	92.14	4.13	2	0	0	0	0	0	0	0
Human	ERS396312_38.hgm	d__Bacteria	p__Bacteroidota	c__Bacteroidia	o__Bacteroidales	f__Bacteroidaceae	g__Phocaeicola	s__Phocaeicola sp900544675	96.69	0.8	2	0	0	0	0	0	0	0
Human	ERS396322_76.hgm	d__Bacteria	p__Firmicutes_A	c__Clostridia	o__Lachnospirales	f__Lachnospiraceae	g__UBA5416	s__UBA5416 sp900539175	93.04	3.16	2	0	0	0	0	0	0	0
Human	ERS396331_8.hgm	d__Bacteria	p__Bacteroidota	c__Bacteroidia	o__Bacteroidales	f__Muribaculaceae	g__UBA7173	s__UBA7173 sp900548705	90.88	0.82	2	0	0	0	0	0	0	0
Human	ERS396332_47.hgm	d__Bacteria	p__Actinobacteriota	c__Coriobacteriia	o__Coriobacteriales	f__Eggerthellaceae	g__CAG-1427	s__CAG-1427 sp900753095	96.55	2.15	2	0	0	0	0	0	0	0
Human	ERS396354_11.hgm	d__Bacteria	p__Bacteroidota	c__Bacteroidia	o__Bacteroidales	f__UBA932	g__RC9	s__RC9 sp900544195	93.41	1.35	2	0	0	0	0	0	0	0
Human	ERS396373_88.hgm	d__Bacteria	p__Firmicutes	c__Bacilli	o__Acholeplasmatales	f__Anaeroplasmataceae	g__UMGS268	s__UMGS268 sp900540705	96	2.67	2	0	0	0	0	0	0	0
Human	ERS396373_9.hgm	d__Bacteria	p__Firmicutes_A	c__Clostridia	o__Lachnospirales	f__Lachnospiraceae	g__CAG-590	s__CAG-590 sp900548855	93.49	3.36	2	0	0	0	0	0	0	0
Human	ERS396377_28.hgm	d__Bacteria	p__Bacteroidota	c__Bacteroidia	o__Bacteroidales	f__Rikenellaceae	g__Alistipes	s__Alistipes sp900550925	94.31	1.92	2	0	0	0	0	0	0	0
Human	ERS396421_17.hgm	d__Bacteria	p__Firmicutes	c__Bacilli	o__Lactobacillales	f__Lactobacillaceae	g__Ligilactobacillus	s__Ligilactobacillus ruminis	97.91	0	2	0	0	0	0	0	0	0
Human	ERS396424_30.hgm	d__Bacteria	p__Firmicutes	c__Bacilli	o__RFN20	f__CAG-826	g__UBA4855	s__UBA4855 sp900540395	95.51	1.12	2	0	0	0	0	0	0	0
Human	ERS396436_16.hgm	d__Bacteria	p__Actinobacteriota	c__Coriobacteriia	o__Coriobacteriales	f__Coriobacteriaceae	g__Collinsella	s__Collinsella sp900754075	94.35	2.42	2	0	0	0	0	0	0	0
Human	ERS396462_1.hgm	d__Bacteria	p__Actinobacteriota	c__Coriobacteriia	o__Coriobacteriales	f__Coriobacteriaceae	g__Collinsella	s__Collinsella sp900754275	96.77	1.49	2	0	0	0	0	0	0	0
Human	ERS396496_39.hgm	d__Bacteria	p__Actinobacteriota	c__Coriobacteriia	o__Coriobacteriales	f__Coriobacteriaceae	g__Collinsella	s__Collinsella sp900754525	90.41	2.42	2	0	0	0	0	0	0	0
Human	ERS396504_24.hgm	d__Bacteria	p__Bacteroidota	c__Bacteroidia	o__Bacteroidales	f__Rikenellaceae	g__Alistipes	s__Alistipes dispar	99.2	0.48	2	0	0	0	0	0	0	0
Human	ERS396505_108.hgm	d__Bacteria	p__Firmicutes	c__Bacilli	o__Erysipelotrichales	f__Erysipelotrichaceae	g__Holdemanella	s__Holdemanella sp900754615	93.94	2.19	2	0	0	0	0	0	0	0
Human	ERS396505_22.hgm	d__Bacteria	p__Firmicutes_A	c__Clostridia	o__Oscillospirales	f__Ruminococcaceae	g__CAG-115	s__CAG-115 sp003516865	92.28	0	2	0	0	0	0	0	0	0
Human	ERS396508_38.hgm	d__Bacteria	p__Actinobacteriota	c__Coriobacteriia	o__Coriobacteriales	f__Coriobacteriaceae	g__Collinsella	s__Collinsella sp900754745	95.97	4.5	2	0	0	0	0	0	0	0
Human	ERS396510_75.hgm	d__Bacteria	p__Actinobacteriota	c__Coriobacteriia	o__Coriobacteriales	f__Coriobacteriaceae	g__Collinsella	s__Collinsella sp900544225	99.19	0.81	2	0	0	0	0	0	0	0
Human	ERS396512_33.hgm	d__Bacteria	p__Firmicutes	c__Bacilli	o__Erysipelotrichales	f__Erysipelotrichaceae	g__Amedibacterium	s__Amedibacterium intestinale	93.4	0	2	0	0	0	0	0	0	0
Human	ERS396529_93.hgm	d__Bacteria	p__Actinobacteriota	c__Coriobacteriia	o__Coriobacteriales	f__Coriobacteriaceae	g__Collinsella	s__Collinsella sp900541285	93.95	0	2	0	0	0	0	0	0	0
Human	ERS396530_26.hgm	d__Bacteria	p__Actinobacteriota	c__Coriobacteriia	o__Coriobacteriales	f__Coriobacteriaceae	g__Collinsella	s__Collinsella sp900755005	95.16	0.81	2	0	0	0	0	0	0	0
Human	ERS473055_11.hgm	d__Bacteria	p__Actinobacteriota	c__Coriobacteriia	o__Coriobacteriales	f__Coriobacteriaceae	g__Collinsella	s__	91.13	2.42	2	0	0	0	0	0	0	0
Human	ERS473056_15.hgm	d__Bacteria	p__Actinobacteriota	c__Coriobacteriia	o__Coriobacteriales	f__Coriobacteriaceae	g__Collinsella	s__Collinsella sp900542235	94.35	0.81	2	0	0	0	0	0	0	0
Human	ERS473079_6.hgm	d__Bacteria	p__Actinobacteriota	c__Coriobacteriia	o__Coriobacteriales	f__Coriobacteriaceae	g__Collinsella	s__Collinsella sp900540995	96.77	1.61	2	0	0	0	0	0	0	0
Human	ERS473094_49.hgm	d__Bacteria	p__Actinobacteriota	c__Coriobacteriia	o__Coriobacteriales	f__Eggerthellaceae	g__CAG-1427	s__CAG-1427 sp900547965	95.97	0	2	0	0	0	0	0	0	0
Human	ERS473180_17.hgm	d__Bacteria	p__Bacteroidota	c__Bacteroidia	o__Bacteroidales	f__Marinifilaceae	g__Butyricimonas	s__Butyricimonas paravirosa	98.92	0	2	1	0	0	0	0	0	0
Human	ERS473193_20.hgm	d__Bacteria	p__Actinobacteriota	c__Coriobacteriia	o__Coriobacteriales	f__Coriobacteriaceae	g__Collinsella	s__Collinsella sp900540095	94.35	0.81	2	0	0	0	0	0	0	0
Human	ERS473200_6.hgm	d__Bacteria	p__Actinobacteriota	c__Coriobacteriia	o__Coriobacteriales	f__Coriobacteriaceae	g__Collinsella	s__Collinsella sp900540905	93.55	0.81	2	0	0	0	0	0	0	0
Human	ERS473240_3.hgm	d__Bacteria	p__Bacteroidota	c__Bacteroidia	o__Bacteroidales	f__Marinifilaceae	g__Butyricimonas	s__Butyricimonas faecihominis	98.39	0	2	1	0	0	0	0	0	0
Human	ERS473243_1.hgm	d__Bacteria	p__Actinobacteriota	c__Coriobacteriia	o__Coriobacteriales	f__Coriobacteriaceae	g__Collinsella	s__Collinsella sp900755685	97.58	0.81	2	0	0	0	0	0	0	0
Human	ERS473248_4.hgm	d__Bacteria	p__Actinobacteriota	c__Coriobacteriia	o__Coriobacteriales	f__Coriobacteriaceae	g__Collinsella	s__Collinsella aerofaciens_F	100	0.81	2	0	0	0	0	0	0	0
Human	ERS473288_31.hgm	d__Bacteria	p__Actinobacteriota	c__Coriobacteriia	o__Coriobacteriales	f__Coriobacteriaceae	g__Collinsella	s__Collinsella sp900549355	92.65	1.61	2	0	1	0	0	0	0	0
Human	ERS473331_31.hgm	d__Bacteria	p__Bacteroidota	c__Bacteroidia	o__Bacteroidales	f__Bacteroidaceae	g__Bacteroides	s__Bacteroides nordii	90	0.09	2	0	0	0	0	0	0	0
Human	ERS473372_3.hgm	d__Bacteria	p__Actinobacteriota	c__Coriobacteriia	o__Coriobacteriales	f__Coriobacteriaceae	g__Collinsella	s__Collinsella sp900540985	98.39	0.81	2	0	0	0	0	0	0	0
Human	ERS473415_1.hgm	d__Bacteria	p__Actinobacteriota	c__Coriobacteriia	o__Coriobacteriales	f__Coriobacteriaceae	g__Collinsella	s__Collinsella aerofaciens_K	99.19	0.81	2	0	0	0	0	0	0	0
Human	ERS537188_55.hgm	d__Bacteria	p__Bacteroidota	c__Bacteroidia	o__Bacteroidales	f__Rikenellaceae	g__Alistipes_A	s__Alistipes_A ihumii	93.27	0	2	0	0	0	0	0	0	0
Human	ERS537196_60.hgm	d__Bacteria	p__Firmicutes_A	c__Clostridia_A	o__Christensenellales	f__CAG-74	g__Firm-11	s__Firm-11 sp900548145	96.77	3.52	2	0	0	0	0	0	0	0
Human	ERS537204_5.hgm	d__Bacteria	p__Actinobacteriota	c__Coriobacteriia	o__Coriobacteriales	f__Coriobacteriaceae	g__Collinsella	s__Collinsella sp002232035	94.89	2.42	2	0	0	0	0	0	0	0
Human	ERS537208_6.hgm	d__Bacteria	p__Actinobacteriota	c__Coriobacteriia	o__Coriobacteriales	f__Coriobacteriaceae	g__Collinsella	s__Collinsella sp003466125	100	1.61	2	0	0	0	0	0	0	0
Human	ERS537210_6.hgm	d__Bacteria	p__Firmicutes_A	c__Clostridia	o__Oscillospirales	f__Acutalibacteraceae	g__Ruminococcus_E	s__Ruminococcus_E bromii	97.32	0	2	0	0	0	0	0	0	0
Human	ERS537214_98.hgm	d__Bacteria	p__Bacteroidota	c__Bacteroidia	o__Bacteroidales	f__UBA932	g__RC9	s__RC9 sp000431015	92.7	0.63	2	0	0	0	0	0	0	0
Human	ERS537238_66.hgm	d__Bacteria	p__Actinobacteriota	c__Coriobacteriia	o__Coriobacteriales	f__Coriobacteriaceae	g__Collinsella	s__Collinsella sp900754275	95.97	0.81	2	0	0	0	0	0	0	0
Human	ERS537247_14.hgm	d__Bacteria	p__Firmicutes_A	c__Clostridia	o__Oscillospirales	f__Ruminococcaceae	g__Gemmiger	s__Gemmiger formicilis	94.56	0	2	0	0	0	0	0	0	0
Human	ERS537254_1.hgm	d__Bacteria	p__Actinobacteriota	c__Coriobacteriia	o__Coriobacteriales	f__Coriobacteriaceae	g__Collinsella	s__Collinsella sp002232035	91.13	0.81	2	0	0	0	0	0	0	0
Human	ERS537284_28.hgm	d__Bacteria	p__Bacteroidota	c__Bacteroidia	o__Bacteroidales	f__Rikenellaceae	g__Alistipes	s__Alistipes senegalensis	90.49	0.5	2	0	0	0	0	0	0	0
Human	ERS537286_63.hgm	d__Bacteria	p__Actinobacteriota	c__Coriobacteriia	o__Coriobacteriales	f__Coriobacteriaceae	g__Collinsella	s__Collinsella sp900757205	90.93	0.81	2	0	0	0	0	0	0	0
Human	ERS537290_54.hgm	d__Bacteria	p__Actinobacteriota	c__Coriobacteriia	o__Coriobacteriales	f__Coriobacteriaceae	g__Collinsella	s__Collinsella sp900757185	95.97	0.81	2	0	0	0	0	0	0	0
Human	ERS537311_59.hgm	d__Bacteria	p__Actinobacteriota	c__Coriobacteriia	o__Coriobacteriales	f__Coriobacteriaceae	g__Collinsella	s__Collinsella sp900757505	92.74	1.61	2	0	0	0	0	0	0	0
Human	ERS537317_5.hgm	d__Bacteria	p__Actinobacteriota	c__Coriobacteriia	o__Coriobacteriales	f__Coriobacteriaceae	g__Collinsella	s__Collinsella sp900757615	95.16	0.81	2	0	0	0	0	0	0	0
Human	ERS537317_58.hgm	d__Bacteria	p__Bacteroidota	c__Bacteroidia	o__Bacteroidales	f__Bacteroidaceae	g__Prevotella	s__Prevotella sp900546535	93.41	1.69	2	0	0	0	0	0	0	0
Human	ERS537327_7.hgm	d__Bacteria	p__Actinobacteriota	c__Coriobacteriia	o__Coriobacteriales	f__Coriobacteriaceae	g__Collinsella	s__Collinsella sp900757495	91.13	0.81	2	0	0	0	0	0	0	0
Human	ERS537329_74.hgm	d__Bacteria	p__Actinobacteriota	c__Coriobacteriia	o__Coriobacteriales	f__Coriobacteriaceae	g__Collinsella	s__Collinsella sp900757465	90.32	1.08	2	0	0	0	0	0	0	0
Human	ERS537331_31.hgm	d__Bacteria	p__Firmicutes_A	c__Clostridia	o__Lachnospirales	f__Lachnospiraceae	g__Coprococcus_A	s__Coprococcus_A sp900548825	93.39	4.36	2	0	0	0	0	0	0	0
Human	ERS537340_74.hgm	d__Bacteria	p__Actinobacteriota	c__Coriobacteriia	o__Coriobacteriales	f__Eggerthellaceae	g__Senegalimassilia	s__Senegalimassilia anaerobia	94.35	4.03	2	0	0	0	0	0	0	0
Human	ERS537341_55.hgm	d__Bacteria	p__Actinobacteriota	c__Coriobacteriia	o__Coriobacteriales	f__Coriobacteriaceae	g__Collinsella	s__Collinsella sp003469205	92.74	0.81	2	0	0	0	0	0	0	0
Human	ERS537342_47.hgm	d__Bacteria	p__Actinobacteriota	c__Coriobacteriia	o__Coriobacteriales	f__Coriobacteriaceae	g__Collinsella	s__Collinsella sp900757595	94.35	1.61	2	0	0	0	0	0	0	0
Human	ERS537348_30.hgm	d__Bacteria	p__Firmicutes	c__Bacilli	o__Erysipelotrichales	f__Erysipelotrichaceae	g__Holdemanella	s__Holdemanella biformis	97.3	0.13	2	0	0	0	0	0	0	0
Human	ERS537382_45.hgm	d__Bacteria	p__Firmicutes	c__Bacilli	o__Erysipelotrichales	f__Erysipelotrichaceae	g__Holdemanella	s__Holdemanella sp003436425	91.37	0.98	2	0	0	0	0	0	0	0
Human	ERS608494_5.hgm	d__Bacteria	p__Firmicutes_A	c__Clostridia	o__Oscillospirales	f__Ruminococcaceae	g__Gemmiger	s__Gemmiger sp900540775	98.64	0	2	0	0	0	0	0	0	0
Human	ERS608497_37.hgm	d__Bacteria	p__Actinobacteriota	c__Coriobacteriia	o__Coriobacteriales	f__Coriobacteriaceae	g__Collinsella	s__Collinsella sp900549025	96.37	0.97	2	0	0	0	0	0	0	0
Human	ERS608502_73.hgm	d__Bacteria	p__Actinobacteriota	c__Coriobacteriia	o__Coriobacteriales	f__Coriobacteriaceae	g__Collinsella	s__Collinsella sp003458415	98.39	0.81	2	0	0	0	0	0	0	0
Human	ERS608512_1.hgm	d__Bacteria	p__Actinobacteriota	c__Coriobacteriia	o__Coriobacteriales	f__Coriobacteriaceae	g__Collinsella	s__Collinsella sp900758475	91.13	0.81	2	0	0	0	0	0	0	0
Human	ERS608521_28.hgm	d__Bacteria	p__Actinobacteriota	c__Coriobacteriia	o__Coriobacteriales	f__Eggerthellaceae	g__Senegalimassilia	s__Senegalimassilia faecalis	95.97	0	2	0	0	0	0	0	0	0
Human	ERS608521_50.hgm	d__Bacteria	p__Actinobacteriota	c__Coriobacteriia	o__Coriobacteriales	f__Coriobacteriaceae	g__Collinsella	s__Collinsella sp003487125	95.97	0.81	2	0	0	0	0	0	0	0
Human	ERS608525_9.hgm	d__Bacteria	p__Actinobacteriota	c__Coriobacteriia	o__Coriobacteriales	f__Coriobacteriaceae	g__Collinsella	s__Collinsella sp900548265	96.77	0.81	2	0	0	0	0	0	0	0
Human	ERS608537_7.hgm	d__Bacteria	p__Actinobacteriota	c__Coriobacteriia	o__Coriobacteriales	f__Coriobacteriaceae	g__Collinsella	s__Collinsella sp002391315	95.16	1.61	2	0	1	0	0	0	0	0
Human	ERS608549_16.hgm	d__Bacteria	p__Actinobacteriota	c__Coriobacteriia	o__Coriobacteriales	f__Coriobacteriaceae	g__Collinsella	s__Collinsella sp900550205	90.32	0.81	2	0	0	0	0	0	0	0
Human	ERS608555_56.hgm	d__Bacteria	p__Actinobacteriota	c__Coriobacteriia	o__Coriobacteriales	f__Eggerthellaceae	g__CAG-1427	s__CAG-1427 sp000436075	97.58	0	2	0	0	0	0	0	0	0
Human	ERS608560_12.hgm	d__Bacteria	p__Actinobacteriota	c__Coriobacteriia	o__Coriobacteriales	f__Eggerthellaceae	g__CAG-1427	s__CAG-1427 sp000434775	99.19	0.12	2	0	0	0	0	0	0	0
Human	ERS608576_11.hgm	d__Bacteria	p__Actinobacteriota	c__Coriobacteriia	o__Coriobacteriales	f__Coriobacteriaceae	g__Collinsella	s__Collinsella sp900759045	96.77	0.81	2	0	0	0	0	0	0	0
Human	ERS608584_25.hgm	d__Bacteria	p__Actinobacteriota	c__Coriobacteriia	o__Coriobacteriales	f__Coriobacteriaceae	g__Collinsella	s__Collinsella sp900759335	98.39	0	2	0	0	0	0	0	0	0
Human	ERS608610_39.hgm	d__Bacteria	p__Firmicutes	c__Bacilli	o__Erysipelotrichales	f__Erysipelotrichaceae	g__Holdemanella	s__Holdemanella sp900547815	95.15	2.02	2	0	0	0	0	0	0	0
Human	ERS608615_52.hgm	d__Bacteria	p__Actinobacteriota	c__Coriobacteriia	o__Coriobacteriales	f__Coriobacteriaceae	g__Collinsella	s__Collinsella sp900759565	95.97	1.08	2	0	0	0	0	0	0	0
Human	ERS608620_3.hgm	d__Bacteria	p__Actinobacteriota	c__Coriobacteriia	o__Coriobacteriales	f__Coriobacteriaceae	g__Collinsella	s__Collinsella sp900541745	94.35	0.81	2	0	0	0	0	0	0	0
Human	SRS013098_72.hgm	d__Bacteria	p__Actinobacteriota	c__Coriobacteriia	o__Coriobacteriales	f__Coriobacteriaceae	g__Collinsella	s__	95.09	1.89	2	0	0	0	0	0	0	0
Human	SRS013476_7.hgm	d__Bacteria	p__Bacteroidota	c__Bacteroidia	o__Bacteroidales	f__Muribaculaceae	g__UBA7173	s__UBA7173 sp900540205	92.26	4.05	2	0	0	0	0	0	0	0
Human	SRS013639_45.hgm	d__Bacteria	p__Actinobacteriota	c__Coriobacteriia	o__Coriobacteriales	f__Coriobacteriaceae	g__Collinsella	s__Collinsella sp900760215	96.77	0.81	2	0	1	0	0	0	0	0
Human	SRS014235_27.hgm	d__Bacteria	p__Actinobacteriota	c__Coriobacteriia	o__Coriobacteriales	f__Coriobacteriaceae	g__Collinsella	s__Collinsella sp900760245	94.35	0	2	0	0	0	0	0	0	0
Human	SRS014979_53.hgm	d__Bacteria	p__Actinobacteriota	c__Coriobacteriia	o__Coriobacteriales	f__Coriobacteriaceae	g__Collinsella	s__Collinsella sp900760325	92.74	0.81	2	0	0	0	0	0	0	0
Human	SRS020233_4.hgm	d__Bacteria	p__Bacteroidota	c__Bacteroidia	o__Bacteroidales	f__Muribaculaceae	g__Muribaculum	s__Muribaculum sp003150235	97.55	2.01	2	0	0	0	0	0	0	0
Human	SRS020233_5.hgm	d__Bacteria	p__Bacteroidota	c__Bacteroidia	o__Bacteroidales	f__Barnesiellaceae	g__Barnesiella	s__Barnesiella intestinihominis	99.43	0	2	0	0	0	0	0	0	0
Human	SRS020869_10.hgm	d__Bacteria	p__Bacteroidota	c__Bacteroidia	o__Bacteroidales	f__Rikenellaceae	g__Alistipes	s__Alistipes sp900760675	99.52	0	2	0	0	0	0	0	0	0
Human	SRS021219_12.hgm	d__Bacteria	p__Bacteroidota	c__Bacteroidia	o__Bacteroidales	f__Bacteroidaceae	g__Bacteroides	s__Bacteroides eggerthii	94.95	0	2	0	0	0	0	0	0	0
Human	SRS021484_50.hgm	d__Bacteria	p__Bacteroidota	c__Bacteroidia	o__Bacteroidales	f__Muribaculaceae	g__CAG-485	s__CAG-485 sp900760815	92.48	0.38	2	0	0	0	0	0	0	0
Human	SRS021484_60.hgm	d__Bacteria	p__Firmicutes_A	c__Clostridia	o__Oscillospirales	f__Oscillospiraceae	g__CAG-110	s__CAG-110 sp900549705	90.78	0	2	0	0	0	0	0	0	0
Human	SRS023715_19.hgm	d__Bacteria	p__Firmicutes_A	c__Clostridia_A	o__Christensenellales	f__CAG-74	g__SFFH01	s__SFFH01 sp900542445	96.77	0.27	2	0	0	0	0	0	0	0
Human	SRS023715_33.hgm	d__Bacteria	p__Actinobacteriota	c__Coriobacteriia	o__Coriobacteriales	f__Coriobacteriaceae	g__Collinsella	s__Collinsella sp900760905	97.58	0.81	2	0	0	0	0	0	0	0
Human	SRS024132_79.hgm	d__Bacteria	p__Bacteroidota	c__Bacteroidia	o__Bacteroidales	f__Marinifilaceae	g__Butyricimonas	s__Butyricimonas virosa	95.7	0	2	1	0	0	0	0	0	0
Human	SRS049402_2.hgm	d__Bacteria	p__Bacteroidota	c__Bacteroidia	o__Bacteroidales	f__Rikenellaceae	g__Alistipes	s__Alistipes communis	98.08	0	2	0	0	0	0	0	0	0
Human	SRS049896_43.hgm	d__Bacteria	p__Actinobacteriota	c__Coriobacteriia	o__Coriobacteriales	f__Coriobacteriaceae	g__Collinsella	s__Collinsella sp900761155	92.34	0.92	2	0	0	0	0	0	0	0
Human	SRS065504_34.hgm	d__Bacteria	p__Firmicutes_A	c__Clostridia	o__Lachnospirales	f__Lachnospiraceae	g__Coprococcus	s__Coprococcus sp900761435	93.46	0.67	2	0	0	0	0	0	0	0
Human	SRS077730_21.hgm	d__Bacteria	p__Firmicutes_A	c__Clostridia	o__Lachnospirales	f__Lachnospiraceae	g__Eubacterium_G	s__Eubacterium_G sp900548465	92.62	2.68	2	0	0	0	0	0	0	0
Human	SRS077753_33.hgm	d__Bacteria	p__Firmicutes_A	c__Clostridia_A	o__Christensenellales	f__CAG-74	g__SFFH01	s__SFFH01 sp900548125	90.32	1.08	2	0	0	0	0	0	0	0
Human	SRS098644_89.hgm	d__Bacteria	p__Actinobacteriota	c__Coriobacteriia	o__Coriobacteriales	f__Coriobacteriaceae	g__Collinsella	s__Collinsella sp900540935	97.58	0.81	2	0	0	0	0	0	0	0
Human	SRS1170693_53.hgm	d__Bacteria	p__Actinobacteriota	c__Coriobacteriia	o__Coriobacteriales	f__Coriobacteriaceae	g__Collinsella	s__Collinsella sp900762015	91.94	0.81	2	0	0	0	0	0	0	0
Human	SRS1170706_17.hgm	d__Bacteria	p__Actinobacteriota	c__Coriobacteriia	o__Coriobacteriales	f__Coriobacteriaceae	g__Collinsella	s__Collinsella sp900761995	95.05	4.84	2	0	0	0	0	0	0	0
Human	SRS1170843_12.hgm	d__Bacteria	p__Actinobacteriota	c__Coriobacteriia	o__Coriobacteriales	f__Coriobacteriaceae	g__Collinsella	s__Collinsella sp900762355	96.77	1.61	2	0	0	0	0	0	0	0
Human	SRS1170850_15.hgm	d__Bacteria	p__Actinobacteriota	c__Coriobacteriia	o__Coriobacteriales	f__Coriobacteriaceae	g__Collinsella	s__Collinsella sp900762325	94.35	1.61	2	0	0	0	0	0	0	0
Human	SRS140492_5.hgm	d__Bacteria	p__Actinobacteriota	c__Coriobacteriia	o__Coriobacteriales	f__Coriobacteriaceae	g__Collinsella	s__Collinsella sp900762345	99.19	0.81	2	0	0	0	0	0	0	0
Human	SRS144537_5.hgm	d__Bacteria	p__Bacteroidota	c__Bacteroidia	o__Bacteroidales	f__UBA11471	g__UBA11471	s__UBA11471 sp000434215	99.62	0	2	0	0	0	0	0	0	0
Human	SRS144537_92.hgm	d__Bacteria	p__Firmicutes_A	c__Clostridia	o__Oscillospirales	f__CAG-272	g__UMGS731	s__UMGS731 sp900544985	94.07	2.35	2	0	0	0	0	0	0	0
Human	SRS1596777_76.hgm	d__Bacteria	p__Firmicutes_A	c__Clostridia	o__Oscillospirales	f__Oscillospiraceae	g__CAG-103	s__CAG-103 sp900543625	91.11	1.34	2	0	0	0	0	0	1	0
Human	SRS1596784_11.hgm	d__Bacteria	p__Actinobacteriota	c__Coriobacteriia	o__Coriobacteriales	f__Coriobacteriaceae	g__Collinsella	s__Collinsella sp900545445	95.16	0.81	2	0	0	0	0	0	0	0
Human	SRS1596785_60.hgm	d__Bacteria	p__Firmicutes_A	c__Clostridia_A	o__Christensenellales	f__CAG-74	g__SFMI01	s__SFMI01 sp004556155	94.49	1.08	2	0	0	0	0	0	0	0
Human	SRS1596789_13.hgm	d__Bacteria	p__Actinobacteriota	c__Coriobacteriia	o__Coriobacteriales	f__Coriobacteriaceae	g__Collinsella	s__	98.79	2.53	2	0	1	0	0	0	0	0
Human	SRS1596794_78.hgm	d__Bacteria	p__Firmicutes_A	c__Clostridia	o__Oscillospirales	f__CAG-272	g__UMGS1225	s__UMGS1225 sp900549725	91.45	0.22	2	0	0	0	0	0	0	0
Human	SRS1596795_24.hgm	d__Bacteria	p__Actinobacteriota	c__Coriobacteriia	o__Coriobacteriales	f__Coriobacteriaceae	g__Collinsella	s__Collinsella sp003487125	97.58	3.09	2	0	0	0	0	0	0	0
Human	SRS1596800_141.hgm	d__Bacteria	p__Firmicutes_A	c__Clostridia	o__Lachnospirales	f__Lachnospiraceae	g__Blautia_A	s__Blautia_A sp900763175	96.2	2.74	2	0	0	0	0	0	0	0
Human	SRS1596815_21.hgm	d__Bacteria	p__Actinobacteriota	c__Coriobacteriia	o__Coriobacteriales	f__Atopobiaceae	g__Olsenella_E	s__Olsenella_E sp003150175	93.55	0	2	0	0	0	0	0	0	0
Human	SRS1596830_71.hgm	d__Bacteria	p__Actinobacteriota	c__Coriobacteriia	o__Coriobacteriales	f__Coriobacteriaceae	g__Collinsella	s__Collinsella sp900549085	95.23	0.81	2	0	0	0	0	0	0	0
Human	SRS1596830_85.hgm	d__Bacteria	p__Bacteroidota	c__Bacteroidia	o__Bacteroidales	f__UBA932	g__UBA1232	s__UBA1232 sp900544815	94.52	0	2	0	0	0	0	0	0	0
Human	SRS1596836_138.hgm	d__Bacteria	p__Firmicutes_A	c__Clostridia	o__Oscillospirales	f__Oscillospiraceae	g__CAG-83	s__CAG-83 sp900545495	91.28	0.96	2	0	0	0	0	0	0	0
Human	SRS1596868_24.hgm	d__Bacteria	p__Bacteroidota	c__Bacteroidia	o__Bacteroidales	f__UBA932	g__RC9	s__RC9 sp000433355	93.65	1.19	2	0	0	0	0	0	0	0
Human	SRS1719091_5.hgm	d__Bacteria	p__Bacteroidota	c__Bacteroidia	o__Bacteroidales	f__Bacteroidaceae	g__Bacteroides	s__Bacteroides intestinalis	94.03	0.37	2	1	0	0	0	0	0	0
Human	SRS1719097_1.hgm	d__Bacteria	p__Bacteroidota	c__Bacteroidia	o__Bacteroidales	f__Bacteroidaceae	g__Bacteroides	s__Bacteroides sp900547205	94.7	1.48	2	0	0	0	0	0	0	0
Human	SRS1719436_10.hgm	d__Bacteria	p__Bacteroidota	c__Bacteroidia	o__Bacteroidales	f__Muribaculaceae	g__UBA7173	s__UBA7173 sp900546835	90.38	0.38	2	0	0	0	0	0	0	0
Human	SRS1735447_14.hgm	d__Bacteria	p__Bacteroidota	c__Bacteroidia	o__Bacteroidales	f__Bacteroidaceae	g__Bacteroides	s__Bacteroides clarus	95.74	0	2	0	0	0	0	0	0	0
Human	SRS1735456_15.hgm	d__Bacteria	p__Firmicutes_A	c__Clostridia	o__Oscillospirales	f__Acutalibacteraceae	g__Ruminococcus_E	s__Ruminococcus_E bromii_B	99.33	0.67	2	0	0	0	0	0	0	0
Human	SRS1735679_4.hgm	d__Bacteria	p__Bacteroidota	c__Bacteroidia	o__Bacteroidales	f__Bacteroidaceae	g__Bacteroides	s__Bacteroides uniformis	98.88	0.37	2	0	0	0	0	0	0	0
Human	SRS259520_46.hgm	d__Bacteria	p__Actinobacteriota	c__Coriobacteriia	o__Coriobacteriales	f__Coriobacteriaceae	g__Collinsella	s__Collinsella sp003436275	93.55	1.61	2	0	0	0	0	0	0	0
Human	SRS259531_2.hgm	d__Bacteria	p__Firmicutes_A	c__Clostridia	o__Lachnospirales	f__Lachnospiraceae	g__GCA-900066135	s__GCA-900066135 sp900543575	99.68	1.32	2	0	0	0	0	0	0	0
Human	SRS259568_13.hgm	d__Bacteria	p__Firmicutes	c__Bacilli	o__Erysipelotrichales	f__Erysipelotrichaceae	g__Holdemanella	s__Holdemanella sp002299315	95.05	0	2	0	0	0	0	0	0	0
Human	SRS284313_6.hgm	d__Bacteria	p__Actinobacteriota	c__Coriobacteriia	o__Coriobacteriales	f__Coriobacteriaceae	g__Collinsella	s__Collinsella sp900765115	93.55	1.61	2	0	0	0	0	0	0	0
Human	SRS290838_1.hgm	d__Bacteria	p__Firmicutes	c__Bacilli	o__Erysipelotrichales	f__Erysipelotrichaceae	g__Clostridium_AQ	s__Clostridium_AQ sp003481775	97.17	0	2	0	1	0	0	0	0	0
Human	SRS294889_33.hgm	d__Bacteria	p__Firmicutes_A	c__Clostridia	o__Oscillospirales	f__Acutalibacteraceae	g__Ruminococcus_E	s__Ruminococcus_E sp003438075	98.66	0.34	2	0	0	0	0	0	0	0
Human	SRS294931_23.hgm	d__Bacteria	p__Firmicutes_A	c__Clostridia	o__Lachnospirales	f__Lachnospiraceae	g__CAG-882	s__CAG-882 sp000435595	98.43	0	2	0	0	0	0	0	0	0
Human	SRS294989_39.hgm	d__Bacteria	p__Bacteroidota	c__Bacteroidia	o__Bacteroidales	f__Rikenellaceae	g__Alistipes	s__Alistipes sp902388705	94.47	0.48	2	0	0	0	0	0	0	0
Human	SRS294994_1.hgm	d__Bacteria	p__Firmicutes	c__Bacilli	o__Lactobacillales	f__Lactobacillaceae	g__Limosilactobacillus	s__Limosilactobacillus mucosae	99.18	0	2	0	0	0	0	0	0	0
Human	SRS295010_88.hgm	d__Bacteria	p__Firmicutes_A	c__Clostridia	o__Lachnospirales	f__Lachnospiraceae	g__Hungatella	s__Hungatella sp005845265	96.84	0	2	0	0	0	0	0	0	0
Human	SRS295013_29.hgm	d__Bacteria	p__Firmicutes	c__Bacilli	o__Lactobacillales	f__Streptococcaceae	g__Streptococcus	s__Streptococcus alactolyticus	98.5	0.75	2	0	0	0	0	0	0	0
Human	SRS295016_21.hgm	d__Bacteria	p__Actinobacteriota	c__Coriobacteriia	o__Coriobacteriales	f__Atopobiaceae	g__Olsenella	s__Olsenella sp003862195	92.24	0	2	0	0	0	0	0	0	0
Human	SRS295027_44.hgm	d__Bacteria	p__Proteobacteria	c__Gammaproteobacteria	o__Burkholderiales	f__Burkholderiaceae	g__CAG-521	s__CAG-521 sp002329575	96.22	1.88	2	0	0	0	0	0	0	0
Human	SRS311530_1.hgm	d__Bacteria	p__Bacteroidota	c__Bacteroidia	o__Bacteroidales	f__Bacteroidaceae	g__Bacteroides	s__Bacteroides sp900766195	97.4	3.23	2	0	0	0	0	0	0	0
Human	SRS311548_12.hgm	d__Bacteria	p__Firmicutes_A	c__Clostridia	o__Oscillospirales	f__Oscillospiraceae	g__Flavonifractor	s__Flavonifractor plautii	97.32	0.13	2	0	0	0	0	0	0	0
Human	SRS344843_4.hgm	d__Bacteria	p__Firmicutes_A	c__Clostridia	o__Clostridiales	f__Clostridiaceae	g__Clostridium_P	s__Clostridium_P perfringens	100	0	2	0	0	0	0	1	0	0
Human	SRS372948_2.hgm	d__Bacteria	p__Firmicutes_A	c__Clostridia	o__Lachnospirales	f__Lachnospiraceae	g__Hungatella	s__Hungatella effluvii	97.45	1.58	2	0	0	0	0	0	0	0
Human	SRS373047_12.hgm	d__Bacteria	p__Firmicutes	c__Bacilli	o__Lactobacillales	f__Enterococcaceae	g__Enterococcus_A	s__Enterococcus_A avium	98.94	3.87	2	0	0	0	0	0	0	0
Human	SRS373047_16.hgm	d__Bacteria	p__Firmicutes_A	c__Clostridia	o__Clostridiales	f__Clostridiaceae	g__Clostridium	s__Clostridium sp900766315	100	3.64	2	0	0	0	0	0	0	0
Human	SRS475647_103.hgm	d__Bacteria	p__Bacteroidota	c__Bacteroidia	o__Bacteroidales	f__Paludibacteraceae	g__RF16	s__RF16 sp900766775	91.94	1.61	2	0	0	0	0	0	0	0
Human	SRS475647_77.hgm	d__Bacteria	p__Bacteroidota	c__Bacteroidia	o__Bacteroidales	f__Muribaculaceae	g__CAG-485	s__CAG-485 sp900766975	96.48	0.38	2	0	0	0	0	0	0	0
Human	SRS475666_45.hgm	d__Bacteria	p__Firmicutes_A	c__Clostridia	o__Lachnospirales	f__Lachnospiraceae	g__CAG-127	s__CAG-127 sp900553925	98.66	0	2	0	0	0	0	0	0	0
Human	SRS475931_114.hgm	d__Bacteria	p__Bacteroidota	c__Bacteroidia	o__Bacteroidales	f__UBA932	g__RC9	s__RC9 sp900541925	94.52	0	2	0	0	0	0	0	0	0
Human	SRS475997_28.hgm	d__Bacteria	p__Actinobacteriota	c__Coriobacteriia	o__Coriobacteriales	f__Coriobacteriaceae	g__Collinsella	s__Collinsella sp900767675	94.84	2.42	2	0	0	0	0	0	0	0
Human	SRS476023_14.hgm	d__Bacteria	p__Firmicutes_A	c__Clostridia	o__Lachnospirales	f__Lachnospiraceae	g__Eisenbergiella	s__Eisenbergiella massiliensis	97.67	3.07	2	0	0	0	0	0	0	0
Human	SRS476097_78.hgm	d__Bacteria	p__Actinobacteriota	c__Coriobacteriia	o__Coriobacteriales	f__Coriobacteriaceae	g__Collinsella	s__Collinsella sp900768265	94.35	1.21	2	0	0	0	0	0	0	0
Human	SRS476098_69.hgm	d__Bacteria	p__Firmicutes_A	c__Clostridia	o__Lachnospirales	f__Lachnospiraceae	g__Oribacterium	s__Oribacterium sp004554245	95.57	0	2	0	0	0	0	0	0	0
Human	SRS476108_10.hgm	d__Bacteria	p__Actinobacteriota	c__Coriobacteriia	o__Coriobacteriales	f__Coriobacteriaceae	g__Collinsella	s__Collinsella sp900768435	99.19	0.81	2	0	0	0	0	0	0	0
Human	SRS476120_63.hgm	d__Bacteria	p__Firmicutes_A	c__Clostridia	o__Lachnospirales	f__Lachnospiraceae	g__CAG-95	s__CAG-95 sp000436115	97.58	2.02	2	0	0	0	0	0	0	0
Human	SRS476144_87.hgm	d__Archaea	p__Thermoplasmatota	c__Thermoplasmata	o__Methanomassiliicoccales	f__Methanomethylophilaceae	g__UBA71	s__UBA71 sp006954465	90.26	0.81	2	0	0	0	0	0	0	0
Human	SRS476152_71.hgm	d__Bacteria	p__Firmicutes_A	c__Clostridia	o__Oscillospirales	f__Ruminococcaceae	g__CAG-115	s__CAG-115 sp900768705	90.94	0	2	0	0	0	0	0	0	0
Human	SRS476276_66.hgm	d__Bacteria	p__Firmicutes_A	c__Clostridia	o__Lachnospirales	f__Lachnospiraceae	g__CAG-127	s__CAG-127 sp900539705	98.66	0	2	0	0	0	0	0	0	0
Human	SRS476289_50.hgm	d__Bacteria	p__Spirochaetota	c__Spirochaetia	o__Sphaerochaetales	f__Sphaerochaetaceae	g__Spiro-01	s__Spiro-01 sp900769955	96.59	4.55	2	0	0	0	0	0	0	0
Human	SRS476292_21.hgm	d__Bacteria	p__Firmicutes_A	c__Clostridia	o__Oscillospirales	f__Acutalibacteraceae	g__RUG420	s__RUG420 sp900542575	94.18	0.67	2	0	0	0	0	0	0	0
Human	SRS820594_22.hgm	d__Bacteria	p__Bacteroidota	c__Bacteroidia	o__Bacteroidales	f__Rikenellaceae	g__Alistipes	s__Alistipes finegoldii	97.6	0	2	0	0	0	0	0	0	0
Human	SRS820597_55.hgm	d__Bacteria	p__Actinobacteriota	c__Coriobacteriia	o__Coriobacteriales	f__Coriobacteriaceae	g__Collinsella	s__Collinsella sp900545615	96.37	0.81	2	0	0	0	0	0	0	0
Human	1007096.3.patric	d__Bacteria	p__Firmicutes_A	c__Clostridia	o__Oscillospirales	f__Oscillospiraceae	g__Oscillibacter	s__Oscillibacter ruminantium	99.33	0.34	1	0	0	0	0	0	0	0
Human	1009464.3.patric	d__Bacteria	p__Actinobacteriota	c__Actinomycetia	o__Actinomycetales	f__Bifidobacteriaceae	g__Bifidobacterium	s__Bifidobacterium vaginale	100	0	1	0	0	0	0	0	0	0
Human	102684.9.patric	d__Bacteria	p__Firmicutes	c__Bacilli	o__Lactobacillales	f__Streptococcaceae	g__Streptococcus	s__Streptococcus lutetiensis	99.81	0	1	0	0	0	0	0	0	0
Human	1033731.7.patric	d__Bacteria	p__Bacteroidota	c__Bacteroidia	o__Bacteroidales	f__Rikenellaceae	g__Alistipes	s__Alistipes timonensis	100	0	1	0	0	0	0	0	0	0
Human	1033739.3.patric	d__Bacteria	p__Firmicutes	c__Bacilli	o__Bacillales_A	f__Planococcaceae	g__Kurthia	s__Kurthia massiliensis	99.34	1.38	1	0	0	1	0	0	0	0
Human	1033740.3.patric	d__Bacteria	p__Firmicutes	c__Bacilli	o__Bacillales_A	f__Planococcaceae	g__Kurthia	s__Kurthia senegalensis	98.68	0.39	1	0	0	1	0	0	0	0
Human	1034346.3.patric	d__Bacteria	p__Firmicutes	c__Bacilli	o__Erysipelotrichales	f__Erysipelotrichaceae	g__Dielma	s__Dielma fastidiosa	100	2.83	1	0	0	0	0	0	0	0
Human	1042156.4.patric	d__Bacteria	p__Firmicutes_A	c__Clostridia	o__Lachnospirales	f__Lachnospiraceae	g__Eubacterium_I	s__Eubacterium_I sp000270305	98.56	1.72	1	0	0	0	0	0	0	0
Human	1050201.3.patric	d__Bacteria	p__Firmicutes	c__Bacilli	o__Erysipelotrichales	f__Erysipelotrichaceae	g__Allobaculum	s__Allobaculum stercoricanis	98.11	2.29	1	0	0	0	0	0	0	0
Human	1073375.3.patric	d__Bacteria	p__Firmicutes_A	c__Clostridia	o__Lachnospirales	f__Lachnospiraceae	g__Ruminococcus_B	s__Ruminococcus_B gnavus	99.42	0	1	0	1	0	0	1	0	0
Human	1077256.3.patric	d__Archaea	p__Methanobacteriota	c__Methanobacteria	o__Methanobacteriales	f__Methanobacteriaceae	g__Methanosphaera	s__Methanosphaera cuniculi	97.6	0	1	0	0	0	0	0	0	0
Human	108980.7.patric	d__Bacteria	p__Proteobacteria	c__Gammaproteobacteria	o__Pseudomonadales	f__Moraxellaceae	g__Acinetobacter	s__Acinetobacter ursingii	100	0.04	1	0	0	0	0	0	0	0
Human	1105031.3.patric	d__Bacteria	p__Firmicutes_A	c__Clostridia	o__Oscillospirales	f__Acutalibacteraceae	g__Clostridium_E	s__Clostridium_E jeddahense	97.99	0.69	1	0	0	0	0	0	0	0
Human	1108044.3.patric	d__Bacteria	p__Actinobacteriota	c__Actinomycetia	o__Mycobacteriales	f__Mycobacteriaceae	g__Gordonia	s__Gordonia otitidis	99.31	2.14	1	1	0	2	0	0	0	0
Human	1120746.3.patric	d__Bacteria	p__Firmicutes_A	c__Clostridia	o__Oscillospirales	f__Acutalibacteraceae	g__Caproiciproducens	s__Caproiciproducens sp000752215	98.66	0.98	1	0	0	0	0	0	0	0
Human	1120925.4.patric	d__Bacteria	p__Proteobacteria	c__Gammaproteobacteria	o__Pseudomonadales	f__Moraxellaceae	g__Acinetobacter	s__Acinetobacter bouvetii	99.93	0.55	1	1	0	0	0	0	0	0
Human	1120996.3.patric	d__Bacteria	p__Firmicutes_A	c__Clostridia	o__Lachnospirales	f__Lachnospiraceae	g__Anaerosporobacter	s__Anaerosporobacter mobilis	99.33	3.36	1	0	0	0	0	0	0	0
Human	1121096.3.patric	d__Bacteria	p__Bacteroidota	c__Bacteroidia	o__Bacteroidales	f__Bacteroidaceae	g__Bacteroides	s__Bacteroides gallinarum	98.88	0.84	1	0	0	0	0	0	0	0
Human	1121108.3.patric	d__Bacteria	p__Actinobacteriota	c__Actinomycetia	o__Actinomycetales	f__Bifidobacteriaceae	g__Bifidobacterium	s__Bifidobacterium magnum	96.62	0.44	1	0	0	0	0	0	0	0
Human	1121485.3.patric	d__Bacteria	p__Bacteroidota	c__Bacteroidia	o__Bacteroidales	f__Dysgonomonadaceae	g__Dysgonomonas	s__Dysgonomonas capnocytophagoides	100	0	1	0	0	0	0	0	0	0
Human	1121866.3.patric	d__Bacteria	p__Actinobacteriota	c__Coriobacteriia	o__Coriobacteriales	f__Eggerthellaceae	g__Adlercreutzia	s__Adlercreutzia mucosicola	100	0	1	0	0	0	0	0	0	0
Human	1123075.3.patric	d__Bacteria	p__Firmicutes_A	c__Clostridia	o__Lachnospirales	f__Lachnospiraceae	g__Ruminococcus_G	s__Ruminococcus_G gauvreauii	99.37	1.27	1	0	0	0	0	0	0	0
Human	1123313.3.patric	d__Bacteria	p__Firmicutes	c__Bacilli	o__Erysipelotrichales	f__Erysipelotrichaceae	g__Faecalicoccus	s__Faecalicoccus pleomorphus	98.11	4.85	1	0	0	0	0	0	0	0
Human	1123500.3.patric	d__Bacteria	p__Firmicutes	c__Bacilli	o__Lactobacillales	f__Lactobacillaceae	g__Weissella	s__Weissella halotolerans	99.39	0	1	0	0	0	0	0	0	0
Human	114090.4.patric	d__Bacteria	p__Firmicutes	c__Bacilli	o__Lactobacillales	f__Lactobacillaceae	g__Pediococcus	s__Pediococcus inopinatus	99.38	0.02	1	0	0	0	0	0	0	0
Human	1149952.3.patric	d__Bacteria	p__Proteobacteria	c__Alphaproteobacteria	o__Rhizobiales_A	f__Rhizobiaceae_A	g__Brucella	s__Brucella melitensis	100	0.43	1	1	0	0	0	0	0	0
Human	1163399.19.patric	d__Bacteria	p__Proteobacteria	c__Gammaproteobacteria	o__Xanthomonadales	f__Xanthomonadaceae	g__Stenotrophomonas	s__Stenotrophomonas maltophilia_F	100	0	1	0	0	0	0	0	0	0
Human	1163671.3.patric	d__Bacteria	p__Firmicutes_A	c__Clostridia	o__Lachnospirales	f__Lachnospiraceae	g__Lacrimispora	s__Lacrimispora sp000526575	99.37	0	1	0	0	0	0	0	0	0
Human	1174504.3.patric	d__Bacteria	p__Firmicutes	c__Bacilli	o__Bacillales_B	f__DSM-1321	g__Peribacillus	s__Peribacillus psychrosaccharolyticus	97.53	2.68	1	0	0	1	0	0	0	0
Human	1181234.4.patric	d__Bacteria	p__Firmicutes	c__Bacilli	o__Lactobacillales	f__Streptococcaceae	g__Lactococcus	s__Lactococcus garvieae	100	0	1	0	0	0	0	0	0	0
Human	1197720.3.patric	d__Bacteria	p__Actinobacteriota	c__Actinomycetia	o__Actinomycetales	f__Microbacteriaceae	g__Microbacterium	s__Microbacterium barkeri	95.72	0.76	1	0	0	0	0	0	0	0
Human	1203465.3.patric	d__Bacteria	p__Bacteroidota	c__Bacteroidia	o__Bacteroidales	f__Bacteroidaceae	g__Bacteroides	s__Bacteroides timonensis	98.88	0.87	1	0	0	0	0	0	0	0
Human	1203610.3.patric	d__Bacteria	p__Bacteroidota	c__Bacteroidia	o__Bacteroidales	f__Tannerellaceae	g__Parabacteroides	s__Parabacteroides gordonii	99.62	0.38	1	0	0	0	0	0	0	0
Human	1208313.3.patric	d__Bacteria	p__Actinobacteriota	c__Actinomycetia	o__Actinomycetales	f__Dermatophilaceae	g__Piscicoccus	s__Piscicoccus intestinalis	98.9	1.92	1	0	0	0	0	0	0	0
Human	1216932.3.patric	d__Bacteria	p__Firmicutes_A	c__Clostridia	o__Clostridiales	f__Clostridiaceae	g__Clostridium_AN	s__Clostridium_AN bornimense	96.9	4.14	1	0	0	0	0	0	0	0
Human	1217662.6.patric	d__Bacteria	p__Proteobacteria	c__Gammaproteobacteria	o__Pseudomonadales	f__Moraxellaceae	g__Acinetobacter	s__Acinetobacter johnsonii	100	0	1	0	0	0	0	0	0	0
Human	1217670.3.patric	d__Bacteria	p__Proteobacteria	c__Gammaproteobacteria	o__Pseudomonadales	f__Moraxellaceae	g__Acinetobacter	s__Acinetobacter nosocomialis	100	0	1	0	0	0	0	0	0	0
Human	1217672.3.patric	d__Bacteria	p__Proteobacteria	c__Gammaproteobacteria	o__Pseudomonadales	f__Moraxellaceae	g__Acinetobacter	s__Acinetobacter pittii	100	0.55	1	0	0	0	0	0	0	0
Human	1217677.3.patric	d__Bacteria	p__Proteobacteria	c__Gammaproteobacteria	o__Pseudomonadales	f__Moraxellaceae	g__Acinetobacter	s__Acinetobacter soli	99.69	0.82	1	0	0	0	0	0	0	0
Human	1217697.3.patric	d__Bacteria	p__Proteobacteria	c__Gammaproteobacteria	o__Pseudomonadales	f__Moraxellaceae	g__Acinetobacter	s__Acinetobacter courvalinii	100	0.95	1	0	0	0	0	0	0	0
Human	1219025.3.patric	d__Bacteria	p__Actinobacteriota	c__Actinomycetia	o__Mycobacteriales	f__Mycobacteriaceae	g__Rhodococcus	s__Rhodococcus ruber	98.99	0.42	1	0	0	1	0	0	0	0
Human	1219061.29.patric	d__Bacteria	p__Proteobacteria	c__Gammaproteobacteria	o__Enterobacterales	f__Vibrionaceae	g__Vibrio	s__Vibrio vulnificus	100	0.3	1	0	0	0	0	0	0	0
Human	1235788.3.patric	d__Bacteria	p__Bacteroidota	c__Bacteroidia	o__Bacteroidales	f__Bacteroidaceae	g__Phocaeicola	s__Phocaeicola sartorii	99.25	0.13	1	0	0	0	0	0	0	0
Human	1235794.3.patric	d__Bacteria	p__Actinobacteriota	c__Coriobacteriia	o__Coriobacteriales	f__Eggerthellaceae	g__Adlercreutzia	s__Adlercreutzia caecimuris	100	0	1	0	0	0	0	0	0	0
Human	1235814.4.patric	d__Bacteria	p__Bacteroidota	c__Bacteroidia	o__Bacteroidales	f__Bacteroidaceae	g__Bacteroides	s__Bacteroides acidifaciens	95.54	0	1	0	0	0	0	0	0	0
Human	1235835.3.patric	d__Bacteria	p__Firmicutes_A	c__Clostridia	o__Oscillospirales	f__Ruminococcaceae	g__Anaerotruncus	s__Anaerotruncus sp000403395	98.66	0	1	0	0	0	0	0	0	0
Human	1256990.3.patric	d__Bacteria	p__Proteobacteria	c__Gammaproteobacteria	o__Enterobacterales	f__Enterobacteriaceae	g__Providencia	s__Providencia alcalifaciens	100	0	1	0	0	0	0	0	0	0
Human	1256991.3.patric	d__Bacteria	p__Proteobacteria	c__Gammaproteobacteria	o__Enterobacterales	f__Enterobacteriaceae	g__Providencia	s__Providencia alcalifaciens_A	100	0	1	0	0	0	0	0	0	0
Human	1260.10.patric	d__Bacteria	p__Firmicutes_A	c__Clostridia	o__Tissierellales	f__Peptoniphilaceae	g__Finegoldia	s__Finegoldia magna	99.39	0.2	1	0	0	0	0	0	0	0
Human	1261634.4.patric	d__Bacteria	p__Firmicutes_A	c__Clostridia	o__Lachnospirales	f__Lachnospiraceae	g__14-2	s__14-2 sp001940225	98.85	2.39	1	0	0	0	0	0	0	0
Human	1261635.4.patric	d__Bacteria	p__Firmicutes_A	c__Clostridia	o__Lachnospirales	f__Lachnospiraceae	g__Roseburia	s__Roseburia sp001940165	99.52	1.21	1	0	0	0	0	0	0	0
Human	1261640.4.patric	d__Bacteria	p__Firmicutes_A	c__Clostridia	o__Peptostreptococcales	f__Anaerovoracaceae	g__Eubacterium_A	s__Eubacterium_A sp001940235	98.23	0.71	1	0	0	0	0	0	0	0
Human	1262698.3.patric	d__Bacteria	p__Bacteroidota	c__Bacteroidia	o__Bacteroidales	f__UBA932	g__CAG-831	s__CAG-831 sp000432775	95	0.95	1	0	0	0	0	0	0	0
Human	1262700.3.patric	d__Bacteria	p__Firmicutes_A	c__Clostridia	o__Oscillospirales	f__Acutalibacteraceae	g__Eubacterium_R	s__Eubacterium_R sp000433975	97.99	0	1	0	0	0	0	0	0	0
Human	1262739.3.patric	d__Bacteria	p__Bacteroidota	c__Bacteroidia	o__Bacteroidales	f__Bacteroidaceae	g__Phocaeicola	s__Phocaeicola sp000432735	97.99	0.19	1	0	0	0	0	0	0	0
Human	1262740.3.patric	d__Bacteria	p__Bacteroidota	c__Bacteroidia	o__Bacteroidales	f__Bacteroidaceae	g__CAG-462	s__CAG-462 sp900291465	96.87	0.19	1	0	0	0	0	0	0	0
Human	1262742.3.patric	d__Bacteria	p__Bacteroidota	c__Bacteroidia	o__Bacteroidales	f__UBA932	g__RC9	s__RC9 sp000432515	95.48	0.48	1	0	0	0	0	0	0	0
Human	1262744.3.patric	d__Bacteria	p__Bacteroidota	c__Bacteroidia	o__Bacteroidales	f__Bacteroidaceae	g__Bacteroides	s__Bacteroides ndongoniae	95.83	1.58	1	0	0	0	0	0	0	0
Human	1262746.3.patric	d__Bacteria	p__Bacteroidota	c__Bacteroidia	o__Bacteroidales	f__Bacteroidaceae	g__Bacteroides	s__Bacteroides massiliensis_A	96.89	0	1	0	0	0	0	0	0	0
Human	1262747.3.patric	d__Bacteria	p__Bacteroidota	c__Bacteroidia	o__Bacteroidales	f__Bacteroidaceae	g__Phocaeicola	s__Phocaeicola sp002161565	95.84	0	1	0	0	0	0	0	0	0
Human	1262753.3.patric	d__Bacteria	p__Bacteroidota	c__Bacteroidia	o__Bacteroidales	f__Muribaculaceae	g__Paramuribaculum	s__Paramuribaculum sp000431155	99.06	0.38	1	0	0	0	0	0	0	0
Human	1262755.3.patric	d__Bacteria	p__Firmicutes_A	c__Clostridia	o__Lachnospirales	f__Lachnospiraceae	g__Blautia_A	s__Blautia_A sp000436615	94.81	0	1	0	0	0	0	0	0	0
Human	1262782.3.patric	d__Bacteria	p__Firmicutes_A	c__Clostridia	o__Lachnospirales	f__Lachnospiraceae	g__TF01-11	s__TF01-11 sp003149875	95.97	0	1	0	0	0	0	0	0	0
Human	1262802.3.patric	d__Bacteria	p__Firmicutes_A	c__Clostridia	o__Lachnospirales	f__Lachnospiraceae	g__CAG-411	s__CAG-411 sp000437275	97.99	0.67	1	0	0	0	0	0	0	0
Human	1262808.3.patric	d__Bacteria	p__Firmicutes_A	c__Clostridia	o__Oscillospirales	f__CAG-272	g__CAG-448	s__CAG-448 sp000433415	92.93	0.02	1	0	0	0	0	0	0	0
Human	1262809.3.patric	d__Bacteria	p__Firmicutes	c__Bacilli	o__RF39	f__UBA660	g__CAG-451	s__CAG-451 sp000438295	93.82	1.69	1	0	0	0	0	0	0	0
Human	1262825.3.patric	d__Bacteria	p__Firmicutes_A	c__Clostridia	o__Lachnospirales	f__Lachnospiraceae	g__CAG-590	s__CAG-590 sp000431135	98.1	0	1	0	0	0	0	0	0	0
Human	1262851.3.patric	d__Bacteria	p__Actinobacteriota	c__Coriobacteriia	o__Coriobacteriales	f__Coriobacteriaceae	g__Collinsella	s__Collinsella bouchesdurhonensis	99.19	0	1	0	0	0	0	0	0	0
Human	1262863.3.patric	d__Bacteria	p__Firmicutes_A	c__Clostridia	o__Lachnospirales	f__Lachnospiraceae	g__Coprococcus	s__Coprococcus sp000433075	98.66	0	1	0	0	0	0	0	0	0
Human	1262880.3.patric	d__Bacteria	p__Firmicutes_A	c__Clostridia	o__Lachnospirales	f__Lachnospiraceae	g__Eubacterium_G	s__Eubacterium_G sp000434315	100	0	1	0	0	0	0	0	0	0
Human	1262881.3.patric	d__Bacteria	p__Firmicutes_A	c__Clostridia	o__Lachnospirales	f__Lachnospiraceae	g__Eubacterium_G	s__Eubacterium_G sp000432355	98.66	1.34	1	0	0	0	0	0	0	0
Human	1262910.3.patric	d__Bacteria	p__Firmicutes_A	c__Clostridia	o__Oscillospirales	f__Oscillospiraceae	g__Dysosmobacter	s__Dysosmobacter sp000436875	94.04	0.22	1	0	0	0	0	0	0	0
Human	1262913.3.patric	d__Bacteria	p__Bacteroidota	c__Bacteroidia	o__Bacteroidales	f__Tannerellaceae	g__Parabacteroides	s__Parabacteroides sp000436495	97.69	0.58	1	0	0	0	0	0	0	0
Human	1262918.3.patric	d__Bacteria	p__Bacteroidota	c__Bacteroidia	o__Bacteroidales	f__Bacteroidaceae	g__Prevotella	s__Prevotella sp000433175	96.77	1.1	1	0	0	0	0	0	0	0
Human	1262921.3.patric	d__Bacteria	p__Bacteroidota	c__Bacteroidia	o__Bacteroidales	f__Bacteroidaceae	g__Prevotella	s__Prevotella sp000436695	96.62	0	1	0	0	0	0	0	0	0
Human	1262927.3.patric	d__Bacteria	p__Bacteroidota	c__Bacteroidia	o__Bacteroidales	f__Muribaculaceae	g__CAG-485	s__CAG-485 sp000437495	98.08	0.19	1	0	0	0	0	0	0	0
Human	1262933.3.patric	d__Bacteria	p__Bacteroidota	c__Bacteroidia	o__Bacteroidales	f__Bacteroidaceae	g__CAG-617	s__CAG-617 sp000438115	96.56	0.56	1	0	0	0	0	0	0	0
Human	1262935.3.patric	d__Bacteria	p__Bacteroidota	c__Bacteroidia	o__Bacteroidales	f__Bacteroidaceae	g__CAG-617	s__CAG-617 sp000431275	96.07	0.37	1	0	0	0	0	0	0	0
Human	1262945.3.patric	d__Bacteria	p__Firmicutes_A	c__Clostridia	o__Lachnospirales	f__Lachnospiraceae	g__Eubacterium_F	s__Eubacterium_F sp000434115	92.26	0	1	0	0	0	0	0	0	0
Human	1262947.3.patric	d__Bacteria	p__Firmicutes_A	c__Clostridia	o__Lachnospirales	f__Lachnospiraceae	g__RUG115	s__RUG115 sp900066395	99.19	0.74	1	0	0	0	0	0	0	0
Human	1262948.3.patric	d__Bacteria	p__Firmicutes_A	c__Clostridia	o__Lachnospirales	f__Lachnospiraceae	g__Ruminococcus_A	s__Ruminococcus_A faecicola	97.26	1.27	1	0	0	0	0	0	0	0
Human	1262949.3.patric	d__Bacteria	p__Firmicutes_A	c__Clostridia	o__Lachnospirales	f__Lachnospiraceae	g__Eubacterium_I	s__Eubacterium_I ramulus	97.27	0.39	1	0	0	0	0	0	0	0
Human	1262951.3.patric	d__Bacteria	p__Firmicutes_A	c__Clostridia	o__Lachnospirales	f__Lachnospiraceae	g__Blautia_A	s__Blautia_A sp900066335	95.52	0.32	1	0	0	0	0	0	0	0
Human	1262958.3.patric	d__Bacteria	p__Firmicutes_A	c__Clostridia	o__Oscillospirales	f__Ruminococcaceae	g__Ruminococcus_C	s__Ruminococcus_C sp000437255	94.3	0	1	0	0	0	0	0	0	0
Human	1262995.3.patric	d__Bacteria	p__Firmicutes_A	c__Clostridia	o__Lachnospirales	f__Lachnospiraceae	g__Ruminococcus_A	s__Ruminococcus_A sp000432335	95.85	1.27	1	0	0	0	0	0	0	0
Human	1263006.3.patric	d__Bacteria	p__Firmicutes_A	c__Clostridia	o__Oscillospirales	f__Oscillospiraceae	g__CAG-170	s__CAG-170 sp000436735	92	1.34	1	0	0	0	0	0	0	0
Human	1263008.3.patric	d__Bacteria	p__Firmicutes_A	c__Clostridia	o__Lachnospirales	f__Lachnospiraceae	g__CAG-194	s__CAG-194 sp000432915	99.38	2.42	1	0	0	0	0	0	0	0
Human	1263016.3.patric	d__Bacteria	p__Firmicutes	c__Bacilli	o__Erysipelotrichales	f__Erysipelotrichaceae	g__Faecalitalea	s__Faecalitalea cylindroides	97.51	1.35	1	0	0	0	0	0	0	0
Human	1263020.3.patric	d__Bacteria	p__Firmicutes	c__Bacilli	o__RFN20	f__CAG-288	g__CAG-345	s__CAG-345 sp000433315	97.75	0	1	0	0	0	0	0	0	0
Human	1263076.3.patric	d__Bacteria	p__Firmicutes	c__Bacilli	o__Erysipelotrichales	f__Erysipelotrichaceae	g__Amedibacillus	s__Amedibacillus dolichus	98.11	0	1	0	0	0	0	0	0	0
Human	1263105.3.patric	d__Bacteria	p__Firmicutes_A	c__Clostridia	o__Lachnospirales	f__Lachnospiraceae	g__Roseburia	s__Roseburia inulinivorans	98.96	0.24	1	0	0	0	0	0	0	0
Human	1263107.3.patric	d__Bacteria	p__Firmicutes_A	c__Clostridia	o__Lachnospirales	f__Lachnospiraceae	g__Blautia_A	s__Blautia_A obeum	95.02	0	1	0	0	0	0	0	0	0
Human	1279018.5.patric	d__Bacteria	p__Proteobacteria	c__Gammaproteobacteria	o__Xanthomonadales	f__Xanthomonadaceae	g__Stenotrophomonas	s__Stenotrophomonas maltophilia_B	100	0	1	0	0	0	0	0	0	0
Human	1280692.3.patric	d__Bacteria	p__Firmicutes_A	c__Clostridia	o__Clostridiales	f__Clostridiaceae	g__Clostridium_X	s__Clostridium_X cadaveris	99.19	0.81	1	0	0	0	0	0	0	0
Human	1293.6.patric	d__Bacteria	p__Firmicutes	c__Bacilli	o__Staphylococcales	f__Staphylococcaceae	g__Staphylococcus	s__Staphylococcus gallinarum	99.45	0.28	1	0	0	0	0	0	0	0
Human	1293598.4.patric	d__Bacteria	p__Firmicutes	c__Bacilli	o__Lactobacillales	f__Lactobacillaceae	g__Lacticaseibacillus	s__Lacticaseibacillus saniviri	98.95	0.52	1	0	0	0	0	0	0	0
Human	1295.15.patric	d__Bacteria	p__Firmicutes	c__Bacilli	o__Staphylococcales	f__Staphylococcaceae	g__Staphylococcus	s__Staphylococcus coagulans	99.43	0.57	1	0	0	0	0	0	0	0
Human	1295826.3.patric	d__Bacteria	p__Firmicutes	c__Bacilli	o__Lactobacillales	f__Streptococcaceae	g__Lactococcus	s__Lactococcus lactis_E	100	0	1	0	0	0	0	0	0	0
Human	1296.35.patric	d__Bacteria	p__Firmicutes	c__Bacilli	o__Staphylococcales	f__Staphylococcaceae	g__Staphylococcus_A	s__Staphylococcus_A sciuri	99.45	2.39	1	0	0	0	0	0	0	0
Human	1297617.4.patric	d__Bacteria	p__Firmicutes_A	c__Clostridia	o__Oscillospirales	f__Oscillospiraceae	g__Intestinimonas	s__Intestinimonas butyriciproducens	98.66	0	1	0	0	0	0	0	0	0
Human	1319815.3.patric	d__Bacteria	p__Fusobacteriota	c__Fusobacteriia	o__Fusobacteriales	f__Fusobacteriaceae	g__Cetobacterium_A	s__Cetobacterium_A somerae	98.88	0	1	1	0	0	0	0	0	0
Human	1324350.3.patric	d__Bacteria	p__Proteobacteria	c__Gammaproteobacteria	o__Pseudomonadales	f__Moraxellaceae	g__Acinetobacter	s__Acinetobacter equi	99.66	0.76	1	0	0	0	0	0	0	0
Human	1335.18.patric	d__Bacteria	p__Firmicutes	c__Bacilli	o__Lactobacillales	f__Streptococcaceae	g__Streptococcus	s__Streptococcus infantarius	100	0	1	0	0	0	0	0	0	0
Human	1335.19.patric	d__Bacteria	p__Firmicutes	c__Bacilli	o__Lactobacillales	f__Streptococcaceae	g__Streptococcus	s__Streptococcus equinus	100	0	1	0	0	0	0	0	0	0
Human	1348059.3.patric	d__Bacteria	p__Firmicutes	c__Bacilli	o__Bacillales	f__Bacillaceae_G	g__Bacillus_A	s__Bacillus_A paranthracis	99.23	0.07	1	0	0	0	0	0	0	0
Human	1354027.3.patric	d__Bacteria	p__Firmicutes	c__Bacilli	o__Bacillales_A	f__Planococcaceae	g__Lysinibacillus	s__Lysinibacillus sphaericus	99.34	0.77	1	0	0	1	0	0	0	0
Human	1363.47.patric	d__Bacteria	p__Firmicutes	c__Bacilli	o__Lactobacillales	f__Streptococcaceae	g__Lactococcus	s__Lactococcus garvieae_A	100	0	1	0	0	0	0	0	0	0
Human	1363.58.patric	d__Bacteria	p__Firmicutes	c__Bacilli	o__Lactobacillales	f__Streptococcaceae	g__Lactococcus	s__Lactococcus garvieae_B	100	0	1	0	0	0	0	0	0	0
Human	1364.29.patric	d__Bacteria	p__Firmicutes	c__Bacilli	o__Lactobacillales	f__Streptococcaceae	g__Lactococcus_A	s__Lactococcus_A piscium_C	98.49	0.69	1	0	0	0	0	0	0	0
Human	13690.29.patric	d__Bacteria	p__Proteobacteria	c__Alphaproteobacteria	o__Sphingomonadales	f__Sphingomonadaceae	g__Sphingobium	s__Sphingobium yanoikuyae	98.74	0.34	1	0	0	0	0	0	0	0
Human	1378168.3.patric	d__Bacteria	p__Firmicutes_A	c__Clostridia	o__Oscillospirales	f__Oscillospiraceae	g__Lawsonibacter	s__Lawsonibacter sp000492175	99.33	0.34	1	0	0	0	0	0	0	0
Human	1385939.3.patric	d__Bacteria	p__Actinobacteriota	c__Actinomycetia	o__Actinomycetales	f__Bifidobacteriaceae	g__Bifidobacterium	s__Bifidobacterium breve	100	0	1	0	0	0	0	0	0	0
Human	1396.426.patric	d__Bacteria	p__Firmicutes	c__Bacilli	o__Bacillales	f__Bacillaceae_G	g__Bacillus_A	s__Bacillus_A cereus	99.23	0	1	0	0	0	0	0	0	0
Human	1397282.3.patric	d__Bacteria	p__Proteobacteria	c__Gammaproteobacteria	o__Pseudomonadales	f__Pseudomonadaceae	g__Pseudomonas_E	s__Pseudomonas_E sp000633395	99.06	1.43	1	0	0	0	0	0	0	0
Human	1408206.3.patric	d__Bacteria	p__Firmicutes	c__Bacilli	o__Lactobacillales	f__Lactobacillaceae	g__Pediococcus	s__Pediococcus pentosaceus	99.38	0	1	0	0	0	0	0	0	0
Human	1408437.6.patric	d__Bacteria	p__Firmicutes_A	c__Clostridia	o__Oscillospirales	f__Butyricicoccaceae	g__Agathobaculum	s__Agathobaculum desmolans	99.33	0.34	1	0	0	0	0	0	0	0
Human	1408439.3.patric	d__Bacteria	p__Fusobacteriota	c__Fusobacteriia	o__Fusobacteriales	f__Fusobacteriaceae	g__Fusobacterium_B	s__Fusobacterium_B perfoetens	100	1.12	1	1	0	0	0	0	0	0
Human	1410646.5.patric	d__Bacteria	p__Actinobacteriota	c__Actinomycetia	o__Actinomycetales	f__Bifidobacteriaceae	g__Bifidobacterium	s__Bifidobacterium merycicum	99.77	1.09	1	0	0	0	0	0	0	0
Human	1410664.3.patric	d__Archaea	p__Methanobacteriota	c__Methanobacteria	o__Methanobacteriales	f__Methanobacteriaceae	g__Methanobrevibacter_B	s__Methanobrevibacter_B wolinii	100	0	1	0	0	0	0	0	0	0
Human	1416758.3.patric	d__Bacteria	p__Proteobacteria	c__Gammaproteobacteria	o__Enterobacterales	f__Enterobacteriaceae	g__Morganella	s__Morganella morganii_B	100	1.09	1	0	0	0	0	0	0	0
Human	1416761.3.patric	d__Bacteria	p__Proteobacteria	c__Gammaproteobacteria	o__Enterobacterales	f__Enterobacteriaceae	g__Serratia	s__Serratia surfactantfaciens	99.88	0	1	0	0	0	0	0	0	0
Human	1423.172.patric	d__Bacteria	p__Firmicutes	c__Bacilli	o__Bacillales	f__Bacillaceae	g__Bacillus	s__Bacillus intestinalis	99.75	0.25	1	0	0	0	0	0	0	0
Human	1423720.3.patric	d__Bacteria	p__Firmicutes	c__Bacilli	o__Lactobacillales	f__Lactobacillaceae	g__Companilactobacillus	s__Companilactobacillus alimentarius	99.48	0.52	1	0	0	0	0	0	0	0
Human	1423731.3.patric	d__Bacteria	p__Firmicutes	c__Bacilli	o__Lactobacillales	f__Lactobacillaceae	g__Liquorilactobacillus	s__Liquorilactobacillus capillatus	99.48	0	1	0	0	0	0	0	0	0
Human	1423740.3.patric	d__Bacteria	p__Firmicutes	c__Bacilli	o__Lactobacillales	f__Lactobacillaceae	g__Ligilactobacillus	s__Ligilactobacillus equi	99.21	1.75	1	0	0	0	0	0	0	0
Human	1423747.3.patric	d__Bacteria	p__Firmicutes	c__Bacilli	o__Lactobacillales	f__Lactobacillaceae	g__Latilactobacillus	s__Latilactobacillus fuchuensis	98.91	0	1	0	0	0	0	0	0	0
Human	1423749.3.patric	d__Bacteria	p__Firmicutes	c__Bacilli	o__Lactobacillales	f__Lactobacillaceae	g__Limosilactobacillus	s__Limosilactobacillus gastricus	99.18	0.27	1	0	0	0	0	0	0	0
Human	1423770.3.patric	d__Bacteria	p__Firmicutes	c__Bacilli	o__Lactobacillales	f__Lactobacillaceae	g__Companilactobacillus	s__Companilactobacillus mindensis	99.48	1.57	1	0	0	0	0	0	0	0
Human	1423783.4.patric	d__Bacteria	p__Firmicutes	c__Bacilli	o__Lactobacillales	f__Lactobacillaceae	g__Lacticaseibacillus	s__Lacticaseibacillus pantheris	98.95	1.57	1	0	0	0	0	0	0	0
Human	1423792.3.patric	d__Bacteria	p__Firmicutes	c__Bacilli	o__Lactobacillales	f__Lactobacillaceae	g__Schleiferilactobacillus	s__Schleiferilactobacillus perolens	99.48	0.52	1	0	0	0	0	0	0	0
Human	1423828.4.patric	d__Bacteria	p__Firmicutes	c__Bacilli	o__Lactobacillales	f__Lactobacillaceae	g__Lactobacillus	s__Lactobacillus kefiranofaciens	99.03	0.28	1	0	0	0	0	0	0	0
Human	1435051.3.patric	d__Bacteria	p__Actinobacteriota	c__Actinomycetia	o__Actinomycetales	f__Bifidobacteriaceae	g__Bifidobacterium	s__Bifidobacterium moukalabense	100	0.68	1	0	0	0	0	0	0	0
Human	1437595.3.patric	d__Bacteria	p__Actinobacteriota	c__Actinomycetia	o__Actinomycetales	f__Bifidobacteriaceae	g__Bifidobacterium	s__Bifidobacterium pseudolongum	100	0	1	0	0	0	0	0	0	0
Human	1445607.3.patric	d__Bacteria	p__Bacteroidota	c__Bacteroidia	o__Bacteroidales	f__Bacteroidaceae	g__Bacteroides	s__Bacteroides reticulotermitis	97.58	0.37	1	0	0	0	0	0	0	0
Human	1447715.5.patric	d__Bacteria	p__Actinobacteriota	c__Actinomycetia	o__Actinomycetales	f__Bifidobacteriaceae	g__Bifidobacterium	s__Bifidobacterium globosum	100	0.44	1	0	0	0	0	0	0	0
Human	1449336.3.patric	d__Bacteria	p__Firmicutes	c__Bacilli	o__Lactobacillales	f__Carnobacteriaceae	g__Carnobacterium	s__Carnobacterium divergens	99.45	0.55	1	0	0	0	0	0	0	0
Human	1459.3.patric	d__Bacteria	p__Firmicutes	c__Bacilli	o__Bacillales_B	f__DSM-18226	g__Cytobacillus	s__Cytobacillus globisporus	99.45	4.45	1	0	0	0	0	0	0	0
Human	1462525.3.patric	d__Bacteria	p__Firmicutes	c__Bacilli	o__Bacillales_D	f__Halobacillaceae	g__Thalassobacillus	s__Thalassobacillus devorans	99.33	0.33	1	0	0	0	0	0	0	0
Human	1485002.3.patric	d__Bacteria	p__Proteobacteria	c__Gammaproteobacteria	o__Pseudomonadales	f__Moraxellaceae	g__Acinetobacter	s__Acinetobacter guillouiae	99.93	1.74	1	0	0	0	0	0	0	0
Human	1490.6.patric	d__Bacteria	p__Firmicutes_A	c__Clostridia	o__Peptostreptococcales	f__Peptostreptococcaceae	g__Paraclostridium	s__Paraclostridium bifermentans	99.3	1.4	1	0	0	0	0	0	0	0
Human	1492.45.patric	d__Bacteria	p__Firmicutes_A	c__Clostridia	o__Clostridiales	f__Clostridiaceae	g__Clostridium	s__Clostridium butyricum	99.19	0	1	0	0	0	0	0	0	0
Human	1496.1081.patric	d__Bacteria	p__Firmicutes_A	c__Clostridia	o__Peptostreptococcales	f__Peptostreptococcaceae	g__Terrisporobacter	s__Terrisporobacter othiniensis	100	0.7	1	0	0	0	0	0	0	0
Human	1504822.3.patric	d__Bacteria	p__Actinobacteriota	c__Coriobacteriia	o__Coriobacteriales	f__Atopobiaceae	g__Olsenella_B	s__Olsenella_B sp000752675	99.6	0	1	0	0	0	0	0	0	0
Human	1505.10.patric	d__Bacteria	p__Firmicutes_A	c__Clostridia	o__Peptostreptococcales	f__Peptostreptococcaceae	g__Paraclostridium	s__Paraclostridium sordellii	100	0.7	1	0	0	0	0	0	0	0
Human	1506471.3.patric	d__Bacteria	p__Proteobacteria	c__Gammaproteobacteria	o__Burkholderiales	f__Burkholderiaceae	g__Mesosutterella	s__Mesosutterella massiliensis	98.12	0	1	0	0	0	0	0	0	0
Human	1508644.3.patric	d__Bacteria	p__Firmicutes_A	c__Clostridia	o__Clostridiales	f__Clostridiaceae	g__Dwaynesavagella	s__Dwaynesavagella sp000270205	100	0	1	0	0	0	0	0	0	0
Human	1519438.3.patric	d__Bacteria	p__Firmicutes_A	c__Clostridia	o__Lachnospirales	f__Lachnospiraceae	g__Lachnoclostridium_B	s__Lachnoclostridium_B sp000765215	97.56	2.44	1	0	0	0	0	0	0	0
Human	1520816.3.patric	d__Bacteria	p__Firmicutes_A	c__Clostridia	o__Saccharofermentanales	f__Saccharofermentanaceae	g__Saccharofermentans	s__Saccharofermentans sp900107185	98.23	0	1	0	0	0	0	0	0	0
Human	1522307.3.patric	d__Bacteria	p__Firmicutes	c__Bacilli	o__Bacillales_B	f__Caldibacillaceae	g__Bacillus_J	s__Bacillus_J andreraoultii	96.68	2.32	1	0	0	1	0	0	0	0
Human	1545701.3.patric	d__Bacteria	p__Firmicutes	c__Bacilli	o__Lactobacillales	f__Lactobacillaceae	g__Lactobacillus	s__Lactobacillus sp000760615	97.4	0.65	1	0	0	0	0	0	0	0
Human	1545702.3.patric	d__Bacteria	p__Firmicutes	c__Bacilli	o__Lactobacillales	f__Lactobacillaceae	g__Lactobacillus	s__Lactobacillus helsingborgensis	97.73	1.14	1	0	0	0	0	0	0	0
Human	1548123.6.patric	d__Bacteria	p__Proteobacteria	c__Gammaproteobacteria	o__Burkholderiales	f__Burkholderiaceae	g__Pusillimonas_A	s__Pusillimonas_A sp002236805	100	0.78	1	0	0	0	0	0	0	0
Human	1560217.3.patric	d__Bacteria	p__Firmicutes_A	c__Clostridia	o__Clostridiales	f__Clostridiaceae	g__Clostridium_F	s__Clostridium_F sp001276215	99.31	0	1	0	0	0	0	0	0	0
Human	1561.28.patric	d__Bacteria	p__Firmicutes_A	c__Clostridia	o__Clostridiales	f__Clostridiaceae	g__Clostridium	s__Clostridium baratii	99.19	1.7	1	0	0	0	0	0	0	0
Human	1564956.3.patric	d__Bacteria	p__Firmicutes	c__Bacilli	o__Bacillales_D	f__Amphibacillaceae	g__Gracilibacillus	s__Gracilibacillus massiliensis	99.34	0.83	1	0	0	0	0	0	0	0
Human	157838.3.patric	d__Bacteria	p__Firmicutes	c__Bacilli	o__Bacillales_B	f__Bacillaceae_C	g__Margalitia	s__Margalitia shackletonii	98.53	3.21	1	0	0	3	0	0	0	0
Human	1581033.3.patric	d__Bacteria	p__Firmicutes	c__Bacilli	o__Bacillales_B	f__DSM-18226	g__Cytobacillus	s__Cytobacillus solani	97.27	1.39	1	0	0	2	0	0	0	0
Human	1581038.3.patric	d__Bacteria	p__Firmicutes	c__Bacilli	o__Bacillales_A	f__Planococcaceae	g__Psychrobacillus	s__Psychrobacillus sp001278755	100	1.55	1	0	0	2	0	0	0	0
Human	1582.46.patric	d__Bacteria	p__Firmicutes	c__Bacilli	o__Lactobacillales	f__Lactobacillaceae	g__Lacticaseibacillus	s__Lacticaseibacillus zeae	99.46	0.36	1	0	0	0	0	0	0	0
Human	1582.99.patric	d__Bacteria	p__Firmicutes	c__Bacilli	o__Lactobacillales	f__Lactobacillaceae	g__Lacticaseibacillus	s__Lacticaseibacillus casei	99.46	1.72	1	0	0	0	0	0	0	0
Human	1584.14.patric	d__Bacteria	p__Firmicutes	c__Bacilli	o__Lactobacillales	f__Lactobacillaceae	g__Lactobacillus	s__Lactobacillus porci	96.75	0	1	0	0	0	0	0	0	0
Human	1585974.3.patric	d__Bacteria	p__Firmicutes	c__Bacilli	o__Erysipelotrichales	f__Erysipelatoclostridiaceae	g__Beduini	s__Beduini massiliensis	100	0	1	0	0	0	0	0	0	0
Human	1588751.3.patric	d__Bacteria	p__Firmicutes_A	c__Clostridia	o__Tissierellales	f__Peptoniphilaceae	g__Parvimonas	s__Parvimonas sp001552895	96.19	0.09	1	0	0	0	0	0	0	0
Human	1588755.3.patric	d__Bacteria	p__Firmicutes_A	c__Clostridia	o__Tissierellales	f__Peptoniphilaceae	g__Parvimonas	s__Parvimonas sp001553085	97.97	0.61	1	0	0	0	0	0	0	0
Human	1598.95.patric	d__Bacteria	p__Firmicutes	c__Bacilli	o__Lactobacillales	f__Lactobacillaceae	g__Limosilactobacillus	s__Limosilactobacillus reuteri	99.45	0	1	0	0	1	0	0	0	0
Human	1599.62.patric	d__Bacteria	p__Firmicutes	c__Bacilli	o__Lactobacillales	f__Lactobacillaceae	g__Latilactobacillus	s__Latilactobacillus sakei	99.46	0	1	0	0	0	0	0	0	0
Human	1608995.3.patric	d__Bacteria	p__Proteobacteria	c__Gammaproteobacteria	o__Pseudomonadales	f__Pseudomonadaceae	g__Pseudomonas_E	s__Pseudomonas_E helleri	100	0.47	1	0	0	0	0	0	0	0
Human	1612.28.patric	d__Bacteria	p__Firmicutes	c__Bacilli	o__Lactobacillales	f__Lactobacillaceae	g__Companilactobacillus	s__Companilactobacillus farciminis_A	99.48	0.79	1	0	0	0	0	0	0	0
Human	1620.3.patric	d__Bacteria	p__Firmicutes	c__Bacilli	o__Lactobacillales	f__Lactobacillaceae	g__Weissella	s__Weissella minor	99.39	0.12	1	0	0	0	0	0	0	0
Human	162156.4.patric	d__Bacteria	p__Bacteroidota	c__Bacteroidia	o__Bacteroidales	f__Bacteroidaceae	g__Phocaeicola	s__Phocaeicola sp900066445	97.01	0.12	1	0	0	0	0	0	0	0
Human	162156.5.patric	d__Bacteria	p__Bacteroidota	c__Bacteroidia	o__Bacteroidales	f__Bacteroidaceae	g__Phocaeicola	s__Phocaeicola sp900066455	98.88	0.56	1	0	0	0	0	0	0	0
Human	1622.15.patric	d__Bacteria	p__Firmicutes	c__Bacilli	o__Lactobacillales	f__Lactobacillaceae	g__Ligilactobacillus	s__Ligilactobacillus murinus	99.48	0	1	0	0	0	0	0	0	0
Human	1622072.3.patric	d__Bacteria	p__Firmicutes	c__Bacilli	o__Bacillales_B	f__DSM-1321	g__Bacillus_BN	s__Bacillus_BN testis	97.27	2.19	1	0	0	1	0	0	0	0
Human	1631871.4.patric	d__Bacteria	p__Firmicutes	c__Bacilli	o__Lactobacillales	f__Lactobacillaceae	g__Weissella	s__Weissella thailandensis	99.23	0.77	1	0	0	0	0	0	0	0
Human	1639.1366.patric	d__Bacteria	p__Firmicutes	c__Bacilli	o__Lactobacillales	f__Listeriaceae	g__Listeria	s__Listeria monocytogenes_B	100	0	1	0	0	0	0	0	0	0
Human	1646532.3.patric	d__Bacteria	p__Proteobacteria	c__Gammaproteobacteria	o__Pseudomonadales	f__Moraxellaceae	g__Acinetobacter	s__Acinetobacter bereziniae	99.93	1.84	1	0	0	0	0	0	0	0
Human	1648923.17.patric	d__Bacteria	p__Firmicutes	c__Bacilli	o__Bacillales	f__Bacillaceae	g__Bacillus	s__Bacillus paralicheniformis	99.59	0	1	0	0	0	0	0	0	0
Human	1650661.3.patric	d__Bacteria	p__Firmicutes_A	c__Clostridia	o__Oscillospirales	f__Oscillospiraceae	g__Lawsonibacter	s__Lawsonibacter asaccharolyticus	97.82	0	1	0	0	0	0	0	0	0
Human	1650663.3.patric	d__Bacteria	p__Firmicutes_A	c__Clostridia	o__Oscillospirales	f__Ruminococcaceae	g__Fournierella	s__Fournierella massiliensis	99.32	0.23	1	0	1	0	0	0	0	0
Human	165185.11.patric	d__Bacteria	p__Firmicutes_A	c__Clostridia	o__Peptostreptococcales	f__Anaerovoracaceae	g__Emergencia	s__Emergencia sp900066695	100	0.71	1	0	0	0	0	0	0	0
Human	165185.6.patric	d__Bacteria	p__Firmicutes_A	c__Clostridia	o__Lachnospirales	f__Lachnospiraceae	g__Lachnoclostridium_B	s__Lachnoclostridium_B sp900066555	99.22	1.75	1	0	0	0	0	0	1	0
Human	165185.9.patric	d__Bacteria	p__Firmicutes_A	c__Clostridia	o__Lachnospirales	f__Lachnospiraceae	g__Anaerostipes	s__Anaerostipes sp900066705	99.33	2.68	1	0	0	0	0	0	0	0
Human	1653435.3.patric	d__Bacteria	p__Firmicutes_A	c__Clostridia	o__Lachnospirales	f__Lachnospiraceae	g__Merdimonas	s__Merdimonas faecis	98.54	1.46	1	0	0	0	0	0	0	0
Human	1658109.3.patric	d__Bacteria	p__Firmicutes	c__Bacilli	o__Erysipelotrichales	f__Erysipelatoclostridiaceae	g__Stoquefichus	s__Stoquefichus sp001244545	100	0	1	0	0	0	0	0	0	0
Human	1661032.3.patric	d__Bacteria	p__Proteobacteria	c__Gammaproteobacteria	o__Pseudomonadales	f__Pseudomonadaceae	g__Pseudomonas_E	s__Pseudomonas_E qingdaonensis	100	0.62	1	0	0	0	0	0	0	0
Human	1667357.4.patric	d__Bacteria	p__Firmicutes_A	c__Clostridia	o__Clostridiales	f__Clostridiaceae	g__Clostridium	s__Clostridium sartagoforme_A	99.19	1.86	1	0	0	1	0	0	0	0
Human	1673717.3.patric	d__Bacteria	p__Firmicutes_A	c__Clostridia	o__Oscillospirales	f__Acutalibacteraceae	g__Anaeromassilibacillus	s__Anaeromassilibacillus senegalensis	98.52	0	1	0	0	0	0	0	0	0
Human	1679169.3.patric	d__Bacteria	p__Firmicutes	c__Bacilli	o__Bacillales_B	f__DSM-1321	g__Pradoshia	s__Pradoshia sp001183965	96.99	1.16	1	0	0	2	0	0	0	0
Human	167968.3.patric	d__Bacteria	p__Desulfobacterota	c__Desulfovibrionia	o__Desulfovibrionales	f__Desulfovibrionaceae	g__Desulfovibrio	s__Desulfovibrio desulfuricans	99.41	0	1	0	0	0	0	0	0	0
Human	168384.3.patric	d__Bacteria	p__Firmicutes_A	c__Clostridia	o__Lachnospirales	f__Lachnospiraceae	g__Marvinbryantia	s__Marvinbryantia formatexigens	98.73	0	1	0	0	0	0	0	0	0
Human	1686289.3.patric	d__Bacteria	p__Firmicutes_A	c__Clostridia	o__Tissierellales	f__Tepidimicrobiaceae	g__Mt11	s__Mt11 sp001282665	98.6	2.8	1	0	0	0	0	0	0	0
Human	1692241.3.patric	d__Bacteria	p__Proteobacteria	c__Alphaproteobacteria	o__Rhizobiales	f__Rhizobiaceae	g__Shinella	s__Shinella sp001262505	99.87	0.19	1	0	0	0	0	0	0	0
Human	1697790.3.patric	d__Bacteria	p__Firmicutes	c__Bacilli	o__Erysipelotrichales	f__Erysipelotrichaceae	g__Dielma	s__Dielma sp001305055	96.81	1.89	1	0	0	0	0	0	0	0
Human	1703.10.patric	d__Bacteria	p__Actinobacteriota	c__Actinomycetia	o__Actinomycetales	f__Brevibacteriaceae	g__Brevibacterium	s__Brevibacterium aurantiacum	100	0	1	0	0	0	0	0	0	0
Human	1720299.4.patric	d__Bacteria	p__Firmicutes_A	c__Clostridia	o__Peptostreptococcales	f__Peptostreptococcaceae	g__Romboutsia	s__Romboutsia hominis	99.3	0	1	0	0	0	0	0	0	0
Human	1720315.3.patric	d__Bacteria	p__Actinobacteriota	c__Coriobacteriia	o__Coriobacteriales	f__Eggerthellaceae	g__RUG013	s__RUG013 sp001486445	99.19	0.81	1	0	0	0	0	0	0	0
Human	1736.3.patric	d__Bacteria	p__Firmicutes_A	c__Clostridia	o__Eubacteriales	f__Eubacteriaceae	g__Eubacterium	s__Eubacterium limosum	99.3	0	1	0	0	0	0	0	0	0
Human	1736.8.patric	d__Bacteria	p__Firmicutes_A	c__Clostridia	o__Eubacteriales	f__Eubacteriaceae	g__Eubacterium	s__Eubacterium maltosivorans	99.3	0	1	0	0	0	0	0	0	0
Human	1739298.3.patric	d__Bacteria	p__Bacteroidota	c__Bacteroidia	o__Bacteroidales	f__Bacteroidaceae	g__Bacteroides	s__Bacteroides faecis	98.38	0.16	1	0	0	0	0	0	0	0
Human	1745713.3.patric	d__Bacteria	p__Firmicutes_A	c__Clostridia	o__Lachnospirales	f__Lachnospiraceae	g__Bariatricus	s__Bariatricus massiliensis	99.42	0.68	1	0	0	0	0	0	0	0
Human	1750560.3.patric	d__Bacteria	p__Bacteroidota	c__Bacteroidia	o__Bacteroidales	f__Tannerellaceae	g__Parabacteroides	s__Parabacteroides massiliensis	99.42	0.58	1	0	0	0	0	0	0	0
Human	1750719.3.patric	d__Bacteria	p__Firmicutes	c__Bacilli	o__Bacillales_A	f__Planococcaceae	g__Kurthia	s__Kurthia gibsonii	99.34	0.88	1	0	0	1	0	0	0	0
Human	1761811.3.patric	d__Bacteria	p__Actinobacteriota	c__Actinomycetia	o__Mycobacteriales	f__Mycobacteriaceae	g__Mycobacterium	s__Mycobacterium neoaurum	100	1.29	1	1	0	1	0	0	0	0
Human	1766.6.patric	d__Bacteria	p__Actinobacteriota	c__Actinomycetia	o__Mycobacteriales	f__Mycobacteriaceae	g__Mycobacterium	s__Mycobacterium fortuitum	99.81	0.5	1	1	0	3	0	0	1	0
Human	1776379.3.patric	d__Bacteria	p__Bacteroidota	c__Bacteroidia	o__Bacteroidales	f__Bacteroidaceae	g__Prevotella	s__Prevotella lascolaii	99.26	0	1	0	0	0	0	0	0	0
Human	1776384.3.patric	d__Bacteria	p__Firmicutes_A	c__Clostridia	o__Peptostreptococcales	f__Anaerovoracaceae	g__Emergencia	s__Emergencia timonensis	99.29	0.71	1	0	0	0	0	0	0	0
Human	1776392.4.patric	d__Bacteria	p__Firmicutes	c__Bacilli	o__Erysipelotrichales	f__Erysipelatoclostridiaceae	g__Massiliomicrobiota	s__Massiliomicrobiota sp002160865	100	0.61	1	0	0	0	0	0	0	0
Human	1780376.4.patric	d__Bacteria	p__Bacteroidota	c__Bacteroidia	o__Bacteroidales	f__Rikenellaceae	g__Alistipes	s__Alistipes sp900021155	99.04	0.48	1	0	0	0	0	0	0	0
Human	1780380.4.patric	d__Bacteria	p__Firmicutes_A	c__Clostridia	o__Lachnospirales	f__Lachnospiraceae	g__Anaerobutyricum	s__Anaerobutyricum sp900016875	98.66	0.67	1	0	0	0	0	0	0	0
Human	1796616.4.patric	d__Bacteria	p__Firmicutes_A	c__Clostridia	o__Lachnospirales	f__Lachnospiraceae	g__Blautia	s__Blautia coccoides_A	99.36	1.91	1	0	0	0	0	0	0	0
Human	1796646.5.patric	d__Bacteria	p__Bacteroidota	c__Bacteroidia	o__Bacteroidales	f__Muribaculaceae	g__Muribaculum	s__Muribaculum intestinale	99.06	0	1	0	0	0	0	0	0	0
Human	1797112.3.patric	d__Bacteria	p__Actinobacteriota	c__Coriobacteriia	o__Coriobacteriales	f__Atopobiaceae	g__Olsenella_B	s__Olsenella_B sp900119625	100	0	1	0	0	0	0	0	0	0
Human	1798184.3.patric	d__Bacteria	p__Firmicutes_A	c__Clostridia	o__Lachnospirales	f__Lachnospiraceae	g__CAG-791	s__CAG-791 sp900101015	97.97	0.98	1	0	0	0	0	0	0	0
Human	1805001.3.patric	d__Bacteria	p__Proteobacteria	c__Alphaproteobacteria	o__Rhizobiales	f__Rhizobiaceae	g__Agrobacterium	s__Agrobacterium pusense	99.91	0.31	1	0	0	0	0	0	0	0
Human	1805470.3.patric	d__Bacteria	p__Firmicutes_A	c__Clostridia	o__Clostridiales	f__Clostridiaceae	g__Clostridium	s__Clostridium nigeriense	99.6	2.78	1	0	1	1	0	0	0	0
Human	1805478.3.patric	d__Bacteria	p__Actinobacteriota	c__Coriobacteriia	o__Coriobacteriales	f__Atopobiaceae	g__Olsenella_E	s__Olsenella_E timonensis	100	1.61	1	0	0	0	0	0	0	0
Human	1807729.4.patric	d__Bacteria	p__Bacteroidota	c__Bacteroidia	o__Bacteroidales	f__Muribaculaceae	g__Duncaniella	s__Duncaniella dubosii	98.66	1.13	1	0	0	0	0	0	0	0
Human	1807733.4.patric	d__Bacteria	p__Bacteroidota	c__Bacteroidia	o__Bacteroidales	f__Muribaculaceae	g__Paramuribaculum	s__Paramuribaculum sp001689535	93.02	0.88	1	0	0	0	0	0	0	0
Human	1807734.3.patric	d__Bacteria	p__Bacteroidota	c__Bacteroidia	o__Bacteroidales	f__Muribaculaceae	g__UBA7173	s__UBA7173 sp001689485	98.19	3.84	1	1	0	0	0	0	0	0
Human	1807737.4.patric	d__Bacteria	p__Bacteroidota	c__Bacteroidia	o__Bacteroidales	f__Muribaculaceae	g__Paramuribaculum	s__Paramuribaculum sp001689565	93.4	2.2	1	0	0	0	0	0	0	0
Human	1807744.4.patric	d__Bacteria	p__Bacteroidota	c__Bacteroidia	o__Bacteroidales	f__Muribaculaceae	g__Amulumruptor	s__Amulumruptor caecigallinarius	98.37	1.51	1	0	0	0	0	0	0	0
Human	1841856.4.patric	d__Bacteria	p__Bacteroidota	c__Bacteroidia	o__Bacteroidales	f__Bacteroidaceae	g__Phocaeicola	s__Phocaeicola mediterraneensis	99.25	0.56	1	0	0	0	0	0	0	0
Human	1848580.3.patric	d__Bacteria	p__Proteobacteria	c__Gammaproteobacteria	o__Enterobacterales	f__Enterobacteriaceae	g__Hafnia	s__Hafnia alvei	99.89	0.28	1	0	0	0	0	0	0	0
Human	1852366.3.patric	d__Bacteria	p__Firmicutes	c__Bacilli	o__Erysipelotrichales	f__Erysipelotrichaceae	g__Holdemania	s__Holdemania sp900120005	100	2.22	1	0	0	0	0	0	0	0
Human	1852386.4.patric	d__Bacteria	p__Actinobacteriota	c__Coriobacteriia	o__Coriobacteriales	f__Atopobiaceae	g__Olsenella_E	s__Olsenella_E provencensis	100	0.81	1	0	1	0	0	0	0	0
Human	1871012.3.patric	d__Bacteria	p__Firmicutes_A	c__Clostridia	o__Peptostreptococcales	f__Anaerovoracaceae	g__Mobilibacterium	s__Mobilibacterium timonense	99.29	0	1	0	0	0	0	0	0	0
Human	1871013.4.patric	d__Bacteria	p__Bacteroidota	c__Bacteroidia	o__Bacteroidales	f__Tannerellaceae	g__Parabacteroides	s__Parabacteroides timonensis	99.62	0	1	0	0	0	0	0	0	0
Human	1871016.3.patric	d__Bacteria	p__Actinobacteriota	c__Coriobacteriia	o__Coriobacteriales	f__Coriobacteriaceae	g__Collinsella	s__Collinsella phocaeensis	100	0.81	1	0	0	0	0	0	0	0
Human	1871018.3.patric	d__Bacteria	p__Firmicutes_A	c__Clostridia	o__Oscillospirales	f__Ruminococcaceae	g__Angelakisella	s__Angelakisella massiliensis	98.77	0	1	0	0	0	0	0	0	0
Human	1871020.3.patric	d__Bacteria	p__Firmicutes_A	c__Clostridia	o__Lachnospirales	f__Lachnospiraceae	g__Mediterraneibacter	s__Mediterraneibacter sp900120155	98.54	0.58	1	0	0	0	0	0	0	0
Human	1871021.3.patric	d__Bacteria	p__Firmicutes_A	c__Clostridia	o__Lachnospirales	f__Lachnospiraceae	g__Lachnoclostridium_B	s__Lachnoclostridium_B phocaeensis	97.66	4.19	1	0	0	0	0	0	0	0
Human	1871022.3.patric	d__Bacteria	p__Actinobacteriota	c__Coriobacteriia	o__Coriobacteriales	f__Atopobiaceae	g__Parolsenella	s__Parolsenella massiliensis	99.19	0	1	0	1	0	0	0	0	0
Human	1871030.3.patric	d__Bacteria	p__Firmicutes	c__Bacilli	o__Erysipelotrichales	f__Erysipelotrichaceae	g__Merdibacter	s__Merdibacter massiliensis	100	0.94	1	0	0	0	0	0	0	0
Human	1871031.3.patric	d__Bacteria	p__Actinobacteriota	c__Coriobacteriia	o__Coriobacteriales	f__Atopobiaceae	g__Olsenella_E	s__Olsenella_E mediterranea	100	0.81	1	0	0	0	0	0	0	0
Human	1890302.16.patric	d__Bacteria	p__Firmicutes	c__Bacilli	o__Bacillales	f__Bacillaceae_G	g__Bacillus_A	s__Bacillus_A wiedmannii	99.34	0	1	0	0	0	0	0	0	0
Human	1891096.3.patric	d__Bacteria	p__Firmicutes	c__Bacilli	o__Staphylococcales	f__Staphylococcaceae	g__Macrococcus_B	s__Macrococcus_B caseolyticus	96.69	1.1	1	0	0	0	0	0	0	0
Human	1896975.3.patric	d__Bacteria	p__Bacteroidota	c__Bacteroidia	o__Bacteroidales	f__UBA932	g__RC9	s__RC9 sp001915575	94.52	0.95	1	0	0	0	0	0	0	0
Human	1896984.3.patric	d__Bacteria	p__Firmicutes_A	c__Clostridia	o__Lachnospirales	f__Lachnospiraceae	g__TF01-11	s__TF01-11 sp001916135	95.64	1.34	1	0	0	0	0	0	0	0
Human	1907658.3.patric	d__Bacteria	p__Bacteroidota	c__Bacteroidia	o__Bacteroidales	f__Bacteroidaceae	g__Phocaeicola	s__Phocaeicola ilei	98.76	0.19	1	0	0	0	0	0	0	0
Human	1914861.3.patric	d__Bacteria	p__Proteobacteria	c__Gammaproteobacteria	o__Enterobacterales	f__Enterobacteriaceae	g__Enterobacter_D	s__Enterobacter_D sp001888805	98.28	0.41	1	0	0	0	0	0	0	0
Human	1915473.3.patric	d__Archaea	p__Methanobacteriota	c__Methanobacteria	o__Methanobacteriales	f__Methanobacteriaceae	g__Methanobrevibacter_A	s__Methanobrevibacter_A sp900314695	94.53	0	1	0	0	0	0	0	0	0
Human	1917883.3.patric	d__Bacteria	p__Bacteroidota	c__Bacteroidia	o__Bacteroidales	f__Bacteroidaceae	g__Bacteroides	s__Bacteroides togonis	97.68	0.19	1	0	0	0	0	0	0	0
Human	1930002.4.patric	d__Bacteria	p__Bacteroidota	c__Bacteroidia	o__Bacteroidales	f__Rikenellaceae	g__Alistipes	s__Alistipes sp001941065	91.83	0	1	0	0	0	0	0	0	0
Human	1944646.3.patric	d__Bacteria	p__Actinobacteriota	c__Coriobacteriia	o__Coriobacteriales	f__Eggerthellaceae	g__Phoenicibacter	s__Phoenicibacter congonensis	97.38	0	1	0	0	0	0	0	0	0
Human	1946012.3.patric	d__Bacteria	p__Bacteroidota	c__Bacteroidia	o__Bacteroidales	f__Rikenellaceae	g__Alistipes	s__Alistipes sp002428825	97.6	0.64	1	0	0	0	0	0	0	0
Human	1946064.3.patric	d__Bacteria	p__Actinobacteriota	c__Coriobacteriia	o__Coriobacteriales	f__Atopobiaceae	g__Olsenella_E	s__Olsenella_E sp002305805	98.92	0	1	0	0	0	0	0	0	0
Human	1946118.3.patric	d__Bacteria	p__Firmicutes_A	c__Clostridia	o__Lachnospirales	f__Lachnospiraceae	g__Blautia_A	s__Blautia_A sp900316115	91.41	0.95	1	0	0	0	0	0	0	0
Human	1946383.3.patric	d__Bacteria	p__Actinobacteriota	c__Coriobacteriia	o__Coriobacteriales	f__Coriobacteriaceae	g__Collinsella	s__Collinsella sp002305035	96.04	0	1	0	0	0	0	0	0	0
Human	1946385.3.patric	d__Bacteria	p__Actinobacteriota	c__Coriobacteriia	o__Coriobacteriales	f__Coriobacteriaceae	g__Collinsella	s__Collinsella tanakaei	98.16	0.2	1	0	0	0	0	0	0	0
Human	1946428.3.patric	d__Bacteria	p__Bacteroidota	c__Bacteroidia	o__Bacteroidales	f__Dysgonomonadaceae	g__Dysgonomonas	s__Dysgonomonas sp002482385	97.27	0.55	1	0	0	0	0	0	0	0
Human	1946429.3.patric	d__Bacteria	p__Bacteroidota	c__Bacteroidia	o__Flavobacteriales	f__Weeksellaceae	g__Empedobacter	s__Empedobacter sp002378465	100	0	1	0	0	0	0	0	0	0
Human	1946473.3.patric	d__Bacteria	p__Firmicutes_A	c__Clostridia	o__Lachnospirales	f__Lachnospiraceae	g__Ruminococcus_A	s__Ruminococcus_A sp002361775	97.76	2.53	1	0	0	0	0	0	0	0
Human	1946482.3.patric	d__Bacteria	p__Firmicutes_A	c__Clostridia	o__Lachnospirales	f__Lachnospiraceae	g__Eubacterium_H	s__Eubacterium_H sp002394235	91.95	1.27	1	0	0	0	0	0	0	0
Human	1946486.3.patric	d__Bacteria	p__Firmicutes_A	c__Clostridia	o__Lachnospirales	f__Lachnospiraceae	g__Eubacterium_H	s__Eubacterium_H sp900318405	96.12	0	1	0	0	0	0	0	0	0
Human	1946509.3.patric	d__Bacteria	p__Firmicutes_A	c__Clostridia	o__Oscillospirales	f__Ruminococcaceae	g__Pygmaiobacter	s__Pygmaiobacter massiliensis	97.09	1.68	1	0	0	0	0	0	0	0
Human	1946596.3.patric	d__Bacteria	p__Firmicutes_A	c__Clostridia	o__Lachnospirales	f__Lachnospiraceae	g__Lacrimispora	s__Lacrimispora sp002389905	98.73	0.95	1	0	0	0	0	0	0	0
Human	1946658.3.patric	d__Bacteria	p__Firmicutes	c__Bacilli	o__Erysipelotrichales	f__Erysipelatoclostridiaceae	g__Sharpea	s__Sharpea azabuensis	96.23	0.94	1	0	0	0	0	0	0	0
Human	1946669.3.patric	d__Bacteria	p__Firmicutes	c__Bacilli	o__Erysipelotrichales	f__Erysipelatoclostridiaceae	g__Intestinibaculum	s__Intestinibaculum porci	97.17	0	1	0	0	0	0	0	0	0
Human	1946687.3.patric	d__Bacteria	p__Firmicutes_A	c__Clostridia	o__Lachnospirales	f__Lachnospiraceae	g__V9D3004	s__V9D3004 sp002349525	96.4	1.01	1	0	0	0	0	0	0	0
Human	1946771.3.patric	d__Bacteria	p__Firmicutes	c__Bacilli	o__Bacillales_A	f__Planococcaceae	g__Lysinibacillus	s__Lysinibacillus sp002340205	99.34	0.55	1	0	0	3	0	0	0	0
Human	1947564.3.patric	d__Bacteria	p__Firmicutes	c__Bacilli	o__Lactobacillales	f__Streptococcaceae	g__Streptococcus	s__Streptococcus sp002393675	99.86	0.37	1	0	0	0	0	0	0	0
Human	1947907.3.patric	d__Bacteria	p__Elusimicrobiota	c__Elusimicrobia	o__Elusimicrobiales	f__Elusimicrobiaceae	g__UBA1436	s__UBA1436 sp002329395	90.81	1.12	1	0	0	0	0	0	0	0
Human	1947939.3.patric	d__Bacteria	p__Firmicutes_A	c__Clostridia	o__Peptostreptococcales	f__Anaerovoracaceae	g__CAG-145	s__CAG-145 sp002320005	99.29	0	1	0	0	0	0	0	0	0
Human	1948094.3.patric	d__Bacteria	p__Firmicutes_A	c__Clostridia	o__Peptostreptococcales	f__Anaerovoracaceae	g__CAG-238	s__CAG-238 sp002439735	92.34	1.06	1	0	0	0	0	0	0	0
Human	1948425.3.patric	d__Bacteria	p__Proteobacteria	c__Alphaproteobacteria	o__Rs-D84	f__Rs-D84	g__Rs-D84	s__Rs-D84 sp002437665	90.11	0	1	0	0	0	0	0	0	0
Human	1950320.3.patric	d__Bacteria	p__Firmicutes	c__Bacilli	o__RFN20	f__CAG-826	g__UBA4951	s__UBA4951 sp002440125	94.94	0	1	0	0	0	0	0	0	0
Human	1950525.3.patric	d__Bacteria	p__Bacteroidota	c__Bacteroidia	o__Bacteroidales	f__UBA3824	g__UBA3824	s__UBA3824 sp002393195	93.36	3.98	1	0	0	0	0	0	0	0
Human	1950694.3.patric	d__Bacteria	p__Bacteroidota	c__Bacteroidia	o__Bacteroidales	f__Paludibacteraceae	g__RF16	s__RF16 sp002452095	93.55	0.54	1	0	0	0	0	0	0	0
Human	1950922.3.patric	d__Bacteria	p__Firmicutes_A	c__Clostridia	o__Oscillospirales	f__Oscillospiraceae	g__CAG-110	s__CAG-110 sp002493965	90.07	0.06	1	0	0	0	0	0	0	0
Human	1950957.3.patric	d__Bacteria	p__Bacteroidota	c__Bacteroidia	o__Flavobacteriales	f__UBA1820	g__UBA1820	s__UBA1820 sp002314265	96.08	0.37	1	0	0	0	0	0	0	0
Human	1951080.3.patric	d__Bacteria	p__Bacteroidota	c__Bacteroidia	o__Flavobacteriales	f__Weeksellaceae	g__Kaistella	s__Kaistella sp002477665	100	0.16	1	0	0	0	0	0	0	0
Human	1951612.3.patric	d__Bacteria	p__Proteobacteria	c__Gammaproteobacteria	o__Burkholderiales	f__Burkholderiaceae	g__Comamonas	s__Comamonas sp002472915	95.6	0.68	1	0	0	0	0	0	0	0
Human	1951693.3.patric	d__Bacteria	p__Proteobacteria	c__Gammaproteobacteria	o__Enterobacterales	f__Enterobacteriaceae	g__Atlantibacter	s__Atlantibacter sp002358165	98.77	1.29	1	0	0	0	0	0	0	0
Human	1951719.3.patric	d__Bacteria	p__Proteobacteria	c__Gammaproteobacteria	o__Enterobacterales	f__Enterobacteriaceae	g__Enterobacter_D	s__Enterobacter_D kobei_A	97.46	0.26	1	0	0	0	0	0	0	0
Human	1951976.3.patric	d__Bacteria	p__Firmicutes_A	c__Clostridia	o__Lachnospirales	f__Lachnospiraceae	g__Schaedlerella	s__Schaedlerella sp002320245	99.12	0	1	0	0	0	0	0	0	0
Human	1952004.3.patric	d__Bacteria	p__Firmicutes_A	c__Clostridia	o__Lachnospirales	f__Lachnospiraceae	g__UBA2882	s__UBA2882 sp900317505	95.16	0.77	1	0	0	0	0	0	0	0
Human	1952006.3.patric	d__Bacteria	p__Firmicutes_A	c__Clostridia	o__Lachnospirales	f__Lachnospiraceae	g__Agathobacter	s__Agathobacter sp900317585	95.13	0.48	1	0	0	0	0	0	0	0
Human	1952022.3.patric	d__Bacteria	p__Firmicutes_A	c__Clostridia	o__Lachnospirales	f__Lachnospiraceae	g__UBA2882	s__UBA2882 sp002362385	92.19	1.53	1	0	0	0	0	0	0	0
Human	1952093.3.patric	d__Bacteria	p__Firmicutes_A	c__Clostridia	o__Lachnospirales	f__Lachnospiraceae	g__UBA2856	s__UBA2856 sp902800805	97.47	1.32	1	0	0	0	0	0	0	0
Human	1952097.3.patric	d__Bacteria	p__Firmicutes_A	c__Clostridia	o__Lachnospirales	f__Lachnospiraceae	g__CAG-632	s__CAG-632 sp002406015	95.64	0	1	0	0	0	0	0	0	0
Human	1952105.3.patric	d__Bacteria	p__Firmicutes_A	c__Clostridia	o__Lachnospirales	f__Lachnospiraceae	g__Acetatifactor	s__Acetatifactor sp002431915	92.99	1.13	1	0	0	0	0	0	0	0
Human	1952106.3.patric	d__Bacteria	p__Firmicutes_A	c__Clostridia	o__Lachnospirales	f__Lachnospiraceae	g__CAG-510	s__CAG-510 sp002432425	96.86	1.55	1	0	0	0	0	0	0	0
Human	1952110.3.patric	d__Bacteria	p__Firmicutes_A	c__Clostridia	o__Lachnospirales	f__Lachnospiraceae	g__Coprococcus	s__Coprococcus sp002437435	94.25	0	1	0	0	0	0	0	0	0
Human	1952134.3.patric	d__Bacteria	p__Firmicutes_A	c__Clostridia	o__Lachnospirales	f__Lachnospiraceae	g__Frisingicoccus	s__Frisingicoccus caecimuris	90.94	1.34	1	0	0	0	0	0	0	0
Human	1952184.3.patric	d__Bacteria	p__Firmicutes_A	c__Clostridia	o__Lachnospirales	f__Lachnospiraceae	g__CAG-791	s__CAG-791 sp900317475	94.78	0.92	1	0	0	0	0	0	0	0
Human	1952288.3.patric	d__Bacteria	p__Firmicutes_A	c__Clostridia	o__Oscillospirales	f__Acutalibacteraceae	g__UBA1691	s__UBA1691 sp002320555	94.27	0	1	0	0	0	0	0	0	0
Human	1952331.3.patric	d__Bacteria	p__Firmicutes_A	c__Clostridia	o__Oscillospirales	f__Acutalibacteraceae	g__CAG-488	s__CAG-488 sp002449395	96.09	0.67	1	0	0	0	0	0	0	0
Human	1952411.3.patric	d__Bacteria	p__Firmicutes_A	c__Clostridia	o__Oscillospirales	f__Acutalibacteraceae	g__UBA5905	s__UBA5905 sp002437905	91.64	0.67	1	0	0	0	0	0	0	0
Human	1952414.3.patric	d__Bacteria	p__Firmicutes_A	c__Clostridia	o__Oscillospirales	f__Ruminococcaceae	g__Ruminiclostridium_E	s__Ruminiclostridium_E sp002437415	95.64	0	1	0	0	0	0	0	0	0
Human	1952417.3.patric	d__Bacteria	p__Firmicutes_A	c__Clostridia	o__Oscillospirales	f__Acutalibacteraceae	g__CAG-180	s__CAG-180 sp002437245	97.19	0.34	1	0	0	0	0	0	0	0
Human	1952429.3.patric	d__Bacteria	p__Firmicutes_A	c__Clostridia	o__Oscillospirales	f__Acutalibacteraceae	g__Ruminococcus_E	s__Ruminococcus_E sp002493635	96.85	0	1	0	0	0	0	0	0	0
Human	1952430.3.patric	d__Bacteria	p__Firmicutes_A	c__Clostridia	o__Oscillospirales	f__Acutalibacteraceae	g__Eubacterium_R	s__Eubacterium_R sp002493595	99.33	0.84	1	0	0	0	0	0	0	0
Human	1952590.3.patric	d__Bacteria	p__Bacteroidota	c__Bacteroidia	o__Bacteroidales	f__Muribaculaceae	g__CAG-873	s__CAG-873 sp002478045	93.84	0	1	0	0	0	0	0	0	0
Human	1952665.3.patric	d__Bacteria	p__Bacteroidota	c__Bacteroidia	o__Bacteroidales	f__Muribaculaceae	g__CAG-485	s__CAG-485 sp002491165	92.83	1.13	1	1	0	0	0	0	0	0
Human	1952674.3.patric	d__Bacteria	p__Bacteroidota	c__Bacteroidia	o__Bacteroidales	f__Muribaculaceae	g__CAG-873	s__CAG-873 sp002493945	95.03	0.75	1	0	0	0	0	0	0	0
Human	1952687.3.patric	d__Bacteria	p__Bacteroidota	c__Bacteroidia	o__Bacteroidales	f__UBA7332	g__UBA7332	s__UBA7332 sp002471225	98.86	0.75	1	1	0	0	0	0	0	0
Human	1958780.3.patric	d__Bacteria	p__Firmicutes_A	c__Clostridia	o__Oscillospirales	f__Acutalibacteraceae	g__Clostridium_E	s__Clostridium_E merdae	97.99	0.69	1	0	0	0	0	0	0	0
Human	1958819.3.patric	d__Bacteria	p__Bacteroidota	c__Bacteroidia	o__Bacteroidales	f__F082	g__F082	s__F082 sp002633315	97.58	0.27	1	0	0	0	0	0	0	0
Human	1964383.3.patric	d__Bacteria	p__Firmicutes_A	c__Clostridia	o__Tissierellales	f__Tissierellaceae	g__CABMKH01	s__CABMKH01 sp902386935	99.3	1.4	1	0	0	0	0	0	0	0
Human	1965538.3.patric	d__Bacteria	p__Firmicutes_A	c__Clostridia	o__Oscillospirales	f__Oscillospiraceae	g__Lawsonibacter	s__Lawsonibacter sp002161175	99.33	0	1	0	0	0	0	0	0	0
Human	1965542.3.patric	d__Bacteria	p__Firmicutes_A	c__Clostridia	o__Lachnospirales	f__Lachnospiraceae	g__Anaerobutyricum	s__Anaerobutyricum sp002161065	99.33	0.67	1	0	0	0	0	0	0	0
Human	1965544.3.patric	d__Bacteria	p__Firmicutes_A	c__Clostridia	o__Oscillospirales	f__Oscillospiraceae	g__Flavonifractor	s__Flavonifractor sp002161085	99.33	0.22	1	0	0	0	0	0	0	0
Human	1965547.3.patric	d__Bacteria	p__Firmicutes_A	c__Clostridia	o__Lachnospirales	f__Lachnospiraceae	g__Lachnoclostridium_B	s__Lachnoclostridium_B sp002160985	97.66	2.44	1	0	0	0	0	0	0	0
Human	1965549.3.patric	d__Bacteria	p__Firmicutes_A	c__Clostridia	o__Oscillospirales	f__Ruminococcaceae	g__Gemmiger_A	s__Gemmiger_A sp002160955	99.32	0	1	0	0	0	0	0	0	0
Human	1965557.3.patric	d__Bacteria	p__Firmicutes	c__Bacilli	o__Erysipelotrichales	f__Erysipelatoclostridiaceae	g__Massiliomicrobiota	s__Massiliomicrobiota sp002160815	100	0.13	1	0	0	0	0	0	0	0
Human	1965562.3.patric	d__Bacteria	p__Firmicutes_A	c__Clostridia	o__Lachnospirales	f__Lachnospiraceae	g__Lachnoclostridium_A	s__Lachnoclostridium_A sp002160755	99.37	0	1	0	0	0	0	0	0	0
Human	1965569.3.patric	d__Bacteria	p__Firmicutes_A	c__Clostridia	o__Lachnospirales	f__Lachnospiraceae	g__Mediterraneibacter	s__Mediterraneibacter sp002160525	98.83	0.58	1	0	0	0	0	0	0	0
Human	1965573.3.patric	d__Bacteria	p__Firmicutes_A	c__Clostridia	o__Lachnospirales	f__Lachnospiraceae	g__Sellimonas	s__Sellimonas sp002159995	99.42	0.88	1	0	0	0	0	0	0	0
Human	1965575.3.patric	d__Bacteria	p__Firmicutes_A	c__Clostridia	o__Lachnospirales	f__Lachnospiraceae	g__An181	s__An181 sp002160325	95.32	0.58	1	0	0	0	0	0	0	0
Human	1965579.3.patric	d__Bacteria	p__Actinobacteriota	c__Coriobacteriia	o__Coriobacteriales	f__Atopobiaceae	g__Olsenella_E	s__Olsenella_E sp002160255	99.19	0	1	0	1	0	0	0	0	0
Human	1965582.3.patric	d__Bacteria	p__Firmicutes_A	c__Clostridia	o__Oscillospirales	f__Ruminococcaceae	g__Fournierella	s__Fournierella sp002160145	99.32	0.23	1	0	1	0	0	0	0	0
Human	1965586.3.patric	d__Bacteria	p__Bacteroidota	c__Bacteroidia	o__Bacteroidales	f__Bacteroidaceae	g__Bacteroides	s__Bacteroides sp002160055	97.68	0.31	1	0	0	0	0	0	0	0
Human	1965587.3.patric	d__Bacteria	p__Firmicutes_A	c__Clostridia	o__Oscillospirales	f__Acutalibacteraceae	g__Hydrogeniiclostridium	s__Hydrogeniiclostridium sp002160025	100	0	1	0	0	0	0	0	0	0
Human	1965590.3.patric	d__Bacteria	p__Bacteroidota	c__Bacteroidia	o__Bacteroidales	f__Barnesiellaceae	g__Barnesiella	s__Barnesiella sp002159975	99.62	1.01	1	0	0	0	0	0	0	0
Human	1965603.3.patric	d__Bacteria	p__Firmicutes_A	c__Clostridia	o__Lachnospirales	f__Lachnospiraceae	g__Blautia_A	s__Blautia_A sp002159835	99.37	0.95	1	0	0	0	0	0	0	0
Human	1965615.3.patric	d__Bacteria	p__Actinobacteriota	c__Coriobacteriia	o__Coriobacteriales	f__Atopobiaceae	g__Olsenella_E	s__Olsenella_E sp002159735	100	0	1	0	0	0	0	0	0	0
Human	1965616.3.patric	d__Bacteria	p__Actinobacteriota	c__Coriobacteriia	o__Coriobacteriales	f__Coriobacteriaceae	g__Collinsella	s__Collinsella ihuae	99.19	0	1	0	0	0	0	0	0	0
Human	1965621.3.patric	d__Bacteria	p__Actinobacteriota	c__Coriobacteriia	o__Coriobacteriales	f__Atopobiaceae	g__Olsenella_E	s__Olsenella_E sp002159625	100	0.81	1	0	0	0	0	0	0	0
Human	1965626.3.patric	d__Bacteria	p__Actinobacteriota	c__Coriobacteriia	o__Coriobacteriales	f__Atopobiaceae	g__Olsenella_E	s__Olsenella_E sp002159495	100	0.81	1	0	0	0	0	0	0	0
Human	1965627.3.patric	d__Bacteria	p__Firmicutes_A	c__Clostridia	o__Lachnospirales	f__Lachnospiraceae	g__Mediterraneibacter	s__Mediterraneibacter sp002159505	98.64	1.46	1	0	0	0	0	0	0	0
Human	1965629.3.patric	d__Bacteria	p__Firmicutes_A	c__Clostridia	o__Oscillospirales	f__Oscillospiraceae	g__Flavonifractor	s__Flavonifractor sp002159455	100	0	1	0	0	0	0	0	0	0
Human	1965632.3.patric	d__Bacteria	p__Bacteroidota	c__Bacteroidia	o__Bacteroidales	f__Bacteroidaceae	g__Phocaeicola	s__Phocaeicola sp002161765	99.25	0	1	0	0	0	0	0	0	0
Human	1965636.3.patric	d__Bacteria	p__Firmicutes_A	c__Clostridia	o__Lachnospirales	f__Lachnospiraceae	g__Blautia	s__Blautia sp002161285	99.36	0	1	0	0	0	0	0	0	0
Human	1965639.3.patric	d__Bacteria	p__Firmicutes_A	c__Clostridia	o__Oscillospirales	f__Ruminococcaceae	g__Fournierella	s__Fournierella sp002161595	99.32	0.23	1	0	0	0	0	0	0	0
Human	1965645.3.patric	d__Bacteria	p__Bacteroidota	c__Bacteroidia	o__Bacteroidales	f__Rikenellaceae	g__Alistipes	s__Alistipes megaguti	100	1.2	1	0	0	0	0	0	0	0
Human	1965647.3.patric	d__Bacteria	p__Firmicutes_A	c__Clostridia	o__Lachnospirales	f__Lachnospiraceae	g__Sellimonas	s__Sellimonas sp002161525	98.25	1.27	1	0	0	0	0	0	0	0
Human	1965650.3.patric	d__Bacteria	p__Bacteroidota	c__Bacteroidia	o__Bacteroidales	f__Rikenellaceae	g__Alistipes	s__Alistipes sp002161445	100	0.48	1	0	0	0	0	0	0	0
Human	1965654.3.patric	d__Bacteria	p__Firmicutes_A	c__Clostridia	o__Lachnospirales	f__Lachnospiraceae	g__Mediterraneibacter	s__Mediterraneibacter sp002161355	98.83	0.99	1	0	0	0	0	0	0	0
Human	1965660.3.patric	d__Bacteria	p__Firmicutes_A	c__Clostridia	o__Oscillospirales	f__Oscillospiraceae	g__Flavonifractor	s__Flavonifractor sp002159265	99.33	0.67	1	0	0	0	0	0	0	0
Human	1965662.3.patric	d__Bacteria	p__Firmicutes_A	c__Clostridia	o__Oscillospirales	f__Ruminococcaceae	g__Fournierella	s__Fournierella sp002159185	99.32	0.23	1	0	0	0	0	0	0	0
Human	1967839.3.patric	d__Bacteria	p__Proteobacteria	c__Gammaproteobacteria	o__Enterobacterales	f__Alteromonadaceae	g__Pseudoalteromonas	s__Pseudoalteromonas sp002165575	100	0.28	1	0	0	0	0	0	0	0
Human	1980001.3.patric	d__Bacteria	p__Actinobacteriota	c__Actinomycetia	o__Actinomycetales	f__Cellulomonadaceae	g__Cellulosimicrobium	s__Cellulosimicrobium funkei	100	0.77	1	0	0	1	0	0	0	0
Human	2004647.3.patric	d__Bacteria	p__Proteobacteria	c__Gammaproteobacteria	o__Pseudomonadales	f__Moraxellaceae	g__Acinetobacter	s__Acinetobacter chinensis	99.93	0.96	1	1	0	0	0	0	0	0
Human	2008676.3.patric	d__Bacteria	p__Proteobacteria	c__Gammaproteobacteria	o__Burkholderiales	f__Burkholderiaceae	g__Pigmentiphaga	s__Pigmentiphaga sp002188635	100	1.22	1	0	0	0	0	0	0	0
Human	2013021.3.patric	d__Bacteria	p__Actinobacteriota	c__Actinomycetia	o__Actinomycetales	f__Bifidobacteriaceae	g__Bifidobacterium	s__Bifidobacterium sp002742445	99.77	0.45	1	0	0	0	0	0	0	0
Human	2024217.3.patric	d__Bacteria	p__Bacteroidota	c__Bacteroidia	o__Bacteroidales	f__Bacteroidaceae	g__Prevotella	s__Prevotella sp002251295	99.26	0	1	0	0	0	0	0	0	0
Human	2024223.3.patric	d__Bacteria	p__Bacteroidota	c__Bacteroidia	o__Bacteroidales	f__Bacteroidaceae	g__Prevotella	s__Prevotella sp002251365	98.93	2.62	1	0	0	0	0	0	0	0
Human	2025494.3.patric	d__Bacteria	p__Firmicutes_A	c__Clostridia	o__Lachnospirales	f__Lachnospiraceae	g__Anaerostipes	s__Anaerostipes sp000508985	99.33	4.05	1	0	0	0	0	0	0	0
Human	2033504.3.patric	d__Bacteria	p__Firmicutes	c__Bacilli	o__Bacillales_B	f__DSM-1321	g__Peribacillus	s__Peribacillus frigoritolerans	98.91	1.39	1	0	0	0	0	0	0	0
Human	2035215.3.patric	d__Bacteria	p__Proteobacteria	c__Gammaproteobacteria	o__Burkholderiales	f__Burkholderiaceae	g__Comamonas	s__Comamonas acidovorans	99.85	0.21	1	0	0	0	0	0	0	0
Human	2041843.3.patric	d__Bacteria	p__Firmicutes_A	c__Clostridia	o__Oscillospirales	f__Acutalibacteraceae	g__Marseille-P4683	s__Marseille-P4683 sp900232885	97.32	0	1	0	0	0	0	0	0	0
Human	206096.4.patric	d__Bacteria	p__Bacteroidota	c__Bacteroidia	o__Bacteroidales	f__Dysgonomonadaceae	g__Dysgonomonas	s__Dysgonomonas sp900079725	100	0.55	1	0	0	0	0	0	0	0
Human	212365.3.patric	d__Bacteria	p__Actinobacteriota	c__Actinomycetia	o__Actinomycetales	f__Bifidobacteriaceae	g__Bifidobacterium	s__Bifidobacterium thermophilum	99.55	0.45	1	0	0	0	0	0	0	0
Human	214095.3.patric	d__Bacteria	p__Firmicutes	c__Bacilli	o__Lactobacillales	f__Enterococcaceae	g__Enterococcus_H	s__Enterococcus_H canis	98.82	0.87	1	0	0	0	0	0	0	0
Human	218493.5.patric	d__Bacteria	p__Proteobacteria	c__Gammaproteobacteria	o__Enterobacterales	f__Enterobacteriaceae	g__Salmonella	s__Salmonella bongori	100	0.26	1	0	0	0	0	0	0	0
Human	224719.6.patric	d__Archaea	p__Methanobacteriota	c__Methanobacteria	o__Methanobacteriales	f__Methanobacteriaceae	g__Methanobrevibacter_B	s__Methanobrevibacter_B boviskoreani	100	0	1	0	0	0	0	0	0	0
Human	246787.5.patric	d__Bacteria	p__Bacteroidota	c__Bacteroidia	o__Bacteroidales	f__Bacteroidaceae	g__Bacteroides	s__Bacteroides cellulosilyticus	99.07	0	1	0	0	0	0	0	0	0
Human	2510917013.img	d__Bacteria	p__Proteobacteria	c__Gammaproteobacteria	o__Burkholderiales	f__Burkholderiaceae	g__Paraburkholderia	s__Paraburkholderia unamae	99.6	2.27	1	1	0	1	1	0	0	0
Human	2515154176.img	d__Bacteria	p__Firmicutes_A	c__Clostridia	o__Lachnospirales	f__Lachnospiraceae	g__Blautia	s__Blautia coccoides	99.36	0	1	0	0	0	0	0	0	0
Human	2517572120.img	d__Bacteria	p__Bacteroidota	c__Bacteroidia	o__Bacteroidales	f__Bacteroidaceae	g__Phocaeicola	s__Phocaeicola barnesiae	98.51	0.44	1	0	0	0	0	0	0	0
Human	2524023089.img	d__Archaea	p__Methanobacteriota	c__Methanobacteria	o__Methanobacteriales	f__Methanobacteriaceae	g__Methanobrevibacter	s__	99.2	0.8	1	0	0	0	0	0	0	0
Human	2528311094.img	d__Bacteria	p__Fusobacteriota	c__Fusobacteriia	o__Fusobacteriales	f__Leptotrichiaceae	g__Leptotrichia	s__Leptotrichia trevisanii	100	2.27	1	0	0	0	0	0	0	0
Human	253.39.patric	d__Bacteria	p__Bacteroidota	c__Bacteroidia	o__Flavobacteriales	f__Weeksellaceae	g__Chryseobacterium	s__Chryseobacterium indologenes	100	0.49	1	0	0	0	0	0	0	0
Human	253257.3.patric	d__Bacteria	p__Firmicutes_A	c__Clostridia	o__Lachnospirales	f__Lachnospiraceae	g__Lacrimispora	s__Lacrimispora amygdalina_A	99.37	2.06	1	0	0	0	0	0	0	0
Human	2540341130.img	d__Bacteria	p__Proteobacteria	c__Gammaproteobacteria	o__Enterobacterales	f__Enterobacteriaceae	g__Morganella	s__Morganella morganii	100	0	1	0	0	0	0	0	0	0
Human	2593339167.img	d__Archaea	p__Methanobacteriota	c__Methanobacteria	o__Methanobacteriales	f__Methanobacteriaceae	g__Methanobrevibacter_A	s__Methanobrevibacter_A millerae	100	1.85	1	0	0	0	0	0	0	0
Human	2595698222.img	d__Bacteria	p__Firmicutes_A	c__Clostridia	o__Lachnospirales	f__Lachnospiraceae	g__Lacrimispora	s__Lacrimispora celerecrescens	99.37	0	1	0	0	0	0	0	0	0
Human	2596583697.img	d__Bacteria	p__Firmicutes_A	c__Clostridia	o__Lachnospirales	f__Lachnospiraceae	g__Lacrimispora	s__Lacrimispora celerecrescens_B	99.37	0.63	1	0	0	0	0	0	0	0
Human	261299.4.patric	d__Bacteria	p__Firmicutes_A	c__Clostridia	o__Peptostreptococcales	f__Peptostreptococcaceae	g__Intestinibacter	s__Intestinibacter bartlettii	100	0	1	0	0	0	0	0	0	0
Human	2619619049.img	d__Bacteria	p__Bacteroidota	c__Bacteroidia	o__Sphingobacteriales	f__Sphingobacteriaceae	g__Pedobacter	s__Pedobacter nutrimenti	100	0.98	1	0	0	0	0	0	0	0
Human	2622736427.img	d__Archaea	p__Methanobacteriota	c__Methanobacteria	o__Methanobacteriales	f__Methanobacteriaceae	g__Methanobrevibacter_A	s__Methanobrevibacter_A thaueri	98.4	0	1	0	0	0	0	0	0	0
Human	2639762992.img	d__Bacteria	p__Firmicutes	c__Bacilli	o__Lactobacillales	f__Enterococcaceae	g__Enterococcus_B	s__Enterococcus_B durans	99.18	0.37	1	0	0	0	0	0	0	0
Human	2651870320.img	d__Bacteria	p__Firmicutes_A	c__Clostridia	o__Lachnospirales	f__Lachnospiraceae	g__Muricomes	s__Muricomes contortus_C	99.12	1.85	1	0	0	0	0	0	0	0
Human	2657245445.img	d__Bacteria	p__Firmicutes	c__Bacilli	o__Lactobacillales	f__Lactobacillaceae	g__Ligilactobacillus	s__Ligilactobacillus animalis	99.3	0	1	0	0	0	0	0	0	0
Human	2663763010.img	d__Bacteria	p__Firmicutes	c__Bacilli	o__Lactobacillales	f__Lactobacillaceae	g__Lactobacillus	s__Lactobacillus equicursoris	98.94	0.16	1	0	0	0	0	0	0	0
Human	2671180773.img	d__Bacteria	p__Firmicutes	c__Bacilli	o__Lactobacillales	f__Lactobacillaceae	g__Lactobacillus	s__Lactobacillus amylolyticus	99.03	0.32	1	0	0	0	0	0	0	0
Human	2690316249.img	d__Bacteria	p__Firmicutes	c__Bacilli	o__Lactobacillales	f__Lactobacillaceae	g__Schleiferilactobacillus	s__Schleiferilactobacillus harbinensis	99.21	1.05	1	0	0	0	0	0	0	0
Human	2700989141.img	d__Bacteria	p__Firmicutes	c__Bacilli	o__Lactobacillales	f__Lactobacillaceae	g__Companilactobacillus	s__Companilactobacillus paralimentarius	99.48	0.63	1	0	0	0	0	0	0	0
Human	2700989148.img	d__Bacteria	p__Firmicutes	c__Bacilli	o__Lactobacillales	f__Lactobacillaceae	g__Lactobacillus	s__Lactobacillus ultunensis	99.03	0	1	0	0	0	0	0	0	0
Human	2708743162.img	d__Bacteria	p__Bacteroidota	c__Bacteroidia	o__Flavobacteriales	f__Flavobacteriaceae	g__Flavobacterium	s__Flavobacterium lindanitolerans	99.65	0	1	0	0	0	0	0	0	0
Human	2713896728.img	d__Bacteria	p__Firmicutes	c__Bacilli	o__Lactobacillales	f__Lactobacillaceae	g__Lacticaseibacillus	s__Lacticaseibacillus manihotivorans	99.48	1.05	1	0	0	0	0	0	0	0
Human	2713896759.img	d__Bacteria	p__Proteobacteria	c__Gammaproteobacteria	o__Xanthomonadales	f__Xanthomonadaceae	g__Stenotrophomonas	s__Stenotrophomonas ginsengisoli	98.72	0.34	1	0	0	0	0	0	0	0
Human	2713897174.img	d__Bacteria	p__Firmicutes	c__Bacilli	o__Bacillales_B	f__Caldibacillaceae	g__Bacillus_J	s__Bacillus_J thermoamylovorans	98.8	1.94	1	0	0	2	0	0	0	0
Human	2716884857.img	d__Bacteria	p__Firmicutes	c__Bacilli	o__Bacillales	f__Bacillaceae_H	g__Priestia	s__Priestia flexa	99.43	0	1	0	0	0	0	0	0	0
Human	2724679582.img	d__Bacteria	p__Firmicutes_A	c__Clostridia	o__Clostridiales	f__Clostridiaceae	g__Clostridium_J	s__Clostridium_J senegalense	98.77	0.08	1	0	0	0	0	0	0	0
Human	2738543000.img	d__Bacteria	p__Proteobacteria	c__Gammaproteobacteria	o__Enterobacterales	f__Enterobacteriaceae	g__Hafnia	s__Hafnia alvei_B	100	0.34	1	0	0	0	0	0	0	0
Human	2739367553.img	d__Bacteria	p__Firmicutes_A	c__Clostridia	o__Lachnospirales	f__Lachnospiraceae	g__Lacrimispora	s__Lacrimispora xylanolytic_A	99.37	2.53	1	0	0	0	0	0	0	0
Human	2744054902.img	d__Bacteria	p__Firmicutes	c__Bacilli	o__Lactobacillales	f__Lactobacillaceae	g__Pediococcus	s__Pediococcus parvulus	99.38	0	1	0	0	0	0	0	0	0
Human	2754.20.patric	d__Bacteria	p__Synergistota	c__Synergistia	o__Synergistales	f__Synergistaceae	g__Synergistes	s__Synergistes jonesii	100	0	1	0	0	0	0	0	0	0
Human	2756.26.patric	d__Bacteria	p__Firmicutes	c__Bacilli	o__Lactobacillales	f__Listeriaceae	g__Brochothrix	s__Brochothrix thermosphacta	99.45	0	1	0	0	0	0	0	0	0
Human	28025.10.patric	d__Bacteria	p__Actinobacteriota	c__Actinomycetia	o__Actinomycetales	f__Bifidobacteriaceae	g__Bifidobacterium	s__Bifidobacterium animalis	100	0	1	0	0	0	0	0	0	0
Human	28152.21.patric	d__Bacteria	p__Proteobacteria	c__Gammaproteobacteria	o__Enterobacterales	f__Enterobacteriaceae	g__Yersinia	s__Yersinia kristensenii	100	0.12	1	0	0	0	0	0	0	0
Human	28152.8.patric	d__Bacteria	p__Proteobacteria	c__Gammaproteobacteria	o__Enterobacterales	f__Enterobacteriaceae	g__Yersinia	s__Yersinia kristensenii_B	99.95	0.07	1	0	0	0	0	0	0	0
Human	285.37.patric	d__Bacteria	p__Proteobacteria	c__Gammaproteobacteria	o__Burkholderiales	f__Burkholderiaceae	g__Comamonas	s__Comamonas thiooxydans	99.85	0.77	1	1	0	0	1	0	0	0
Human	290054.4.patric	d__Bacteria	p__Firmicutes_A	c__Clostridia	o__Oscillospirales	f__Acutalibacteraceae	g__Eubacterium_R	s__Eubacterium_R coprostanoligenes	97.99	0	1	0	0	0	0	0	0	0
Human	293.7.patric	d__Bacteria	p__Proteobacteria	c__Alphaproteobacteria	o__Caulobacterales	f__Caulobacteraceae	g__Brevundimonas	s__Brevundimonas diminuta	98.7	0.09	1	1	0	0	0	0	0	0
Human	29363.3.patric	d__Bacteria	p__Firmicutes_A	c__Clostridia	o__Clostridiales	f__Clostridiaceae	g__Clostridium	s__Clostridium paraputrificum	99.19	0	1	0	0	0	0	0	0	0
Human	296.21.patric	d__Bacteria	p__Proteobacteria	c__Gammaproteobacteria	o__Pseudomonadales	f__Pseudomonadaceae	g__Pseudomonas_E	s__Pseudomonas_E bubulae	100	0.11	1	1	0	0	1	0	0	0
Human	296.9.patric	d__Bacteria	p__Proteobacteria	c__Gammaproteobacteria	o__Pseudomonadales	f__Pseudomonadaceae	g__Pseudomonas_E	s__Pseudomonas_E fragi	100	0.14	1	1	0	0	1	0	0	0
Human	300019.3.patric	d__Bacteria	p__Actinobacteriota	c__Actinomycetia	o__Actinomycetales	f__Microbacteriaceae	g__Microbacterium	s__Microbacterium arborescens	99.49	3.55	1	0	0	0	0	0	0	0
Human	303541.3.patric	d__Bacteria	p__Firmicutes	c__Bacilli	o__Lactobacillales	f__Lactobacillaceae	g__Lactobacillus	s__Lactobacillus apis	97.4	0.76	1	0	0	0	0	0	0	0
Human	319653.3.patric	d__Bacteria	p__Firmicutes	c__Bacilli	o__Lactobacillales	f__Lactobacillaceae	g__Pediococcus	s__Pediococcus ethanolidurans	99.38	0	1	0	0	0	0	0	0	0
Human	321967.11.patric	d__Bacteria	p__Firmicutes	c__Bacilli	o__Lactobacillales	f__Lactobacillaceae	g__Lacticaseibacillus	s__Lacticaseibacillus paracasei	99.46	0	1	0	0	0	0	0	0	0
Human	33033.4.patric	d__Bacteria	p__Firmicutes_A	c__Clostridia	o__Tissierellales	f__Peptoniphilaceae	g__Parvimonas	s__Parvimonas micra	98.48	0.61	1	0	0	0	0	0	0	0
Human	33043.5.patric	d__Bacteria	p__Firmicutes_A	c__Clostridia	o__Lachnospirales	f__Lachnospiraceae	g__Coprococcus	s__Coprococcus eutactus_A	99.27	0	1	0	0	0	0	0	0	0
Human	33905.21.patric	d__Bacteria	p__Actinobacteriota	c__Actinomycetia	o__Actinomycetales	f__Bifidobacteriaceae	g__Bifidobacterium	s__Bifidobacterium thermophilum_A	100	0.38	1	0	0	0	0	0	0	0
Human	339860.19.patric	d__Archaea	p__Methanobacteriota	c__Methanobacteria	o__Methanobacteriales	f__Methanobacteriaceae	g__Methanosphaera	s__Methanosphaera stadtmanae	97.6	0	1	0	0	0	0	0	0	0
Human	380703.7.patric	d__Bacteria	p__Proteobacteria	c__Gammaproteobacteria	o__Enterobacterales	f__Aeromonadaceae	g__Aeromonas	s__Aeromonas hydrophila	99.97	0	1	0	0	0	0	0	0	0
Human	38313.12.patric	d__Bacteria	p__Proteobacteria	c__Gammaproteobacteria	o__Enterobacterales	f__Shewanellaceae	g__Shewanella	s__Shewanella algae	99.73	0.54	1	0	0	0	0	0	0	0
Human	392416.4.patric	d__Bacteria	p__Firmicutes	c__Bacilli	o__Lactobacillales	f__Lactobacillaceae	g__Companilactobacillus	s__Companilactobacillus crustorum	99.48	1.05	1	0	0	0	0	0	0	0
Human	397287.3.patric	d__Bacteria	p__Firmicutes_A	c__Clostridia	o__Lachnospirales	f__Lachnospiraceae	g__Kineothrix	s__Kineothrix sp000403275	97.13	0.57	1	0	0	0	0	0	0	0
Human	40324.160.patric	d__Bacteria	p__Proteobacteria	c__Gammaproteobacteria	o__Xanthomonadales	f__Xanthomonadaceae	g__Stenotrophomonas	s__Stenotrophomonas maltophilia	100	0	1	0	0	0	0	0	0	0
Human	40324.162.patric	d__Bacteria	p__Proteobacteria	c__Gammaproteobacteria	o__Xanthomonadales	f__Xanthomonadaceae	g__Stenotrophomonas	s__Stenotrophomonas maltophilia_AK	100	0	1	0	0	0	0	0	0	0
Human	40324.222.patric	d__Bacteria	p__Proteobacteria	c__Gammaproteobacteria	o__Xanthomonadales	f__Xanthomonadaceae	g__Stenotrophomonas	s__Stenotrophomonas maltophilia_AM	100	0.34	1	0	0	0	0	0	0	0
Human	40324.306.patric	d__Bacteria	p__Proteobacteria	c__Gammaproteobacteria	o__Xanthomonadales	f__Xanthomonadaceae	g__Stenotrophomonas	s__Stenotrophomonas bentonitica_A	99.66	0.89	1	0	0	0	0	0	0	0
Human	40324.321.patric	d__Bacteria	p__Proteobacteria	c__Gammaproteobacteria	o__Xanthomonadales	f__Xanthomonadaceae	g__Stenotrophomonas	s__Stenotrophomonas sp002893095	96.01	0.16	1	0	0	0	0	0	0	0
Human	417368.9.patric	d__Bacteria	p__Firmicutes	c__Bacilli	o__Lactobacillales	f__Enterococcaceae	g__Enterococcus_B	s__Enterococcus_B thailandicus	99.63	0.37	1	0	0	0	0	0	0	0
Human	421767.3.patric	d__Bacteria	p__Firmicutes	c__Bacilli	o__Bacillales_B	f__DSM-1321	g__Peribacillus	s__Peribacillus butanolivorans	98.91	2.53	1	0	0	2	0	0	0	0
Human	428126.7.patric	d__Bacteria	p__Firmicutes	c__Bacilli	o__Erysipelotrichales	f__Erysipelatoclostridiaceae	g__Erysipelatoclostridium	s__Erysipelatoclostridium spiroforme	100	0	1	0	0	0	0	0	0	0
Human	43767.14.patric	d__Bacteria	p__Actinobacteriota	c__Actinomycetia	o__Mycobacteriales	f__Mycobacteriaceae	g__Rhodococcus	s__Rhodococcus qingshengii	99.94	0	1	0	0	1	0	0	0	0
Human	445970.5.patric	d__Bacteria	p__Bacteroidota	c__Bacteroidia	o__Bacteroidales	f__Rikenellaceae	g__Alistipes	s__Alistipes putredinis	99.52	0.96	1	0	0	0	0	0	0	0
Human	457396.3.patric	d__Bacteria	p__Firmicutes_A	c__Clostridia	o__Clostridiales	f__Clostridiaceae	g__Clostridium	s__Clostridium tertium	98.99	0	1	0	0	1	0	0	0	0
Human	46256.5.patric	d__Bacteria	p__Firmicutes	c__Bacilli	o__Lactobacillales	f__Lactobacillaceae	g__Weissella	s__Weissella hellenica_B	98.77	0	1	0	0	0	0	0	0	0
Human	46503.4.patric	d__Bacteria	p__Bacteroidota	c__Bacteroidia	o__Bacteroidales	f__Tannerellaceae	g__Parabacteroides	s__Parabacteroides merdae	99.62	0	1	0	0	0	0	0	0	0
Human	469618.3.patric	d__Bacteria	p__Fusobacteriota	c__Fusobacteriia	o__Fusobacteriales	f__Fusobacteriaceae	g__Fusobacterium_A	s__Fusobacterium_A varium	100	1.12	1	1	0	0	0	0	0	0
Human	47715.310.patric	d__Bacteria	p__Firmicutes	c__Bacilli	o__Lactobacillales	f__Lactobacillaceae	g__Lacticaseibacillus	s__Lacticaseibacillus rhamnosus	99.46	0	1	0	0	0	0	0	0	0
Human	47770.73.patric	d__Bacteria	p__Firmicutes	c__Bacilli	o__Lactobacillales	f__Lactobacillaceae	g__Lactobacillus	s__Lactobacillus crispatus	99.03	0	1	0	0	0	0	0	0	0
Human	481743.5.patric	d__Bacteria	p__Firmicutes	c__Bacilli	o__Paenibacillales	f__Paenibacillaceae	g__Paenibacillus	s__Paenibacillus lautus_A	99.85	0	1	0	0	1	0	0	0	0
Human	483215.6.patric	d__Bacteria	p__Bacteroidota	c__Bacteroidia	o__Bacteroidales	f__Bacteroidaceae	g__Bacteroides	s__Bacteroides finegoldii	93.39	0.81	1	0	0	0	0	0	0	0
Human	484020.3.patric	d__Bacteria	p__Actinobacteriota	c__Actinomycetia	o__Actinomycetales	f__Bifidobacteriaceae	g__Bifidobacterium	s__Bifidobacterium bifidum	99.54	0	1	0	0	0	0	0	0	0
Human	500633.7.patric	d__Bacteria	p__Firmicutes_A	c__Clostridia	o__Peptostreptococcales	f__Peptostreptococcaceae	g__Peptacetobacter	s__Peptacetobacter hiranonis	100	0	1	0	0	0	0	0	1	1
Human	511.58.patric	d__Bacteria	p__Proteobacteria	c__Gammaproteobacteria	o__Burkholderiales	f__Burkholderiaceae	g__Alcaligenes	s__Alcaligenes aquatilis	100	0	1	0	0	0	0	0	0	0
Human	518635.17.patric	d__Bacteria	p__Actinobacteriota	c__Actinomycetia	o__Actinomycetales	f__Bifidobacteriaceae	g__Bifidobacterium	s__Bifidobacterium angulatum	99.77	0.21	1	0	0	0	0	0	0	0
Human	518636.5.patric	d__Bacteria	p__Firmicutes_A	c__Clostridia	o__Lachnospirales	f__Lachnospiraceae	g__Enterocloster	s__Enterocloster asparagiformis	96.07	0.63	1	0	0	0	0	0	0	0
Human	520.462.patric	d__Bacteria	p__Proteobacteria	c__Gammaproteobacteria	o__Burkholderiales	f__Burkholderiaceae	g__Bordetella	s__Bordetella pertussis	100	0	1	0	0	0	0	0	0	0
Human	521003.7.patric	d__Bacteria	p__Actinobacteriota	c__Coriobacteriia	o__Coriobacteriales	f__Coriobacteriaceae	g__Collinsella	s__Collinsella intestinalis	99.19	0	1	0	0	0	0	0	0	0
Human	525255.3.patric	d__Bacteria	p__Firmicutes_A	c__Clostridia	o__Tissierellales	f__Peptoniphilaceae	g__Anaerococcus	s__Anaerococcus tetradius	100	0	1	0	0	0	0	0	0	0
Human	526218.6.patric	d__Bacteria	p__Fusobacteriota	c__Fusobacteriia	o__Fusobacteriales	f__Leptotrichiaceae	g__Sebaldella	s__Sebaldella termitidis	100	1.69	1	0	0	0	0	0	0	0
Human	53346.37.patric	d__Bacteria	p__Firmicutes	c__Bacilli	o__Lactobacillales	f__Enterococcaceae	g__Enterococcus_B	s__Enterococcus_B pernyi	99.63	0.12	1	0	0	0	0	0	0	0
Human	537013.3.patric	d__Bacteria	p__Firmicutes_A	c__Clostridia	o__Oscillospirales	f__Ruminococcaceae	g__Massilioclostridium	s__Massilioclostridium methylpentosum	98.88	0	1	0	0	0	0	0	0	0
Human	545696.5.patric	d__Bacteria	p__Firmicutes	c__Bacilli	o__Erysipelotrichales	f__Erysipelotrichaceae	g__Holdemania	s__Holdemania filiformis	97.14	0.95	1	0	0	0	0	0	0	0
Human	556268.6.patric	d__Bacteria	p__Proteobacteria	c__Gammaproteobacteria	o__Burkholderiales	f__Burkholderiaceae	g__Oxalobacter	s__Oxalobacter formigenes_B	99.33	0.12	1	0	0	0	0	0	0	0
Human	561180.13.patric	d__Bacteria	p__Actinobacteriota	c__Actinomycetia	o__Actinomycetales	f__Bifidobacteriaceae	g__Bifidobacterium	s__Bifidobacterium gallicum	99.33	0	1	0	0	0	0	0	0	0
Human	565654.4.patric	d__Bacteria	p__Firmicutes	c__Bacilli	o__Lactobacillales	f__Enterococcaceae	g__Enterococcus_D	s__Enterococcus_D casseliflavus	99.25	0	1	0	0	0	0	0	0	0
Human	569.30.patric	d__Bacteria	p__Proteobacteria	c__Gammaproteobacteria	o__Enterobacterales	f__Enterobacteriaceae	g__Hafnia	s__Hafnia proteus	100	0.28	1	0	0	0	0	0	0	0
Human	57743.6.patric	d__Bacteria	p__Proteobacteria	c__Gammaproteobacteria	o__Enterobacterales	f__Enterobacteriaceae	g__Salmonella	s__Salmonella enterica	100	0.04	1	0	0	0	0	0	0	0
Human	582.27.patric	d__Bacteria	p__Proteobacteria	c__Gammaproteobacteria	o__Enterobacterales	f__Enterobacteriaceae	g__Morganella	s__Morganella morganii_A	100	0	1	0	0	0	0	0	0	0
Human	585506.3.patric	d__Bacteria	p__Firmicutes	c__Bacilli	o__Lactobacillales	f__Lactobacillaceae	g__Weissella	s__Weissella paramesenteroides	99.39	0	1	0	0	0	0	0	0	0
Human	588.34.patric	d__Bacteria	p__Proteobacteria	c__Gammaproteobacteria	o__Enterobacterales	f__Enterobacteriaceae	g__Providencia	s__Providencia stuartii	100	0	1	0	0	0	0	0	0	0
Human	592022.4.patric	d__Bacteria	p__Firmicutes	c__Bacilli	o__Bacillales	f__Bacillaceae_H	g__Priestia	s__Priestia megaterium	99.43	0.07	1	0	0	0	0	0	0	0
Human	592313.3.patric	d__Bacteria	p__Proteobacteria	c__Gammaproteobacteria	o__Enterobacterales	f__Vibrionaceae	g__Vibrio	s__Vibrio cholerae	100	0.05	1	0	0	0	0	0	0	0
Human	59620.13.patric	d__Bacteria	p__Firmicutes_A	c__Clostridia	o__Oscillospirales	f__Oscillospiraceae	g__Lawsonibacter	s__Lawsonibacter sp900066645	97.99	0	1	0	0	0	0	0	0	0
Human	59620.19.patric	d__Bacteria	p__Firmicutes_A	c__Clostridia	o__Peptostreptococcales	f__Peptostreptococcaceae	g__GCA-900066495	s__GCA-900066495 sp900066495	98.59	0.7	1	0	0	0	0	0	0	0
Human	59620.24.patric	d__Bacteria	p__Firmicutes_A	c__Clostridia	o__Lachnospirales	f__Lachnospiraceae	g__Anaerosacchariphilus	s__Anaerosacchariphilus sp900066385	99.37	0.63	1	0	0	0	0	0	0	0
Human	59620.4.patric	d__Bacteria	p__Firmicutes_A	c__Clostridia	o__Lachnospirales	f__Lachnospiraceae	g__CAG-81	s__CAG-81 sp900066055	99.37	0	1	0	0	0	0	0	0	0
Human	59620.40.patric	d__Bacteria	p__Firmicutes_A	c__Clostridia	o__Lachnospirales	f__Lachnospiraceae	g__Marvinbryantia	s__Marvinbryantia sp900066075	99.37	1.27	1	0	0	0	0	0	0	0
Human	59620.49.patric	d__Bacteria	p__Firmicutes	c__Bacilli	o__Erysipelotrichales	f__Erysipelatoclostridiaceae	g__Faecalibacillus	s__Faecalibacillus intestinalis	99.06	0	1	0	0	0	0	0	0	0
Human	59620.60.patric	d__Bacteria	p__Firmicutes_A	c__Clostridia	o__Peptostreptococcales	f__Peptostreptococcaceae	g__Paraclostridium	s__Paraclostridium tenue	99.3	0.23	1	0	0	0	0	0	0	0
Human	626937.8.patric	d__Bacteria	p__Firmicutes_A	c__Clostridia_A	o__Christensenellales	f__Christensenellaceae	g__Christensenella	s__Christensenella minuta	98.39	0.81	1	0	0	0	0	0	0	0
Human	631.12.patric	d__Bacteria	p__Proteobacteria	c__Gammaproteobacteria	o__Enterobacterales	f__Enterobacteriaceae	g__Yersinia	s__Yersinia intermedia	99.95	0	1	0	0	0	0	0	0	0
Human	631.15.patric	d__Bacteria	p__Proteobacteria	c__Gammaproteobacteria	o__Enterobacterales	f__Enterobacteriaceae	g__Yersinia	s__Yersinia massiliensis	99.76	0.15	1	0	0	0	0	0	0	0
Human	634.4.patric	d__Bacteria	p__Proteobacteria	c__Gammaproteobacteria	o__Enterobacterales	f__Enterobacteriaceae	g__Yersinia	s__Yersinia bercovieri	100	0.34	1	0	0	0	0	0	0	0
Human	634498.28.patric	d__Archaea	p__Methanobacteriota	c__Methanobacteria	o__Methanobacteriales	f__Methanobacteriaceae	g__Methanobrevibacter	s__Methanobrevibacter ruminantium	99.14	1.6	1	0	0	0	0	0	0	0
Human	641149.3.patric	d__Bacteria	p__Proteobacteria	c__Gammaproteobacteria	o__Burkholderiales	f__Neisseriaceae	g__Neisseria	s__Neisseria sp000090875	99.24	0.34	1	0	0	0	0	0	0	0
Human	642979318.img	d__Bacteria	p__Proteobacteria	c__Gammaproteobacteria	o__Enterobacterales	f__Enterobacteriaceae	g__Providencia	s__Providencia rustigianii	100	0	1	0	0	0	0	0	0	0
Human	644548.3.patric	d__Bacteria	p__Actinobacteriota	c__Actinomycetia	o__Mycobacteriales	f__Mycobacteriaceae	g__Gordonia	s__Gordonia neofelifaecis	99.58	0	1	1	0	2	0	0	0	0
Human	648.78.patric	d__Bacteria	p__Proteobacteria	c__Gammaproteobacteria	o__Enterobacterales	f__Aeromonadaceae	g__Aeromonas	s__Aeromonas caviae	99.97	0	1	0	0	0	0	0	0	0
Human	648276675.img	d__Bacteria	p__Firmicutes_A	c__Clostridia	o__Tissierellales	f__Peptoniphilaceae	g__Finegoldia	s__Finegoldia magna_F	99.39	0	1	0	0	0	0	0	0	0
Human	649756.4.patric	d__Bacteria	p__Firmicutes_A	c__Clostridia	o__Lachnospirales	f__Lachnospiraceae	g__Anaerostipes	s__Anaerostipes hadrus_A	99.33	2.01	1	0	0	0	0	0	0	0
Human	650716026.img	d__Bacteria	p__Firmicutes_A	c__Clostridia	o__Lachnospirales	f__Cellulosilyticaceae	g__Cellulosilyticum	s__Cellulosilyticum lentocellum	97.99	3.36	1	0	0	0	0	0	0	0
Human	657319.15.patric	d__Bacteria	p__Firmicutes_A	c__Clostridia	o__Oscillospirales	f__Ruminococcaceae	g__Ruminiclostridium_E	s__Ruminiclostridium_E siraeum	98.99	0	1	0	0	0	0	0	0	0
Human	658665.3.patric	d__Bacteria	p__Firmicutes_A	c__Clostridia	o__Lachnospirales	f__Lachnospiraceae	g__Extibacter	s__Extibacter sp001185345	98.64	0	1	0	0	0	0	0	1	2
Human	667015.3.patric	d__Bacteria	p__Bacteroidota	c__Bacteroidia	o__Bacteroidales	f__Bacteroidaceae	g__Phocaeicola	s__Phocaeicola salanitronis	98.41	0	1	0	0	0	0	0	0	0
Human	69279.3.patric	d__Bacteria	p__Proteobacteria	c__Alphaproteobacteria	o__Rhizobiales	f__Rhizobiaceae	g__Mesorhizobium	s__Mesorhizobium defluvii	98.89	2.38	1	0	0	0	0	0	0	0
Human	693444.3.patric	d__Bacteria	p__Proteobacteria	c__Gammaproteobacteria	o__Enterobacterales	f__Enterobacteriaceae	g__Pseudocitrobacter	s__Pseudocitrobacter sp000330845	100	0.12	1	0	0	0	0	0	0	0
Human	742727.4.patric	d__Bacteria	p__Bacteroidota	c__Bacteroidia	o__Bacteroidales	f__Bacteroidaceae	g__Bacteroides	s__Bacteroides oleiciplenus	99.26	0.84	1	0	0	0	0	0	0	0
Human	742818.3.patric	d__Bacteria	p__Actinobacteriota	c__Coriobacteriia	o__Coriobacteriales	f__Eggerthellaceae	g__Slackia_A	s__Slackia_A piriformis	100	0	1	0	0	0	0	0	0	0
Human	762376.5.patric	d__Bacteria	p__Proteobacteria	c__Gammaproteobacteria	o__Burkholderiales	f__Burkholderiaceae	g__Achromobacter	s__Achromobacter xylosoxidans_B	99.53	0.03	1	0	0	0	0	0	0	0
Human	763034.3.patric	d__Bacteria	p__Bacteroidota	c__Bacteroidia	o__Bacteroidales	f__Bacteroidaceae	g__Bacteroides	s__Bacteroides fluxus	99.26	0	1	0	0	0	0	0	0	0
Human	767100.3.patric	d__Bacteria	p__Firmicutes_A	c__Clostridia	o__Tissierellales	f__Peptoniphilaceae	g__Parvimonas	s__Parvimonas sp000214475	96.25	0.7	1	0	0	0	0	0	0	0
Human	768713.4.patric	d__Bacteria	p__Firmicutes_A	c__Clostridia	o__Tissierellales	f__Peptoniphilaceae	g__Finegoldia	s__Finegoldia magna_H	99.39	0	1	0	0	0	0	0	0	0
Human	78343.3.patric	d__Bacteria	p__Actinobacteriota	c__Actinomycetia	o__Actinomycetales	f__Bifidobacteriaceae	g__Bifidobacterium	s__Bifidobacterium boum	100	0	1	0	0	0	0	0	0	0
Human	817.56.patric	d__Bacteria	p__Bacteroidota	c__Bacteroidia	o__Bacteroidales	f__Bacteroidaceae	g__Bacteroides	s__Bacteroides fragilis_A	99.26	0.4	1	0	0	0	0	0	0	0
Human	83684.5.patric	d__Bacteria	p__Firmicutes	c__Bacilli	o__Lactobacillales	f__Lactobacillaceae	g__Lactobacillus	s__Lactobacillus delbrueckii	98.9	0	1	0	0	0	0	0	0	0
Human	847.8.patric	d__Bacteria	p__Proteobacteria	c__Gammaproteobacteria	o__Burkholderiales	f__Burkholderiaceae	g__Oxalobacter	s__Oxalobacter formigenes	100	1.44	1	0	0	0	0	0	0	0
Human	871324.4.patric	d__Bacteria	p__Bacteroidota	c__Bacteroidia	o__Bacteroidales	f__Bacteroidaceae	g__Bacteroides	s__Bacteroides stercorirosoris	99.26	0.5	1	0	0	0	0	0	0	0
Human	871325.5.patric	d__Bacteria	p__Bacteroidota	c__Bacteroidia	o__Bacteroidales	f__Bacteroidaceae	g__Bacteroides	s__Bacteroides faecichinchillae	99.26	0.56	1	0	0	0	0	0	0	0
Human	871562.3.patric	d__Bacteria	p__Actinobacteriota	c__Actinomycetia	o__Actinomycetales	f__Bifidobacteriaceae	g__Bifidobacterium	s__Bifidobacterium dentium	100	0.53	1	0	0	0	0	0	0	0
Human	880074.11.patric	d__Bacteria	p__Bacteroidota	c__Bacteroidia	o__Bacteroidales	f__Barnesiellaceae	g__Barnesiella	s__Barnesiella viscericola	99.62	0.19	1	0	0	0	0	0	0	0
Human	880526.4.patric	d__Bacteria	p__Bacteroidota	c__Bacteroidia	o__Bacteroidales	f__Rikenellaceae	g__Rikenella	s__Rikenella microfusus	100	0	1	1	0	0	0	0	0	0
Human	883078.3.patric	d__Bacteria	p__Proteobacteria	c__Alphaproteobacteria	o__Rhizobiales	f__Xanthobacteraceae	g__Afipia	s__Afipia broomeae	99.68	0.63	1	0	0	0	0	0	0	0
Human	883111.3.patric	d__Bacteria	p__Firmicutes	c__Bacilli	o__Lactobacillales	f__Aerococcaceae	g__Facklamia	s__Facklamia hominis	100	0	1	0	0	1	0	0	0	0
Human	890402.3.patric	d__Bacteria	p__Actinobacteriota	c__Actinomycetia	o__Actinomycetales	f__Bifidobacteriaceae	g__Bifidobacterium	s__Bifidobacterium longum	100	0	1	0	0	0	0	0	0	0
Human	910964.3.patric	d__Bacteria	p__Proteobacteria	c__Gammaproteobacteria	o__Enterobacterales	f__Enterobacteriaceae	g__Ewingella	s__Ewingella americana	99.66	0.16	1	0	0	0	0	0	0	0
Human	913848.7.patric	d__Bacteria	p__Firmicutes	c__Bacilli	o__Lactobacillales	f__Lactobacillaceae	g__Loigolactobacillus	s__Loigolactobacillus coryniformis	99.18	1.36	1	0	0	0	0	0	0	0
Human	935835.3.patric	d__Bacteria	p__Firmicutes	c__Bacilli	o__Paenibacillales	f__Paenibacillaceae	g__Paenibacillus	s__Paenibacillus lactis	99.85	0	1	0	0	1	0	0	0	0
Human	936140.3.patric	d__Bacteria	p__Firmicutes	c__Bacilli	o__Lactobacillales	f__Lactobacillaceae	g__Companilactobacillus	s__Companilactobacillus farciminis	99.78	1.7	1	0	0	0	0	0	0	0
Human	938289.3.patric	d__Bacteria	p__Firmicutes_A	c__Clostridia	o__Tissierellales	f__Peptoniphilaceae	g__Levyella	s__Levyella massiliensis	96.95	0	1	0	0	0	0	0	0	0
Human	941968.4.patric	d__Bacteria	p__Firmicutes_A	c__Clostridia	o__Clostridiales	f__Clostridiaceae	g__Clostridium_F	s__Clostridium_F botulinum	98.62	0	1	0	0	0	0	0	0	0
Human	944565.4.patric	d__Bacteria	p__Firmicutes_A	c__Clostridia	o__Tissierellales	f__Peptoniphilaceae	g__Parvimonas	s__Parvimonas sp000223315	93.83	0.41	1	0	0	0	0	0	0	0
Human	981540.3.patric	d__Bacteria	p__Firmicutes	c__Bacilli	o__Lactobacillales	f__Streptococcaceae	g__Streptococcus	s__Streptococcus pasteurianus	100	0	1	0	0	0	0	0	0	0
Human	999411.4.patric	d__Bacteria	p__Firmicutes_A	c__Clostridia	o__Clostridiales	f__Clostridiaceae	g__Clostridium	s__Clostridium thermobutyricum	99.19	0.81	1	0	0	0	0	0	0	0
Human	ERS235496_5.hgm	d__Bacteria	p__Firmicutes_A	c__Clostridia	o__Oscillospirales	f__Acutalibacteraceae	g__Eubacterium_R	s__Eubacterium_R sp900539775	97.32	0	1	0	0	0	0	0	0	0
Human	ERS235501_15.hgm	d__Bacteria	p__Firmicutes_A	c__Clostridia	o__Lachnospirales	f__Lachnospiraceae	g__Mediterraneibacter	s__Mediterraneibacter sp900751785	91.4	0.84	1	0	0	0	0	0	0	0
Human	ERS235506_36.hgm	d__Bacteria	p__Actinobacteriota	c__Coriobacteriia	o__Coriobacteriales	f__Eggerthellaceae	g__CAG-1427	s__CAG-1427 sp900551155	94.72	4.11	1	0	0	0	0	0	0	0
Human	ERS235507_55.hgm	d__Bacteria	p__Firmicutes_A	c__Clostridia	o__Monoglobales	f__Monoglobaceae	g__Monoglobus	s__Monoglobus pectinilyticus	97.09	0.34	1	0	0	0	0	0	0	0
Human	ERS235518_14.hgm	d__Bacteria	p__Firmicutes_A	c__Clostridia	o__Oscillospirales	f__Acutalibacteraceae	g__Ruminococcus_E	s__Ruminococcus_E sp900314705	97.99	0	1	0	0	0	0	0	0	0
Human	ERS235530_51.hgm	d__Bacteria	p__Firmicutes_A	c__Clostridia	o__Lachnospirales	f__Lachnospiraceae	g__CAG-303	s__CAG-303 sp900539455	97.99	0	1	0	0	0	0	0	0	0
Human	ERS235534_25.hgm	d__Bacteria	p__Firmicutes_A	c__Clostridia	o__Oscillospirales	f__Oscillospiraceae	g__CAG-110	s__CAG-110 sp003525905	91.95	0	1	0	0	0	0	0	0	0
Human	ERS235534_33.hgm	d__Bacteria	p__Actinobacteriota	c__Coriobacteriia	o__Coriobacteriales	f__Coriobacteriaceae	g__Collinsella	s__	96.77	0.95	1	0	0	0	0	0	0	0
Human	ERS235538_57.hgm	d__Bacteria	p__Firmicutes_A	c__Clostridia	o__Lachnospirales	f__Lachnospiraceae	g__CAG-510	s__CAG-510 sp000434615	96.94	2.08	1	0	0	0	0	0	0	0
Human	ERS235552_10.hgm	d__Bacteria	p__Firmicutes_A	c__Clostridia	o__Lachnospirales	f__Lachnospiraceae	g__Coprococcus	s__Coprococcus sp900548215	97.32	0	1	0	0	0	0	0	0	0
Human	ERS235560_81.hgm	d__Bacteria	p__Firmicutes_A	c__Clostridia	o__Lachnospirales	f__Lachnospiraceae	g__Lachnospira	s__Lachnospira eligens_A	98.66	0	1	0	0	0	0	0	0	0
Human	ERS235564_41.hgm	d__Bacteria	p__Bacteroidota	c__Bacteroidia	o__Bacteroidales	f__Muribaculaceae	g__CAG-485	s__CAG-485 sp900760735	94.4	0.94	1	1	0	0	0	0	0	0
Human	ERS235568_41.hgm	d__Bacteria	p__Firmicutes_A	c__Clostridia	o__Oscillospirales	f__Ruminococcaceae	g__UBA1394	s__UBA1394 sp900538575	99.33	0	1	0	0	0	0	0	0	0
Human	ERS235605_29.hgm	d__Bacteria	p__Firmicutes_A	c__Clostridia	o__Oscillospirales	f__Oscillospiraceae	g__UBA5446	s__UBA5446 sp004553625	92.21	1.01	1	0	0	0	0	0	0	0
Human	ERS235605_9.hgm	d__Bacteria	p__Firmicutes_A	c__Clostridia	o__Oscillospirales	f__Oscillospiraceae	g__NK3B98	s__NK3B98 sp900545815	94.3	1.45	1	0	0	0	0	0	0	0
Human	ERS235627_18.hgm	d__Bacteria	p__Bacteroidota	c__Bacteroidia	o__Bacteroidales	f__Bacteroidaceae	g__Prevotella	s__Prevotella sp900554695	97.22	0	1	0	0	0	0	0	0	0
Human	ERS235628_52.hgm	d__Bacteria	p__Firmicutes_A	c__Clostridia	o__Oscillospirales	f__Oscillospiraceae	g__F23-B02	s__F23-B02 sp001916715	90.1	0.67	1	0	0	0	0	0	0	0
Human	ERS235630_59.hgm	d__Bacteria	p__Firmicutes_A	c__Clostridia	o__Oscillospirales	f__Oscillospiraceae	g__CAG-83	s__CAG-83 sp900547745	90.6	0.84	1	0	0	0	0	0	0	0
Human	ERS396293_46.hgm	d__Bacteria	p__Bacteroidota	c__Bacteroidia	o__Bacteroidales	f__Rikenellaceae	g__Alistipes_A	s__Alistipes_A sp900545315	93.94	1.44	1	0	0	0	0	0	0	0
Human	ERS396297_56.hgm	d__Bacteria	p__Bacteroidota	c__Bacteroidia	o__Bacteroidales	f__Bacteroidaceae	g__Phocaeicola	s__Phocaeicola sp900540105	92.22	2.75	1	0	0	0	0	0	0	0
Human	ERS396306_14.hgm	d__Bacteria	p__Bacteroidota	c__Bacteroidia	o__Bacteroidales	f__Bacteroidaceae	g__Prevotella	s__Prevotella sp000431975	93.21	0.65	1	0	0	0	0	0	0	0
Human	ERS396316_85.hgm	d__Bacteria	p__Firmicutes	c__Bacilli	o__RF39	f__UBA660	g__UBA3631	s__UBA3631 sp900546275	90.45	1.12	1	0	0	0	0	0	0	0
Human	ERS396328_52.hgm	d__Bacteria	p__Firmicutes_C	c__Negativicutes	o__Acidaminococcales	f__Acidaminococcaceae	g__Phascolarctobacterium_A	s__Phascolarctobacterium_A sp900753045	97.6	1.52	1	0	0	0	0	0	0	0
Human	ERS396329_8.hgm	d__Bacteria	p__Bacteroidota	c__Bacteroidia	o__Bacteroidales	f__Bacteroidaceae	g__Prevotella	s__Prevotella sp900554045	98.15	0.46	1	0	0	0	0	0	0	0
Human	ERS396334_107.hgm	d__Bacteria	p__Bacteroidota	c__Bacteroidia	o__Bacteroidales	f__Muribaculaceae	g__CAG-485	s__CAG-485 sp900541835	95.82	0.38	1	0	0	0	0	0	0	0
Human	ERS396341_73.hgm	d__Bacteria	p__Firmicutes_A	c__Clostridia	o__Peptostreptococcales	f__Anaerovoracaceae	g__CAG-238	s__CAG-238 sp000435615	92.2	0	1	0	0	0	0	0	0	0
Human	ERS396342_34.hgm	d__Bacteria	p__Firmicutes_A	c__Clostridia	o__Oscillospirales	f__Oscillospiraceae	g__CAG-170	s__CAG-170 sp900545925	90.72	1.72	1	0	0	0	0	0	0	0
Human	ERS396343_69.hgm	d__Bacteria	p__Firmicutes_A	c__Clostridia_A	o__Christensenellales	f__UBA1242	g__UMGS687	s__UMGS687 sp900545735	92.7	0	1	0	0	0	0	0	0	0
Human	ERS396348_42.hgm	d__Bacteria	p__Firmicutes_A	c__Clostridia	o__Oscillospirales	f__CAG-272	g__UMGS1696	s__UMGS1696 sp900753285	90.74	0.34	1	0	0	0	0	0	0	0
Human	ERS396353_33.hgm	d__Bacteria	p__Bacteroidota	c__Bacteroidia	o__Bacteroidales	f__Bacteroidaceae	g__Prevotella	s__Prevotella sp000436595	98.38	0	1	0	0	0	0	0	0	0
Human	ERS396355_14.hgm	d__Bacteria	p__Firmicutes_A	c__Clostridia	o__Lachnospirales	f__Lachnospiraceae	g__COE1	s__COE1 sp900753305	94.14	1.34	1	0	0	0	0	0	0	0
Human	ERS396357_85.hgm	d__Bacteria	p__Firmicutes	c__Bacilli	o__RFN20	f__CAG-826	g__UBA733	s__UBA733 sp900550795	94.78	0	1	0	0	0	0	0	0	0
Human	ERS396358_13.hgm	d__Bacteria	p__Firmicutes_A	c__Clostridia	o__Oscillospirales	f__Oscillospiraceae	g__CAG-103	s__CAG-103 sp004556965	90.88	1.01	1	0	0	0	0	0	0	0
Human	ERS396360_57.hgm	d__Bacteria	p__Bacteroidota	c__Bacteroidia	o__Bacteroidales	f__Bacteroidaceae	g__Prevotella	s__Prevotella rara	96.67	0.19	1	0	0	0	0	0	0	0
Human	ERS396372_16.hgm	d__Bacteria	p__Firmicutes_A	c__Clostridia	o__Lachnospirales	f__Lachnospiraceae	g__Frisingicoccus	s__Frisingicoccus sp900549105	95.41	2.85	1	0	0	0	0	0	0	0
Human	ERS396373_65.hgm	d__Bacteria	p__Firmicutes_A	c__Clostridia	o__Oscillospirales	f__Acutalibacteraceae	g__Eubacterium_R	s__Eubacterium_R sp900543795	92.62	0	1	0	0	0	0	0	0	0
Human	ERS396376_3.hgm	d__Bacteria	p__Bacteroidota	c__Bacteroidia	o__Bacteroidales	f__Muribaculaceae	g__CAG-485	s__CAG-485 sp002361235	91.67	0.38	1	0	0	0	0	0	0	0
Human	ERS396385_74.hgm	d__Bacteria	p__Bacteroidota	c__Bacteroidia	o__Bacteroidales	f__Barnesiellaceae	g__Barnesiella	s__Barnesiella sp900538705	92.33	0.13	1	0	0	0	0	0	0	0
Human	ERS396388_56.hgm	d__Bacteria	p__Firmicutes_A	c__Clostridia_A	o__Christensenellales	f__CAG-138	g__PeH17	s__PeH17 sp900542285	95.47	0.81	1	0	0	0	0	0	0	0
Human	ERS396391_15.hgm	d__Bacteria	p__Firmicutes_A	c__Clostridia	o__Oscillospirales	f__Oscillospiraceae	g__F23-B02	s__F23-B02 sp002472405	90.94	0	1	0	0	0	0	0	0	0
Human	ERS396396_5.hgm	d__Bacteria	p__Bacteroidota	c__Bacteroidia	o__Bacteroidales	f__Rikenellaceae	g__Alistipes	s__Alistipes sp900290115	93.75	1.44	1	0	0	0	0	0	0	0
Human	ERS396406_7.hgm	d__Bacteria	p__Firmicutes_A	c__Clostridia	o__Peptostreptococcales	f__Anaerovoracaceae	g__CAG-145	s__CAG-145 sp000435715	94.33	0	1	0	0	0	0	0	0	0
Human	ERS396410_82.hgm	d__Bacteria	p__Firmicutes_A	c__Clostridia	o__Lachnospirales	f__Lachnospiraceae	g__CAG-882	s__CAG-882 sp003486385	94.85	0	1	0	0	0	0	0	0	0
Human	ERS396419_6.hgm	d__Bacteria	p__Actinobacteriota	c__Coriobacteriia	o__Coriobacteriales	f__Eggerthellaceae	g__CAG-1427	s__CAG-1427 sp000431675	99.19	0.81	1	0	0	0	0	0	0	0
Human	ERS396428_22.hgm	d__Bacteria	p__Firmicutes_A	c__Clostridia	o__Lachnospirales	f__Lachnospiraceae	g__Roseburia	s__Roseburia hominis	91.64	0.24	1	0	0	0	0	0	0	0
Human	ERS396436_36.hgm	d__Bacteria	p__Firmicutes_A	c__Clostridia	o__Lachnospirales	f__Lachnospiraceae	g__Anaerostipes	s__Anaerostipes hadrus	97.99	1.34	1	0	0	0	0	0	0	0
Human	ERS396436_50.hgm	d__Bacteria	p__Firmicutes_A	c__Clostridia	o__Oscillospirales	f__Ruminococcaceae	g__Negativibacillus	s__Negativibacillus massiliensis	92.62	1.34	1	0	0	0	0	0	0	0
Human	ERS396440_75.hgm	d__Bacteria	p__Firmicutes_A	c__Clostridia_A	o__Christensenellales	f__CAG-138	g__Phil1	s__Phil1 sp001940855	91.94	0	1	0	0	0	0	0	0	0
Human	ERS396445_23.hgm	d__Bacteria	p__Firmicutes_A	c__Clostridia	o__Lachnospirales	f__Lachnospiraceae	g__Blautia_A	s__Blautia_A sp900066145	91.89	0.95	1	0	0	0	0	0	0	0
Human	ERS396450_2.hgm	d__Bacteria	p__Firmicutes_A	c__Clostridia	o__Lachnospirales	f__Lachnospiraceae	g__Lachnospira	s__Lachnospira eligens	97.32	0	1	0	0	0	0	0	0	0
Human	ERS396465_42.hgm	d__Bacteria	p__Firmicutes_A	c__Clostridia	o__Lachnospirales	f__Lachnospiraceae	g__CAG-81	s__CAG-81 sp000435795	96.2	0	1	0	0	0	0	0	0	0
Human	ERS396469_13.hgm	d__Bacteria	p__Bacteroidota	c__Bacteroidia	o__Bacteroidales	f__Tannerellaceae	g__Parabacteroides	s__Parabacteroides sp900541965	92.56	1.92	1	0	0	0	0	0	0	0
Human	ERS396481_5.hgm	d__Bacteria	p__Firmicutes_A	c__Clostridia_A	o__Christensenellales	f__CAG-138	g__SFEL01	s__SFEL01 sp004557245	98.92	0.81	1	0	0	0	0	0	0	0
Human	ERS396493_5.hgm	d__Bacteria	p__Firmicutes_A	c__Clostridia	o__Oscillospirales	f__Oscillospiraceae	g__ER4	s__ER4 sp900317525	94.94	0	1	0	0	0	0	0	0	0
Human	ERS396507_74.hgm	d__Bacteria	p__Firmicutes_A	c__Clostridia	o__Oscillospirales	f__Acutalibacteraceae	g__UBA737	s__UBA737 sp002431945	95.97	0	1	0	0	0	0	0	0	0
Human	ERS396508_6.hgm	d__Bacteria	p__Firmicutes_A	c__Clostridia	o__Lachnospirales	f__Lachnospiraceae	g__Massilistercora	s__Massilistercora timonensis	93.37	1.78	1	0	0	0	0	0	0	0
Human	ERS396508_65.hgm	d__Archaea	p__Methanobacteriota	c__Methanobacteria	o__Methanobacteriales	f__Methanobacteriaceae	g__Methanobrevibacter_A	s__Methanobrevibacter_A smithii	98.4	0	1	0	0	0	0	0	0	0
Human	ERS396509_31.hgm	d__Bacteria	p__Firmicutes_A	c__Clostridia	o__Lachnospirales	f__Lachnospiraceae	g__Clostridium_Q	s__Clostridium_Q sp003024715	96.2	0	1	0	0	0	0	0	0	0
Human	ERS396511_36.hgm	d__Bacteria	p__Actinobacteriota	c__Coriobacteriia	o__Coriobacteriales	f__Eggerthellaceae	g__Adlercreutzia	s__Adlercreutzia celatus_A	92.74	0	1	0	0	0	0	0	0	0
Human	ERS396516_81.hgm	d__Bacteria	p__Proteobacteria	c__Gammaproteobacteria	o__Burkholderiales	f__Burkholderiaceae	g__Sutterella	s__Sutterella sp900543805	95.5	2.5	1	0	0	0	0	0	0	0
Human	ERS396525_2.hgm	d__Bacteria	p__Proteobacteria	c__Gammaproteobacteria	o__Burkholderiales	f__Burkholderiaceae	g__CAG-521	s__CAG-521 sp900544345	98.02	1.25	1	0	0	0	0	0	0	0
Human	ERS396529_40.hgm	d__Bacteria	p__Actinobacteriota	c__Coriobacteriia	o__Coriobacteriales	f__Eggerthellaceae	g__CAG-1427	s__CAG-1427 sp000435675	98.09	0.12	1	0	0	0	0	0	0	0
Human	ERS396532_100.hgm	d__Bacteria	p__Firmicutes	c__Bacilli	o__RFN20	f__CAG-449	g__UBA3210	s__UBA3210 sp900755065	97.75	1.12	1	0	0	0	0	0	0	0
Human	ERS396536_20.hgm	d__Bacteria	p__Actinobacteriota	c__Coriobacteriia	o__Coriobacteriales	f__Coriobacteriaceae	g__Collinsella	s__Collinsella sp900542635	94.35	0.81	1	0	0	0	0	0	0	0
Human	ERS396536_23.hgm	d__Bacteria	p__Actinobacteriota	c__Coriobacteriia	o__Coriobacteriales	f__Eggerthellaceae	g__CAG-1427	s__CAG-1427 sp900556585	97.38	0	1	0	0	0	0	0	0	0
Human	ERS473034_4.hgm	d__Bacteria	p__Bacteroidota	c__Bacteroidia	o__Bacteroidales	f__Tannerellaceae	g__Parabacteroides	s__Parabacteroides sp900540715	92.88	2.31	1	0	0	0	0	0	0	0
Human	ERS473049_12.hgm	d__Bacteria	p__Firmicutes_A	c__Clostridia	o__Lachnospirales	f__Lachnospiraceae	g__Robinsoniella	s__Robinsoniella sp900539655	98.42	1.58	1	0	0	0	0	0	0	0
Human	ERS473051_14.hgm	d__Bacteria	p__Firmicutes_A	c__Clostridia	o__Lachnospirales	f__Lachnospiraceae	g__TF01-11	s__TF01-11 sp003529475	92.62	0.67	1	0	0	0	0	0	0	0
Human	ERS473088_19.hgm	d__Bacteria	p__Firmicutes_A	c__Clostridia	o__Lachnospirales	f__Lachnospiraceae	g__KLE1615	s__KLE1615 sp900066985	91.46	0.63	1	0	0	0	0	0	0	0
Human	ERS473089_51.hgm	d__Bacteria	p__Firmicutes	c__Bacilli	o__Erysipelotrichales	f__Erysipelatoclostridiaceae	g__Faecalibacillus	s__Faecalibacillus faecis	99.06	0	1	0	0	0	0	0	0	0
Human	ERS473208_20.hgm	d__Bacteria	p__Firmicutes_A	c__Clostridia	o__Oscillospirales	f__Acutalibacteraceae	g__Clostridium_E	s__Clostridium_E sporosphaeroides	90.38	0.69	1	0	0	0	0	0	0	0
Human	ERS473219_31.hgm	d__Bacteria	p__Firmicutes_A	c__Clostridia	o__Lachnospirales	f__Lachnospiraceae	g__CAG-127	s__CAG-127 sp900319515	97.99	0	1	0	0	0	0	0	0	0
Human	ERS473219_68.hgm	d__Bacteria	p__Actinobacteriota	c__Coriobacteriia	o__Coriobacteriales	f__Eggerthellaceae	g__CAG-1427	s__CAG-1427 sp900542525	99.73	1.12	1	0	0	0	0	0	0	0
Human	ERS473220_18.hgm	d__Bacteria	p__Actinobacteriota	c__Coriobacteriia	o__Coriobacteriales	f__Coriobacteriaceae	g__Collinsella	s__Collinsella sp902362275	92.74	1.61	1	0	0	0	0	0	0	0
Human	ERS473221_41.hgm	d__Bacteria	p__Fusobacteriota	c__Fusobacteriia	o__Fusobacteriales	f__Fusobacteriaceae	g__Fusobacterium_B	s__Fusobacterium_B sp900554885	100	4.09	1	0	0	0	0	0	0	0
Human	ERS473224_32.hgm	d__Bacteria	p__Bacteroidota	c__Bacteroidia	o__Bacteroidales	f__Paludibacteraceae	g__RF16	s__RF16 sp900542355	97.04	0.54	1	0	0	0	0	0	0	0
Human	ERS473238_92.hgm	d__Bacteria	p__Firmicutes	c__Bacilli	o__Erysipelotrichales	f__Erysipelotrichaceae	g__Faecalicoccus	s__Faecalicoccus sp900546545	92.59	0	1	0	0	0	0	0	0	0
Human	ERS473263_72.hgm	d__Bacteria	p__Firmicutes_A	c__Clostridia	o__Lachnospirales	f__Lachnospiraceae	g__CAG-882	s__CAG-882 sp900545175	91.16	1.36	1	0	0	0	0	0	0	0
Human	ERS473283_28.hgm	d__Bacteria	p__Firmicutes_A	c__Clostridia	o__Oscillospirales	f__Acutalibacteraceae	g__Acutalibacter	s__Acutalibacter sp900755895	92.62	2.01	1	0	0	0	0	0	0	0
Human	ERS473324_3.hgm	d__Bacteria	p__Bacteroidota	c__Bacteroidia	o__Bacteroidales	f__Marinifilaceae	g__Odoribacter	s__Odoribacter sp900541415	98.39	0.54	1	0	0	0	0	0	0	0
Human	ERS473330_75.hgm	d__Bacteria	p__Firmicutes_A	c__Clostridia	o__Oscillospirales	f__Acutalibacteraceae	g__UBA737	s__UBA737 sp900547445	91.95	1.34	1	0	0	0	0	0	0	0
Human	ERS473331_28.hgm	d__Bacteria	p__Firmicutes_A	c__Clostridia	o__Clostridiales	f__Clostridiaceae	g__Clostridium	s__Clostridium sp900539375	95.56	0.16	1	0	0	0	0	0	0	0
Human	ERS473334_40.hgm	d__Bacteria	p__Firmicutes_A	c__Clostridia	o__Lachnospirales	f__Lachnospiraceae	g__Coprococcus	s__Coprococcus sp000154245	97.32	0	1	0	0	0	0	0	0	0
Human	ERS473340_12.hgm	d__Bacteria	p__Actinobacteriota	c__Actinomycetia	o__Actinomycetales	f__Bifidobacteriaceae	g__Bifidobacterium	s__Bifidobacterium catenulatum	100	0.15	1	0	0	0	0	0	0	0
Human	ERS473343_37.hgm	d__Bacteria	p__Firmicutes_A	c__Clostridia	o__Lachnospirales	f__Lachnospiraceae	g__COE1	s__COE1 sp001916965	95.86	0.48	1	0	0	0	0	0	0	0
Human	ERS473362_54.hgm	d__Bacteria	p__Firmicutes_A	c__Clostridia	o__Lachnospirales	f__Lachnospiraceae	g__Acetatifactor	s__Acetatifactor sp900066365	93.64	1.45	1	0	0	0	0	0	0	0
Human	ERS473381_6.hgm	d__Bacteria	p__Bacteroidota	c__Bacteroidia	o__Bacteroidales	f__Tannerellaceae	g__Parabacteroides	s__Parabacteroides johnsonii	95	0	1	0	0	0	0	0	0	0
Human	ERS473382_2.hgm	d__Bacteria	p__Actinobacteriota	c__Coriobacteriia	o__Coriobacteriales	f__Eggerthellaceae	g__CAG-1427	s__CAG-1427 sp900540345	99.19	0.12	1	0	0	0	0	0	0	0
Human	ERS473389_10.hgm	d__Bacteria	p__Actinobacteriota	c__Actinomycetia	o__Actinomycetales	f__Bifidobacteriaceae	g__Bifidobacterium	s__Bifidobacterium pseudocatenulatum	99.55	0.38	1	0	0	0	0	0	0	0
Human	ERS473396_18.hgm	d__Bacteria	p__Firmicutes_A	c__Clostridia	o__Lachnospirales	f__Lachnospiraceae	g__Anaerostipes	s__Anaerostipes caccae	98.66	4.03	1	0	0	0	0	0	0	0
Human	ERS473410_63.hgm	d__Bacteria	p__Actinobacteriota	c__Coriobacteriia	o__Coriobacteriales	f__Eggerthellaceae	g__CAG-1427	s__CAG-1427 sp900538545	94.89	0.32	1	0	0	0	0	0	0	0
Human	ERS537181_3.hgm	d__Bacteria	p__Firmicutes_A	c__Clostridia	o__Lachnospirales	f__Lachnospiraceae	g__Faecalimonas	s__Faecalimonas phoceensis	97.78	0.63	1	0	0	0	0	0	0	0
Human	ERS537183_49.hgm	d__Bacteria	p__Firmicutes_A	c__Clostridia	o__Lachnospirales	f__Lachnospiraceae	g__UMGS1375	s__UMGS1375 sp900066615	100	0	1	0	0	0	0	0	0	0
Human	ERS537194_13.hgm	d__Bacteria	p__Firmicutes_A	c__Clostridia	o__Oscillospirales	f__Acutalibacteraceae	g__Eubacterium_R	s__Eubacterium_R sp002493325	97.99	0	1	0	0	0	0	0	0	0
Human	ERS537196_61.hgm	d__Bacteria	p__Bacteroidota	c__Bacteroidia	o__Bacteroidales	f__Rikenellaceae	g__Alistipes_A	s__Alistipes_A sp900539755	100	0.48	1	0	0	0	0	0	0	0
Human	ERS537197_24.hgm	d__Bacteria	p__Bacteroidota	c__Bacteroidia	o__Bacteroidales	f__Bacteroidaceae	g__Phocaeicola	s__Phocaeicola coprocola	98.06	0.51	1	0	0	0	0	0	0	0
Human	ERS537197_4.hgm	d__Bacteria	p__Firmicutes_A	c__Clostridia	o__Oscillospirales	f__Oscillospiraceae	g__CAG-83	s__CAG-83 sp900545585	90.94	0.67	1	0	0	0	0	0	0	0
Human	ERS537209_40.hgm	d__Bacteria	p__Firmicutes_A	c__Clostridia	o__Oscillospirales	f__Oscillospiraceae	g__HGM13006	s__HGM13006 sp900756575	97.59	2.85	1	0	0	0	0	0	0	0
Human	ERS537213_93.hgm	d__Bacteria	p__Firmicutes_A	c__Clostridia	o__Oscillospirales	f__Acutalibacteraceae	g__UBA737	s__UBA737 sp900549055	93.96	2.01	1	0	0	0	0	0	0	0
Human	ERS537214_55.hgm	d__Bacteria	p__Firmicutes_A	c__Clostridia	o__Oscillospirales	f__Oscillospiraceae	g__CAG-110	s__CAG-110 sp900544705	91.72	0.1	1	0	0	0	0	0	0	0
Human	ERS537219_61.hgm	d__Bacteria	p__Firmicutes_A	c__Clostridia	o__Lachnospirales	f__Lachnospiraceae	g__Fusicatenibacter	s__Fusicatenibacter saccharivorans	97.68	0.63	1	0	0	0	0	0	0	0
Human	ERS537221_53.hgm	d__Bacteria	p__Firmicutes_A	c__Clostridia	o__Lachnospirales	f__Lachnospiraceae	g__Lachnospira	s__Lachnospira sp900316325	95.97	0	1	0	0	0	0	0	0	0
Human	ERS537223_3.hgm	d__Bacteria	p__Proteobacteria	c__Gammaproteobacteria	o__Burkholderiales	f__Burkholderiaceae	g__Mesosutterella	s__Mesosutterella multiformis	98.12	0	1	0	0	0	0	0	0	0
Human	ERS537236_4.hgm	d__Bacteria	p__Bacteroidota	c__Bacteroidia	o__Bacteroidales	f__Rikenellaceae	g__Alistipes_A	s__Alistipes_A sp900240235	98.8	0	1	0	0	0	0	0	0	0
Human	ERS537240_18.hgm	d__Bacteria	p__Firmicutes_A	c__Clostridia	o__Lachnospirales	f__Lachnospiraceae	g__Roseburia	s__Roseburia intestinalis	99.03	0.68	1	0	0	0	0	0	0	0
Human	ERS537245_22.hgm	d__Bacteria	p__Firmicutes_A	c__Clostridia	o__Oscillospirales	f__Oscillospiraceae	g__CAG-110	s__CAG-110 sp900544975	97.76	1.34	1	0	0	0	0	0	0	0
Human	ERS537246_12.hgm	d__Bacteria	p__Firmicutes_A	c__Clostridia	o__Lachnospirales	f__Lachnospiraceae	g__UBA3402	s__UBA3402 sp003478355	95.57	0.95	1	0	0	0	0	0	0	0
Human	ERS537251_30.hgm	d__Bacteria	p__Firmicutes_A	c__Clostridia	o__Lachnospirales	f__Lachnospiraceae	g__TF01-11	s__TF01-11 sp003524945	97.99	0	1	0	0	0	0	0	0	0
Human	ERS537252_4.hgm	d__Bacteria	p__Firmicutes_A	c__Clostridia	o__Oscillospirales	f__Acutalibacteraceae	g__CAG-177	s__CAG-177 sp003514385	97.27	0	1	0	0	0	0	0	0	0
Human	ERS537256_56.hgm	d__Bacteria	p__Actinobacteriota	c__Coriobacteriia	o__Coriobacteriales	f__Eggerthellaceae	g__Adlercreutzia	s__Adlercreutzia equolifaciens	97.58	0	1	0	0	0	0	0	0	0
Human	ERS537269_16.hgm	d__Bacteria	p__Firmicutes_A	c__Clostridia	o__Oscillospirales	f__Acutalibacteraceae	g__Ruminococcus_E	s__Ruminococcus_E sp003526955	98.66	0.34	1	0	0	0	0	0	0	0
Human	ERS537273_31.hgm	d__Bacteria	p__Firmicutes	c__Bacilli	o__RF39	f__UBA660	g__CAG-460	s__CAG-460 sp000438075	91.57	1.12	1	0	0	0	0	0	0	0
Human	ERS537273_38.hgm	d__Bacteria	p__Firmicutes_A	c__Clostridia	o__Lachnospirales	f__Lachnospiraceae	g__Agathobacter	s__Agathobacter sp900543445	92.35	1.21	1	0	0	0	0	0	0	0
Human	ERS537292_27.hgm	d__Bacteria	p__Firmicutes_A	c__Clostridia	o__Lachnospirales	f__Lachnospiraceae	g__Enterocloster	s__Enterocloster sp900541315	93.67	0	1	0	0	0	0	0	0	0
Human	ERS537293_53.hgm	d__Bacteria	p__Firmicutes_A	c__Clostridia	o__Lachnospirales	f__Lachnospiraceae	g__Lachnospira	s__Lachnospira rogosae_A	99.33	0	1	0	0	0	0	0	0	0
Human	ERS537294_18.hgm	d__Bacteria	p__Firmicutes_A	c__Clostridia	o__Lachnospirales	f__Lachnospiraceae	g__Lachnospira	s__Lachnospira sp000436535	98.66	0.02	1	0	0	0	0	0	0	0
Human	ERS537297_5.hgm	d__Bacteria	p__Firmicutes_A	c__Clostridia	o__Lachnospirales	f__CAG-274	g__CAG-274	s__CAG-274 sp900545305	97.65	1.34	1	0	0	0	0	0	0	0
Human	ERS537304_27.hgm	d__Bacteria	p__Firmicutes_A	c__Clostridia	o__Oscillospirales	f__Acutalibacteraceae	g__Eubacterium_R	s__Eubacterium_R sp000436835	98.66	0	1	0	0	0	0	0	0	0
Human	ERS537306_47.hgm	d__Bacteria	p__Firmicutes_C	c__Negativicutes	o__Acidaminococcales	f__Acidaminococcaceae	g__Phascolarctobacterium_A	s__Phascolarctobacterium_A succinatutens	98.8	0.9	1	0	0	0	0	0	0	0
Human	ERS537311_27.hgm	d__Bacteria	p__Firmicutes_A	c__Clostridia	o__Oscillospirales	f__Acutalibacteraceae	g__UBA737	s__UBA737 sp900549755	93.29	2.01	1	0	0	0	0	0	0	0
Human	ERS537311_72.hgm	d__Bacteria	p__Firmicutes_A	c__Clostridia	o__Oscillospirales	f__Ruminococcaceae	g__Ruminococcus_D	s__Ruminococcus_D sp900539095	99.32	0	1	0	0	0	0	0	0	0
Human	ERS537327_19.hgm	d__Bacteria	p__Firmicutes_A	c__Clostridia	o__Oscillospirales	f__Ruminococcaceae	g__HGM13222	s__HGM13222 sp900757485	91.04	0.92	1	0	0	0	0	0	0	0
Human	ERS537327_51.hgm	d__Bacteria	p__Firmicutes_A	c__Clostridia	o__Lachnospirales	f__Lachnospiraceae	g__CAG-632	s__CAG-632 sp000431515	98.66	0	1	0	0	0	0	0	0	0
Human	ERS537338_17.hgm	d__Bacteria	p__Bacteroidota	c__Bacteroidia	o__Bacteroidales	f__Bacteroidaceae	g__Phocaeicola	s__Phocaeicola plebeius_A	97.57	1.19	1	0	0	0	0	0	0	0
Human	ERS537350_11.hgm	d__Bacteria	p__Firmicutes_A	c__Clostridia	o__Lachnospirales	f__Lachnospiraceae	g__CAG-303	s__CAG-303 sp000437755	96.42	0.67	1	0	0	0	0	0	0	0
Human	ERS537352_6.hgm	d__Bacteria	p__Firmicutes_A	c__Clostridia	o__Oscillospirales	f__Oscillospiraceae	g__CAG-103	s__CAG-103 sp900757655	90.1	0	1	0	0	0	0	0	1	0
Human	ERS537369_59.hgm	d__Bacteria	p__Bacteroidota	c__Bacteroidia	o__Bacteroidales	f__Bacteroidaceae	g__Paraprevotella	s__Paraprevotella clara	99.26	0.37	1	0	0	0	0	0	0	0
Human	ERS537371_43.hgm	d__Bacteria	p__Firmicutes_A	c__Clostridia	o__Oscillospirales	f__Acutalibacteraceae	g__CAG-488	s__CAG-488 sp000434915	97.09	0	1	0	0	0	0	0	0	0
Human	ERS537378_28.hgm	d__Bacteria	p__Firmicutes_A	c__Clostridia	o__Oscillospirales	f__Ruminococcaceae	g__Ruminococcus_D	s__Ruminococcus_D sp000434695	97.32	0	1	0	0	0	0	0	0	0
Human	ERS537387_7.hgm	d__Bacteria	p__Firmicutes_A	c__Clostridia	o__Oscillospirales	f__Oscillospiraceae	g__CAG-110	s__CAG-110 sp900540635	95.08	0	1	0	0	0	0	0	0	0
Human	ERS537390_78.hgm	d__Bacteria	p__Bacteroidota	c__Bacteroidia	o__Bacteroidales	f__Bacteroidaceae	g__Prevotella	s__Prevotella sp900540415	93.66	0	1	0	0	0	0	0	0	0
Human	ERS537392_14.hgm	d__Bacteria	p__Firmicutes_A	c__Clostridia	o__Lachnospirales	f__Lachnospiraceae	g__UBA9502	s__UBA9502 sp003480315	93.67	1.27	1	0	0	0	0	0	0	0
Human	ERS537399_2.hgm	d__Bacteria	p__Firmicutes_A	c__Clostridia	o__Oscillospirales	f__Acutalibacteraceae	g__Eubacterium_R	s__Eubacterium_R sp900542875	97.99	0	1	0	0	0	0	0	0	0
Human	ERS537408_29.hgm	d__Bacteria	p__Fusobacteriota	c__Fusobacteriia	o__Fusobacteriales	f__Fusobacteriaceae	g__Fusobacterium_A	s__Fusobacterium_A sp900015295	96.63	1.12	1	1	0	0	0	0	0	0
Human	ERS608477_44.hgm	d__Bacteria	p__Firmicutes	c__Bacilli	o__Erysipelotrichales	f__Erysipelatoclostridiaceae	g__Faecalibacillus	s__Faecalibacillus sp900544435	97.17	0.69	1	0	0	0	0	0	0	0
Human	ERS608481_23.hgm	d__Bacteria	p__Firmicutes_A	c__Clostridia	o__Lachnospirales	f__Lachnospiraceae	g__Eubacterium_F	s__Eubacterium_F sp900539115	95.64	2.54	1	0	0	0	0	0	0	0
Human	ERS608481_46.hgm	d__Bacteria	p__Actinobacteriota	c__Coriobacteriia	o__Coriobacteriales	f__Eggerthellaceae	g__CAG-1427	s__CAG-1427 sp900546175	98.39	0	1	0	0	0	0	0	0	0
Human	ERS608481_48.hgm	d__Bacteria	p__Firmicutes_A	c__Clostridia	o__Oscillospirales	f__Ruminococcaceae	g__Ruminiclostridium_E	s__Ruminiclostridium_E sp003512525	93.96	0	1	0	0	0	0	0	0	0
Human	ERS608482_3.hgm	d__Bacteria	p__Firmicutes_A	c__Clostridia	o__Lachnospirales	f__Lachnospiraceae	g__Coprococcus	s__Coprococcus sp900066115	95.97	0	1	0	0	0	0	0	0	0
Human	ERS608491_27.hgm	d__Bacteria	p__Firmicutes_A	c__Clostridia	o__Oscillospirales	f__Acutalibacteraceae	g__Anaeromassilibacillus	s__Anaeromassilibacillus sp002159845	93.96	0	1	0	0	0	0	0	0	0
Human	ERS608493_46.hgm	d__Bacteria	p__Firmicutes_A	c__Clostridia	o__Oscillospirales	f__Oscillospiraceae	g__CAG-170	s__CAG-170 sp002404795	91.28	0.67	1	0	0	0	0	0	0	0
Human	ERS608495_107.hgm	d__Bacteria	p__Actinobacteriota	c__Coriobacteriia	o__Coriobacteriales	f__Eggerthellaceae	g__Slackia_A	s__Slackia_A isoflavoniconvertens	92.47	0	1	0	0	0	0	0	0	0
Human	ERS608495_15.hgm	d__Bacteria	p__Bacteroidota	c__Bacteroidia	o__Bacteroidales	f__Muribaculaceae	g__Duncaniella	s__Duncaniella sp001701225	99.06	2.09	1	0	0	0	0	0	0	0
Human	ERS608499_12.hgm	d__Bacteria	p__Actinobacteriota	c__Coriobacteriia	o__Coriobacteriales	f__Coriobacteriaceae	g__Collinsella	s__Collinsella sp900759335	99.19	0.81	1	0	1	0	0	0	0	0
Human	ERS608502_10.hgm	d__Bacteria	p__Firmicutes_A	c__Clostridia	o__Monoglobales	f__Monoglobaceae	g__UMGS1326	s__UMGS1326 sp900550775	93.06	0	1	0	0	0	0	0	0	0
Human	ERS608503_22.hgm	d__Bacteria	p__Bacteroidota	c__Bacteroidia	o__Bacteroidales	f__Muribaculaceae	g__CAG-1031	s__CAG-1031 sp000431215	96.98	0	1	1	0	0	0	0	0	0
Human	ERS608507_57.hgm	d__Bacteria	p__Firmicutes_A	c__Clostridia	o__Lachnospirales	f__CAG-274	g__CAG-274	s__CAG-274 sp000432155	99.33	0.67	1	0	0	0	0	0	0	0
Human	ERS608518_21.hgm	d__Bacteria	p__Firmicutes	c__Bacilli	o__RF39	f__UBA660	g__CAG-451	s__CAG-451 sp900758495	91.57	2.81	1	0	0	0	0	0	0	0
Human	ERS608519_39.hgm	d__Bacteria	p__Firmicutes_A	c__Clostridia	o__Oscillospirales	f__Ruminococcaceae	g__Faecalibacterium	s__Faecalibacterium sp900758465	99.15	0	1	0	0	0	0	0	0	0
Human	ERS608523_14.hgm	d__Bacteria	p__Firmicutes_A	c__Clostridia	o__Lachnospirales	f__Lachnospiraceae	g__Coprococcus_A	s__Coprococcus_A catus	94.63	1.34	1	0	0	0	0	0	0	0
Human	ERS608524_41.hgm	d__Bacteria	p__Firmicutes_A	c__Clostridia	o__Lachnospirales	f__Lachnospiraceae	g__Agathobacter	s__Agathobacter sp900550845	90.42	3.21	1	0	1	0	0	0	0	0
Human	ERS608525_13.hgm	d__Bacteria	p__Firmicutes_A	c__Clostridia	o__Oscillospirales	f__Ruminococcaceae	g__Gemmiger	s__Gemmiger sp900539695	93.09	0	1	0	0	0	0	0	0	0
Human	ERS608527_36.hgm	d__Bacteria	p__Actinobacteriota	c__Coriobacteriia	o__Coriobacteriales	f__Eggerthellaceae	g__Ellagibacter	s__Ellagibacter isourolithinifaciens	94.35	0.44	1	0	0	0	0	0	0	0
Human	ERS608530_15.hgm	d__Bacteria	p__Firmicutes_A	c__Clostridia	o__Lachnospirales	f__Lachnospiraceae	g__Ruminococcus_A	s__Ruminococcus_A sp003011855	92.41	0	1	0	0	0	0	0	0	0
Human	ERS608532_1.hgm	d__Bacteria	p__Fusobacteriota	c__Fusobacteriia	o__Fusobacteriales	f__Fusobacteriaceae	g__Fusobacterium_A	s__Fusobacterium_A ulcerans	100	2.25	1	1	0	0	0	0	0	0
Human	ERS608532_8.hgm	d__Bacteria	p__Firmicutes_A	c__Clostridia	o__Lachnospirales	f__Lachnospiraceae	g__Enterocloster	s__Enterocloster clostridioformis_A	97.06	0	1	0	0	0	0	0	0	0
Human	ERS608534_23.hgm	d__Bacteria	p__Actinobacteriota	c__Coriobacteriia	o__Coriobacteriales	f__QAMH01	g__QAMH01	s__QAMH01 sp900544245	99.19	0	1	0	0	0	0	0	0	0
Human	ERS608543_2.hgm	d__Bacteria	p__Firmicutes_A	c__Clostridia	o__Lachnospirales	f__Lachnospiraceae	g__CAG-81	s__CAG-81 sp900541255	94.94	1.48	1	0	0	0	0	0	0	0
Human	ERS608546_2.hgm	d__Bacteria	p__Actinobacteriota	c__Coriobacteriia	o__Coriobacteriales	f__Eggerthellaceae	g__CAG-1427	s__CAG-1427 sp900542265	100	0.12	1	0	0	0	0	0	0	0
Human	ERS608550_64.hgm	d__Bacteria	p__Firmicutes_A	c__Clostridia	o__Lachnospirales	f__Anaerotignaceae	g__Anaerotignum	s__Anaerotignum faecicola	97.99	0	1	0	0	0	0	0	0	0
Human	ERS608550_86.hgm	d__Bacteria	p__Firmicutes_A	c__Clostridia	o__Oscillospirales	f__Ruminococcaceae	g__Ruminiclostridium_E	s__Ruminiclostridium_E sp900539195	98.32	0	1	0	0	0	0	0	0	0
Human	ERS608556_39.hgm	d__Bacteria	p__Actinobacteriota	c__Coriobacteriia	o__Coriobacteriales	f__Coriobacteriaceae	g__Collinsella	s__Collinsella sp900758845	99.19	0.81	1	0	1	0	0	0	0	0
Human	ERS608556_89.hgm	d__Bacteria	p__Firmicutes_A	c__Clostridia	o__Oscillospirales	f__Acutalibacteraceae	g__CAG-217	s__CAG-217 sp000436335	97.32	0	1	0	0	0	0	0	0	0
Human	ERS608572_37.hgm	d__Archaea	p__Methanobacteriota	c__Methanobacteria	o__Methanobacteriales	f__Methanobacteriaceae	g__Methanobrevibacter_A	s__Methanobrevibacter_A smithii_A	96	0	1	0	0	0	0	0	0	0
Human	ERS608572_48.hgm	d__Bacteria	p__Firmicutes_A	c__Clostridia_A	o__Christensenellales	f__CAG-74	g__UMGS1603	s__UMGS1603 sp900759005	90	4.37	1	0	0	0	0	0	0	0
Human	ERS608576_3.hgm	d__Bacteria	p__Firmicutes_A	c__Clostridia	o__Oscillospirales	f__Acutalibacteraceae	g__CAG-177	s__CAG-177 sp003538135	97.27	0	1	0	0	0	0	0	0	0
Human	ERS608576_78.hgm	d__Bacteria	p__Firmicutes_A	c__Clostridia_A	o__Christensenellales	f__CAG-74	g__Firm-11	s__Firm-11 sp900540045	90.8	0.27	1	0	0	0	0	0	0	0
Human	ERS608577_17.hgm	d__Bacteria	p__Firmicutes_A	c__Clostridia	o__Oscillospirales	f__Oscillospiraceae	g__Evtepia	s__Evtepia gabavorous	90.72	0.67	1	0	0	0	0	0	0	0
Human	ERS608581_67.hgm	d__Bacteria	p__Firmicutes_A	c__Clostridia	o__Peptostreptococcales	f__Peptostreptococcaceae	g__Romboutsia	s__Romboutsia timonensis	96.83	0.7	1	0	0	0	0	0	0	0
Human	ERS608584_12.hgm	d__Bacteria	p__Firmicutes_A	c__Clostridia	o__Peptostreptococcales	f__Peptostreptococcaceae	g__Intestinibacter	s__Intestinibacter sp900540355	96.48	1.41	1	0	0	0	0	0	0	0
Human	ERS608587_2.hgm	d__Bacteria	p__Firmicutes_A	c__Clostridia	o__Oscillospirales	f__Butyricicoccaceae	g__Butyricicoccus	s__Butyricicoccus pullicaecorum	93.29	0	1	0	0	0	0	0	0	0
Human	ERS608594_74.hgm	d__Bacteria	p__Firmicutes	c__Bacilli	o__Erysipelotrichales	f__Erysipelotrichaceae	g__Bulleidia	s__Bulleidia sp900539965	93.33	0	1	0	0	0	0	0	0	0
Human	ERS608603_55.hgm	d__Bacteria	p__Bacteroidota	c__Bacteroidia	o__Bacteroidales	f__Bacteroidaceae	g__Prevotella	s__Prevotella sp000435635	92.06	0.84	1	0	0	0	0	0	0	0
Human	ERS608611_13.hgm	d__Bacteria	p__Firmicutes	c__Bacilli	o__Erysipelotrichales	f__Erysipelotrichaceae	g__Massilicoli	s__Massilicoli timonensis	96.23	0	1	0	0	0	0	0	0	0
Human	ERS608612_57.hgm	d__Bacteria	p__Firmicutes_A	c__Clostridia	o__Lachnospirales	f__Lachnospiraceae	g__Coprococcus	s__Coprococcus eutactus	99.33	0	1	0	0	0	0	0	0	0
Human	ERS608618_49.hgm	d__Bacteria	p__Firmicutes_A	c__Clostridia	o__Oscillospirales	f__Ruminococcaceae	g__Ruminococcus_C	s__Ruminococcus_C sp900545285	90.27	0	1	0	0	0	0	0	0	0
Human	ERS631827_17.hgm	d__Bacteria	p__Firmicutes_A	c__Clostridia	o__Lachnospirales	f__Lachnospiraceae	g__TF01-11	s__TF01-11 sp900759665	93.96	0	1	0	0	0	0	0	0	0
Human	ERS631827_89.hgm	d__Bacteria	p__Bacteroidota	c__Bacteroidia	o__Bacteroidales	f__Muribaculaceae	g__Muribaculum	s__Muribaculum sp001701195	99.43	0	1	0	0	0	0	0	0	0
Human	ERS631833_10.hgm	d__Bacteria	p__Firmicutes_A	c__Clostridia	o__Oscillospirales	f__Oscillospiraceae	g__CAG-170	s__CAG-170 sp003516765	91.28	1.36	1	0	0	0	0	0	0	0
Human	ERS631833_15.hgm	d__Bacteria	p__Firmicutes_A	c__Clostridia	o__Oscillospirales	f__Oscillospiraceae	g__CAG-170	s__CAG-170 sp000432135	91.28	1.34	1	0	0	0	0	0	0	0
Human	SRS011061_12.hgm	d__Bacteria	p__Bacteroidota	c__Bacteroidia	o__Bacteroidales	f__Muribaculaceae	g__Paramuribaculum	s__Paramuribaculum sp900759835	91.61	0.5	1	1	0	0	0	0	0	0
Human	SRS011061_21.hgm	d__Bacteria	p__Bacteroidota	c__Bacteroidia	o__Bacteroidales	f__Muribaculaceae	g__HGM05190	s__HGM05190 sp900759815	90.44	0.5	1	0	0	0	0	0	0	0
Human	SRS011134_58.hgm	d__Bacteria	p__Firmicutes_A	c__Clostridia	o__Oscillospirales	f__Ruminococcaceae	g__CAG-353	s__CAG-353 sp900066885	97.32	0	1	0	0	0	0	0	0	0
Human	SRS011405_7.hgm	d__Bacteria	p__Bacteroidota	c__Bacteroidia	o__Bacteroidales	f__Muribaculaceae	g__HGM05232	s__HGM05232 sp900759955	91.86	0.57	1	0	0	0	0	0	0	0
Human	SRS012849_57.hgm	d__Bacteria	p__Firmicutes_A	c__Clostridia	o__Oscillospirales	f__Oscillospiraceae	g__CAG-170	s__CAG-170 sp900548625	93.96	1.68	1	0	0	0	0	0	0	0
Human	SRS013098_77.hgm	d__Bacteria	p__Proteobacteria	c__Gammaproteobacteria	o__Burkholderiales	f__Burkholderiaceae	g__Oxalobacter	s__Oxalobacter sp900760095	95.67	4.78	1	0	0	0	0	0	0	0
Human	SRS015217_56.hgm	d__Bacteria	p__Firmicutes_A	c__Clostridia	o__Lachnospirales	f__Lachnospiraceae	g__V9D3004	s__V9D3004 sp900760345	94.37	0	1	0	0	0	0	0	0	0
Human	SRS015663_19.hgm	d__Bacteria	p__Bacteroidota	c__Bacteroidia	o__Bacteroidales	f__Marinifilaceae	g__Butyricimonas	s__Butyricimonas faecalis	92.9	0	1	0	0	0	0	0	0	0
Human	SRS015663_20.hgm	d__Bacteria	p__Firmicutes_A	c__Clostridia	o__Oscillospirales	f__Acutalibacteraceae	g__Clostridium_A	s__Clostridium_A leptum	93.29	0.34	1	0	0	0	0	0	0	0
Human	SRS016095_46.hgm	d__Bacteria	p__Bacteroidota	c__Bacteroidia	o__Bacteroidales	f__Barnesiellaceae	g__Barnesiella	s__Barnesiella sp900538555	98.49	0	1	0	0	0	0	0	0	0
Human	SRS016203_20.hgm	d__Bacteria	p__Firmicutes_A	c__Clostridia_A	o__Christensenellales	f__CAG-552	g__UBA10677	s__UBA10677 sp900760475	90.49	0.02	1	0	0	0	0	0	0	0
Human	SRS017307_18.hgm	d__Bacteria	p__Firmicutes_A	c__Clostridia	o__Lachnospirales	f__Lachnospiraceae	g__Acetatifactor	s__Acetatifactor sp900760705	92.93	3.58	1	0	0	0	0	0	0	0
Human	SRS017622_7.hgm	d__Bacteria	p__Bacteroidota	c__Bacteroidia	o__Bacteroidales	f__Tannerellaceae	g__Parabacteroides	s__Parabacteroides sp900760525	92.21	1.35	1	0	0	0	0	0	0	0
Human	SRS019267_27.hgm	d__Bacteria	p__Proteobacteria	c__Gammaproteobacteria	o__Burkholderiales	f__Burkholderiaceae	g__CAG-521	s__CAG-521 sp000437635	98.02	1.25	1	0	0	0	0	0	0	0
Human	SRS019582_79.hgm	d__Bacteria	p__Firmicutes_A	c__Clostridia	o__Oscillospirales	f__Oscillospiraceae	g__CAG-83	s__CAG-83 sp000435555	91.28	0.67	1	0	0	0	0	0	0	0
Human	SRS020328_21.hgm	d__Bacteria	p__Firmicutes_A	c__Clostridia	o__Oscillospirales	f__Acutalibacteraceae	g__CAG-180	s__CAG-180 sp000432435	97.99	0.34	1	0	0	0	0	0	0	0
Human	SRS020328_54.hgm	d__Bacteria	p__Firmicutes_A	c__Clostridia	o__Oscillospirales	f__QAKW01	g__HGM12957	s__HGM12957 sp900760695	92.62	1.34	1	0	0	0	0	0	0	0
Human	SRS021484_36.hgm	d__Bacteria	p__Bacteroidota	c__Bacteroidia	o__Bacteroidales	f__Muribaculaceae	g__CAG-485	s__CAG-485 sp900760735	94.47	0.38	1	0	0	0	0	0	0	0
Human	SRS022137_40.hgm	d__Bacteria	p__Bacteroidota	c__Bacteroidia	o__Bacteroidales	f__Muribaculaceae	g__Paramuribaculum	s__Paramuribaculum sp900760855	96.42	0.38	1	0	0	0	0	0	0	0
Human	SRS022137_46.hgm	d__Bacteria	p__Bacteroidota	c__Bacteroidia	o__Bacteroidales	f__Muribaculaceae	g__UBA7173	s__UBA7173 sp001701135	96.92	0.57	1	0	0	0	0	0	0	0
Human	SRS022609_103.hgm	d__Bacteria	p__Firmicutes	c__Bacilli	o__Acholeplasmatales	f__Anaeroplasmataceae	g__CAG-307	s__CAG-307 sp900547045	98.67	0	1	0	0	0	0	0	0	0
Human	SRS022609_23.hgm	d__Bacteria	p__Bacteroidota	c__Bacteroidia	o__Bacteroidales	f__Muribaculaceae	g__CAG-873	s__CAG-873 sp900554715	91.7	0.09	1	0	0	0	0	0	0	0
Human	SRS023914_26.hgm	d__Bacteria	p__Firmicutes_A	c__Clostridia_A	o__Christensenellales	f__Borkfalkiaceae	g__QALS01	s__QALS01 sp900552625	96.77	0.81	1	0	0	0	0	0	0	0
Human	SRS023914_66.hgm	d__Bacteria	p__Firmicutes	c__Bacilli	o__RFN20	f__CAG-288	g__UBA7642	s__UBA7642 sp900539865	97.38	0	1	0	0	0	0	0	0	0
Human	SRS050026_15.hgm	d__Bacteria	p__Bacteroidota	c__Bacteroidia	o__Bacteroidales	f__Rikenellaceae	g__Alistipes	s__Alistipes shahii	100	0	1	0	0	0	0	0	0	0
Human	SRS050752_17.hgm	d__Bacteria	p__Firmicutes_A	c__Clostridia	o__Lachnospirales	f__Lachnospiraceae	g__Mediterraneibacter	s__Mediterraneibacter lactaris	90.07	0	1	0	0	0	0	0	0	0
Human	SRS053335_37.hgm	d__Bacteria	p__Firmicutes_A	c__Clostridia	o__Lachnospirales	f__Lachnospiraceae	g__Lachnospira	s__Lachnospira sp003451515	92.62	0	1	0	0	0	0	0	0	0
Human	SRS055982_12.hgm	d__Bacteria	p__Bacteroidota	c__Bacteroidia	o__Bacteroidales	f__Muribaculaceae	g__Muribaculum	s__Muribaculum sp002492595	97.55	0	1	1	0	0	0	0	0	0
Human	SRS063190_17.hgm	d__Bacteria	p__Firmicutes_A	c__Clostridia	o__Lachnospirales	f__Lachnospiraceae	g__Butyrivibrio_A	s__Butyrivibrio_A crossotus	96.31	0	1	0	0	0	0	0	0	0
Human	SRS075878_45.hgm	d__Bacteria	p__Firmicutes_A	c__Clostridia	o__Lachnospirales	f__Lachnospiraceae	g__Agathobacter	s__Agathobacter faecis	96.5	1.21	1	0	0	0	0	0	0	0
Human	SRS075878_46.hgm	d__Bacteria	p__Bacteroidota	c__Bacteroidia	o__Bacteroidales	f__Marinifilaceae	g__Butyricimonas	s__Butyricimonas sp900761485	95.68	0	1	0	0	0	0	0	0	0
Human	SRS076929_37.hgm	d__Bacteria	p__Firmicutes_A	c__Clostridia	o__Lachnospirales	f__Lachnospiraceae	g__Lachnospira	s__Lachnospira sp000436475	97.23	0.21	1	0	0	0	0	0	0	0
Human	SRS077552_27.hgm	d__Bacteria	p__Firmicutes_A	c__Clostridia	o__Oscillospirales	f__Ruminococcaceae	g__Faecalibacterium	s__Faecalibacterium prausnitzii_G	100	0.02	1	0	0	0	0	0	0	0
Human	SRS077849_38.hgm	d__Bacteria	p__Firmicutes_A	c__Clostridia	o__Lachnospirales	f__Lachnospiraceae	g__Eisenbergiella	s__Eisenbergiella sp900066775	95.21	0.38	1	0	0	0	0	0	0	0
Human	SRS098061_21.hgm	d__Bacteria	p__Firmicutes_A	c__Clostridia_A	o__Christensenellales	f__Borkfalkiaceae	g__UMGS1004	s__UMGS1004 sp900761685	94.76	2.81	1	0	0	0	0	0	0	0
Human	SRS098061_38.hgm	d__Bacteria	p__Firmicutes_A	c__Clostridia	o__Oscillospirales	f__Ruminococcaceae	g__Ruminococcus_D	s__Ruminococcus_D bicirculans	98.63	0	1	0	0	0	0	0	0	0
Human	SRS098644_2.hgm	d__Bacteria	p__Firmicutes_A	c__Clostridia	o__Lachnospirales	f__Lachnospiraceae	g__Bacteroides_F	s__Bacteroides_F pectinophilus	99.33	0	1	0	0	0	0	0	0	0
Human	SRS098717_4.hgm	d__Bacteria	p__Bacteroidota	c__Bacteroidia	o__Bacteroidales	f__Rikenellaceae	g__Alistipes	s__Alistipes onderdonkii	98.8	0.48	1	0	0	0	0	0	0	0
Human	SRS098827_3.hgm	d__Bacteria	p__Bacteroidota	c__Bacteroidia	o__Bacteroidales	f__Barnesiellaceae	g__Barnesiella	s__Barnesiella sp003150885	93.21	0.38	1	0	0	0	0	0	0	0
Human	SRS104311_30.hgm	d__Bacteria	p__Bacteroidota	c__Bacteroidia	o__Bacteroidales	f__Muribaculaceae	g__Muribaculum	s__Muribaculum sp002358615	98.68	0.75	1	1	0	0	0	0	0	0
Human	SRS104400_3.hgm	d__Bacteria	p__Firmicutes_A	c__Clostridia	o__Lachnospirales	f__Lachnospiraceae	g__Acetatifactor	s__Acetatifactor sp900066565	91.58	1.45	1	0	0	0	0	0	0	0
Human	SRS104400_78.hgm	d__Bacteria	p__Firmicutes_G	c__SHA-98	o__DTUO25	f__HGM14224	g__HGM14224	s__HGM14224 sp900761905	92.31	0.96	1	0	0	0	0	0	0	0
Human	SRS140513_4.hgm	d__Bacteria	p__Bacteroidota	c__Bacteroidia	o__Bacteroidales	f__Muribaculaceae	g__Duncaniella	s__Duncaniella sp900762315	96.79	1.89	1	0	0	0	0	0	0	0
Human	SRS142503_63.hgm	d__Bacteria	p__Firmicutes	c__Bacilli	o__RF39	f__UBA660	g__CAG-302	s__CAG-302 sp001916775	92.42	2.25	1	0	0	0	0	0	0	0
Human	SRS142505_29.hgm	d__Bacteria	p__Bacteroidota	c__Bacteroidia	o__Bacteroidales	f__Rikenellaceae	g__Alistipes	s__Alistipes sp900541585	97.6	0	1	0	0	0	0	0	0	0
Human	SRS142599_36.hgm	d__Bacteria	p__Firmicutes_A	c__Clostridia	o__Oscillospirales	f__Acutalibacteraceae	g__UMGS403	s__UMGS403 sp900540275	95.03	0	1	0	0	0	0	0	0	0
Human	SRS143342_30.hgm	d__Bacteria	p__Bacteroidota	c__Bacteroidia	o__Bacteroidales	f__Muribaculaceae	g__CAG-279	s__CAG-279 sp900544305	90.57	0.69	1	0	0	0	0	0	0	0
Human	SRS144506_86.hgm	d__Bacteria	p__Bacteroidota	c__Bacteroidia	o__Bacteroidales	f__Coprobacteraceae	g__Coprobacter	s__Coprobacter sp900545915	93.58	0.38	1	0	0	0	0	0	0	0
Human	SRS144537_23.hgm	d__Bacteria	p__Firmicutes_A	c__Clostridia	o__Lachnospirales	f__Lachnospiraceae	g__CAG-95	s__CAG-95 sp900066375	96.94	1.79	1	0	0	0	0	0	0	0
Human	SRS147652_36.hgm	d__Bacteria	p__Firmicutes_A	c__Clostridia	o__Peptostreptococcales	f__Anaerovoracaceae	g__CAG-145	s__CAG-145 sp900545135	94.33	0	1	0	0	0	0	0	0	0
Human	SRS147652_45.hgm	d__Bacteria	p__Bacteroidota	c__Bacteroidia	o__Bacteroidales	f__Rikenellaceae	g__Alistipes	s__Alistipes sp902363575	99.52	0.48	1	0	0	0	0	0	0	0
Human	SRS148721_25.hgm	d__Bacteria	p__Firmicutes_A	c__Clostridia	o__Oscillospirales	f__Oscillospiraceae	g__CAG-103	s__CAG-103 sp900317855	91.61	0	1	0	0	0	0	0	1	0
Human	SRS148784_9.hgm	d__Bacteria	p__Firmicutes	c__Bacilli	o__Acholeplasmatales	f__Anaeroplasmataceae	g__CAG-307	s__CAG-307 sp001916215	98.67	0	1	0	0	0	0	0	0	0
Human	SRS1596782_93.hgm	d__Bacteria	p__Proteobacteria	c__Gammaproteobacteria	o__Burkholderiales	f__Burkholderiaceae	g__Duodenibacillus	s__Duodenibacillus sp900544255	97.5	0.62	1	0	0	0	0	0	0	0
Human	SRS1596791_146.hgm	d__Bacteria	p__Bacteroidota	c__Bacteroidia	o__Bacteroidales	f__Muribaculaceae	g__CAG-873	s__CAG-873 sp001701165	95.09	0	1	0	0	0	0	0	0	0
Human	SRS1596806_127.hgm	d__Bacteria	p__Firmicutes	c__Bacilli	o__RFN20	f__CAG-288	g__UBA7642	s__UBA7642 sp900763245	95.69	0	1	0	0	0	0	0	0	0
Human	SRS1596808_106.hgm	d__Bacteria	p__Firmicutes_A	c__Clostridia	o__Oscillospirales	f__CAG-272	g__CAG-448	s__CAG-448 sp003150135	95.08	0	1	0	0	0	0	0	0	0
Human	SRS1596808_171.hgm	d__Bacteria	p__Firmicutes_A	c__Clostridia	o__Oscillospirales	f__Oscillospiraceae	g__CAG-110	s__CAG-110 sp900544405	93.74	0	1	0	0	0	0	0	0	0
Human	SRS1596836_2.hgm	d__Bacteria	p__Firmicutes_A	c__Clostridia	o__Oscillospirales	f__Acutalibacteraceae	g__UMGS172	s__UMGS172 sp900539855	92.95	0	1	0	0	0	0	0	0	0
Human	SRS1596845_62.hgm	d__Bacteria	p__Bacteroidota	c__Bacteroidia	o__Bacteroidales	f__UBA932	g__RC9	s__RC9 sp900546445	91.51	0.19	1	0	0	0	0	0	0	0
Human	SRS1596849_88.hgm	d__Bacteria	p__Actinobacteriota	c__Actinomycetia	o__Actinomycetales	f__Bifidobacteriaceae	g__Bifidobacterium	s__Bifidobacterium adolescentis	98.64	0.15	1	0	0	0	0	0	0	0
Human	SRS1596851_66.hgm	d__Bacteria	p__Actinobacteriota	c__Coriobacteriia	o__Coriobacteriales	f__Atopobiaceae	g__Parolsenella	s__Parolsenella catena	96.77	0	1	0	0	0	0	0	0	0
Human	SRS1596857_138.hgm	d__Bacteria	p__Firmicutes_A	c__Clostridia	o__Oscillospirales	f__Ruminococcaceae	g__Ruminococcus_C	s__Ruminococcus_C callidus	96.98	0	1	0	0	0	0	0	0	0
Human	SRS1596857_29.hgm	d__Bacteria	p__Firmicutes	c__Bacilli	o__RFN20	f__CAG-826	g__UBA733	s__UBA733 sp900539595	97.75	0	1	0	0	0	0	0	0	0
Human	SRS1596868_38.hgm	d__Bacteria	p__Firmicutes_A	c__Clostridia	o__Oscillospirales	f__Acutalibacteraceae	g__UBA737	s__UBA737 sp900543215	91.95	0	1	0	0	0	0	0	0	0
Human	SRS1596872_11.hgm	d__Bacteria	p__Firmicutes_A	c__Clostridia	o__Lachnospirales	f__UBA1390	g__UBA1390	s__UBA1390 sp900764045	93.96	2.57	1	0	0	0	0	0	0	0
Human	SRS1596872_171.hgm	d__Bacteria	p__Firmicutes_A	c__Clostridia	o__Oscillospirales	f__Ruminococcaceae	g__Faecalibacterium	s__Faecalibacterium prausnitzii_I	97.43	1.4	1	0	0	0	0	0	0	0
Human	SRS1596874_61.hgm	d__Bacteria	p__Firmicutes_A	c__Clostridia	o__Lachnospirales	f__Lachnospiraceae	g__Enterocloster	s__Enterocloster sp900540675	90.51	1.27	1	0	0	0	0	0	0	0
Human	SRS1719444_21.hgm	d__Bacteria	p__Firmicutes_A	c__Clostridia	o__Lachnospirales	f__Lachnospiraceae	g__Enterocloster	s__Enterocloster sp000431375	96.2	0.63	1	0	0	0	0	0	0	0
Human	SRS1719567_3.hgm	d__Bacteria	p__Firmicutes_A	c__Clostridia	o__Lachnospirales	f__Lachnospiraceae	g__Blautia_A	s__Blautia_A wexlerae	97.47	0	1	0	0	0	0	0	0	0
Human	SRS1735475_1.hgm	d__Bacteria	p__Proteobacteria	c__Gammaproteobacteria	o__Xanthomonadales	f__Xanthomonadaceae	g__Stenotrophomonas	s__Stenotrophomonas maltophilia_AQ	92.41	0.34	1	0	0	0	0	0	0	0
Human	SRS1735557_8.hgm	d__Bacteria	p__Bacteroidota	c__Bacteroidia	o__Bacteroidales	f__Bacteroidaceae	g__Bacteroides	s__Bacteroides fragilis	94.05	0	1	0	0	0	0	0	0	0
Human	SRS1735703_14.hgm	d__Bacteria	p__Bacteroidota	c__Bacteroidia	o__Bacteroidales	f__Bacteroidaceae	g__Phocaeicola	s__Phocaeicola plebeius	99.25	0.21	1	0	0	0	0	0	0	0
Human	SRS254782_2.hgm	d__Bacteria	p__Firmicutes_A	c__Clostridia	o__Lachnospirales	f__Cellulosilyticaceae	g__Niameybacter	s__Niameybacter sp900549765	91.95	2.91	1	0	0	0	0	0	0	0
Human	SRS259486_23.hgm	d__Bacteria	p__Fusobacteriota	c__Fusobacteriia	o__Fusobacteriales	f__Fusobacteriaceae	g__Fusobacterium_A	s__Fusobacterium_A sp900764925	90.45	2.25	1	0	0	0	0	0	0	0
Human	SRS259497_2.hgm	d__Bacteria	p__Firmicutes_A	c__Clostridia	o__Lachnospirales	f__Lachnospiraceae	g__UBA9502	s__UBA9502 sp900538475	93.04	0.74	1	0	0	0	0	0	0	0
Human	SRS259498_28.hgm	d__Bacteria	p__Bacteroidota	c__Bacteroidia	o__Bacteroidales	f__Bacteroidaceae	g__Phocaeicola	s__Phocaeicola coprophilus	94.35	0.62	1	0	0	0	0	0	0	0
Human	SRS259515_11.hgm	d__Bacteria	p__Bacteroidota	c__Bacteroidia	o__Bacteroidales	f__Muribaculaceae	g__CAG-485	s__CAG-485 sp001701295	90.17	3.97	1	1	0	0	0	0	0	0
Human	SRS259545_22.hgm	d__Bacteria	p__Firmicutes_A	c__Clostridia	o__Lachnospirales	f__Lachnospiraceae	g__Roseburia	s__Roseburia sp900542495	96.95	3.05	1	0	0	0	0	0	0	0
Human	SRS283234_19.hgm	d__Bacteria	p__Bacteroidota	c__Bacteroidia	o__Bacteroidales	f__Bacteroidaceae	g__Bacteroides	s__Bacteroides stercoris	94.8	0.12	1	0	0	0	0	0	0	0
Human	SRS294840_55.hgm	d__Bacteria	p__Firmicutes_A	c__Clostridia	o__Oscillospirales	f__Acutalibacteraceae	g__Eubacterium_R	s__Eubacterium_R sp000434995	96.64	0	1	0	0	0	0	0	0	0
Human	SRS294858_1.hgm	d__Bacteria	p__Fusobacteriota	c__Fusobacteriia	o__Fusobacteriales	f__Fusobacteriaceae	g__Fusobacterium_A	s__Fusobacterium_A sp900543175	93.26	2.25	1	0	0	0	0	0	0	0
Human	SRS294902_25.hgm	d__Bacteria	p__Bacteroidota	c__Bacteroidia	o__Bacteroidales	f__Bacteroidaceae	g__Prevotella	s__Prevotella sp900554545	98.52	0	1	0	0	0	0	0	0	0
Human	SRS294925_28.hgm	d__Bacteria	p__Bacteroidota	c__Bacteroidia	o__Bacteroidales	f__UBA932	g__CAG-831	s__CAG-831 sp902388455	97.38	0.48	1	0	0	0	0	0	0	0
Human	SRS294942_17.hgm	d__Bacteria	p__Firmicutes_A	c__Clostridia	o__Lachnospirales	f__Lachnospiraceae	g__Blautia	s__Blautia sp900765525	93.63	0	1	0	0	0	0	0	0	0
Human	SRS294948_5.hgm	d__Bacteria	p__Fusobacteriota	c__Fusobacteriia	o__Fusobacteriales	f__Fusobacteriaceae	g__Fusobacterium_A	s__Fusobacterium_A mortiferum	98.88	1.12	1	1	0	0	0	0	0	0
Human	SRS294953_48.hgm	d__Bacteria	p__Proteobacteria	c__Gammaproteobacteria	o__Burkholderiales	f__Burkholderiaceae	g__CAG-521	s__CAG-521 sp902388655	90.1	0.62	1	0	0	0	0	0	0	0
Human	SRS294956_23.hgm	d__Bacteria	p__Firmicutes_A	c__Clostridia	o__Monoglobales_A	f__UBA1381	g__CAG-41	s__CAG-41 sp900066215	97.99	1.01	1	0	0	0	0	0	0	0
Human	SRS294963_36.hgm	d__Bacteria	p__Firmicutes_A	c__Clostridia	o__Lachnospirales	f__Lachnospiraceae	g__UBA9502	s__UBA9502 sp003478505	91.98	0.63	1	0	0	0	0	0	0	0
Human	SRS294979_18.hgm	d__Bacteria	p__Firmicutes_A	c__Clostridia	o__Lachnospirales	f__Lachnospiraceae	g__CAG-81	s__CAG-81 sp900066535	93.99	0.32	1	0	0	0	0	0	0	0
Human	SRS294984_19.hgm	d__Bacteria	p__Firmicutes_A	c__Clostridia	o__Lachnospirales	f__Lachnospiraceae	g__UBA9502	s__UBA9502 sp900540335	92.3	0	1	0	0	0	0	0	0	0
Human	SRS294989_46.hgm	d__Bacteria	p__Firmicutes_A	c__Clostridia	o__Lachnospirales	f__Lachnospiraceae	g__Eubacterium_G	s__Eubacterium_G ventriosum	94.63	0	1	0	0	0	0	0	0	0
Human	SRS294994_47.hgm	d__Bacteria	p__Firmicutes	c__Bacilli	o__Lactobacillales	f__Lactobacillaceae	g__Limosilactobacillus	s__Limosilactobacillus sp900557215	100	2.46	1	0	0	0	0	0	0	0
Human	SRS295008_15.hgm	d__Bacteria	p__Firmicutes_A	c__Clostridia	o__Lachnospirales	f__Lachnospiraceae	g__Roseburia	s__Roseburia sp003470905	96.14	0.6	1	0	0	0	0	0	0	0
Human	SRS295012_18.hgm	d__Bacteria	p__Firmicutes_A	c__Clostridia	o__Lachnospirales	f__Lachnospiraceae	g__Clostridium_Q	s__Clostridium_Q symbiosum	93.67	0	1	0	0	0	0	0	0	0
Human	SRS295012_22.hgm	d__Bacteria	p__Firmicutes_A	c__Clostridia	o__Lachnospirales	f__Lachnospiraceae	g__Mediterraneibacter	s__Mediterraneibacter sp900555215	92.87	0.58	1	0	0	0	0	0	0	0
Human	SRS295015_34.hgm	d__Bacteria	p__Firmicutes_A	c__Clostridia	o__Lachnospirales	f__Lachnospiraceae	g__Blautia_A	s__Blautia_A sp003471165	96.82	0.02	1	0	0	0	0	0	0	0
Human	SRS295016_24.hgm	d__Bacteria	p__Firmicutes_A	c__Clostridia	o__Peptostreptococcales	f__Anaerovoracaceae	g__Eubacterium_T	s__Eubacterium_T sp900766045	90.78	0.71	1	0	0	0	0	0	0	0
Human	SRS295021_20.hgm	d__Bacteria	p__Firmicutes_A	c__Clostridia	o__Clostridiales	f__Clostridiaceae	g__Clostridium	s__Clostridium sp900540255	96.77	0	1	0	0	0	0	0	0	0
Human	SRS335560_6.hgm	d__Bacteria	p__Firmicutes_A	c__Clostridia	o__Tissierellales	f__Peptoniphilaceae	g__Finegoldia	s__Finegoldia sp900766215	97.56	0.63	1	0	0	0	0	0	0	0
Human	SRS344843_2.hgm	d__Bacteria	p__Firmicutes_A	c__Clostridia	o__Clostridiales	f__Clostridiaceae	g__Clostridium	s__Clostridium paraputrificum	99.19	0	1	0	0	0	0	0	0	0
Human	SRS371383_3.hgm	d__Bacteria	p__Bacteroidota	c__Bacteroidia	o__Bacteroidales	f__Bacteroidaceae	g__Prevotella	s__Prevotella bivia	99.66	0	1	0	0	0	0	0	0	0
Human	SRS372688_6.hgm	d__Bacteria	p__Firmicutes	c__Bacilli	o__Staphylococcales	f__Gemellaceae	g__Gemella	s__Gemella sp900766305	98.37	1.92	1	0	0	0	0	0	0	0
Human	SRS373206_4.hgm	d__Bacteria	p__Bacteroidota	c__Bacteroidia	o__Bacteroidales	f__Bacteroidaceae	g__Bacteroides	s__Bacteroides caccae	97.73	0.4	1	0	0	0	0	0	0	0
Human	SRS383481_3.hgm	d__Bacteria	p__Proteobacteria	c__Gammaproteobacteria	o__Xanthomonadales	f__Xanthomonadaceae	g__Stenotrophomonas	s__Stenotrophomonas sp003028475	93.7	0	1	0	0	0	0	0	0	0
Human	SRS475534_27.hgm	d__Bacteria	p__Firmicutes_A	c__Clostridia	o__Oscillospirales	f__Ruminococcaceae	g__UMGS1889	s__UMGS1889 sp900556055	93.62	0	1	0	0	0	0	0	0	0
Human	SRS475566_125.hgm	d__Bacteria	p__Firmicutes_A	c__Clostridia	o__Oscillospirales	f__Oscillospiraceae	g__CAG-83	s__CAG-83 sp900549395	90.27	0.67	1	0	0	0	0	0	0	0
Human	SRS475566_69.hgm	d__Bacteria	p__Firmicutes_A	c__Clostridia	o__Monoglobales	f__Monoglobaceae	g__UMGS1820	s__UMGS1820 sp900545865	96.42	0.67	1	0	0	0	0	0	0	0
Human	SRS475568_54.hgm	d__Bacteria	p__Firmicutes	c__Bacilli	o__Erysipelotrichales	f__Erysipelatoclostridiaceae	g__Catenibacterium	s__Catenibacterium sp000437715	95.75	0	1	0	0	0	0	0	0	0
Human	SRS475589_16.hgm	d__Bacteria	p__Bacteroidota	c__Bacteroidia	o__Bacteroidales	f__Marinifilaceae	g__Odoribacter	s__Odoribacter laneus	100	0	1	0	0	0	0	0	0	0
Human	SRS475589_67.hgm	d__Archaea	p__Methanobacteriota	c__Methanobacteria	o__Methanobacteriales	f__Methanobacteriaceae	g__Methanobrevibacter_A	s__Methanobrevibacter_A sp900766745	97.6	0	1	0	0	0	0	0	0	0
Human	SRS475589_7.hgm	d__Bacteria	p__Firmicutes_A	c__Clostridia	o__Lachnospirales	f__Lachnospiraceae	g__CAG-791	s__CAG-791 sp000431495	95.4	0	1	0	0	0	0	0	0	0
Human	SRS475589_85.hgm	d__Bacteria	p__Bacteroidota	c__Bacteroidia	o__Flavobacteriales	f__UBA1820	g__UBA1820	s__UBA1820 sp003150615	95.16	0.05	1	0	0	0	0	0	0	0
Human	SRS475631_55.hgm	d__Bacteria	p__Firmicutes	c__Bacilli	o__RFN20	f__CAG-288	g__CAG-568	s__CAG-568 sp000434395	97.75	1.12	1	0	0	0	0	0	0	0
Human	SRS475647_60.hgm	d__Bacteria	p__Firmicutes_A	c__Clostridia	o__Oscillospirales	f__Acutalibacteraceae	g__Eubacterium_R	s__Eubacterium_R sp900766895	92.17	2.35	1	0	0	0	0	0	0	0
Human	SRS475647_9.hgm	d__Bacteria	p__Firmicutes_A	c__Clostridia	o__Oscillospirales	f__Acutalibacteraceae	g__Eubacterium_R	s__Eubacterium_R sp900767025	99.33	0	1	0	0	0	0	0	0	0
Human	SRS475667_33.hgm	d__Bacteria	p__Firmicutes	c__Bacilli	o__RFN20	f__CAG-288	g__UBA7642	s__UBA7642 sp900549915	96.7	0	1	0	0	0	0	0	0	0
Human	SRS475698_68.hgm	d__Bacteria	p__Firmicutes	c__Bacilli	o__Erysipelotrichales	f__Erysipelatoclostridiaceae	g__Catenibacterium	s__Catenibacterium mitsuokai	94.97	0	1	0	0	0	0	0	0	0
Human	SRS475702_25.hgm	d__Bacteria	p__Firmicutes	c__Bacilli	o__Lactobacillales	f__Streptococcaceae	g__Lactococcus	s__Lactococcus petauri	100	0.19	1	0	0	0	0	0	0	0
Human	SRS475705_86.hgm	d__Bacteria	p__Firmicutes_A	c__Clostridia	o__Oscillospirales	f__Acutalibacteraceae	g__Eubacterium_R	s__Eubacterium_R sp900539325	99.33	0.22	1	0	0	0	0	0	0	0
Human	SRS475968_100.hgm	d__Bacteria	p__Firmicutes_A	c__Clostridia	o__Oscillospirales	f__Acutalibacteraceae	g__CAG-488	s__CAG-488 sp900554995	93.74	0	1	0	0	0	0	0	0	0
Human	SRS475968_149.hgm	d__Bacteria	p__Actinobacteriota	c__Actinomycetia	o__Actinomycetales	f__Bifidobacteriaceae	g__Bifidobacterium	s__Bifidobacterium ruminantium	99.55	0.45	1	0	0	0	0	0	0	0
Human	SRS475984_27.hgm	d__Bacteria	p__Firmicutes_A	c__Clostridia	o__Oscillospirales	f__Acutalibacteraceae	g__CAG-488	s__CAG-488 sp000434055	95.75	0	1	0	0	0	0	0	0	0
Human	SRS475986_71.hgm	d__Bacteria	p__Bacteroidota	c__Bacteroidia	o__Bacteroidales	f__Bacteroidaceae	g__Prevotella	s__Prevotella sp900556795	92.52	4.07	1	0	0	0	0	0	0	0
Human	SRS475987_127.hgm	d__Bacteria	p__Firmicutes_A	c__Clostridia	o__Lachnospirales	f__Lachnospiraceae	g__CAG-127	s__CAG-127 sp900767585	94.04	0.34	1	0	0	0	0	0	0	0
Human	SRS475987_132.hgm	d__Bacteria	p__Bacteroidota	c__Bacteroidia	o__Bacteroidales	f__UBA932	g__RC9	s__RC9 sp900545245	91.75	0.5	1	0	0	0	0	0	0	0
Human	SRS475990_118.hgm	d__Bacteria	p__Firmicutes	c__Bacilli	o__RFN20	f__CAG-826	g__UBA733	s__UBA733 sp900767605	97.75	1.12	1	0	0	0	0	0	0	0
Human	SRS476019_56.hgm	d__Bacteria	p__Firmicutes	c__Bacilli	o__RFN20	f__CAG-826	g__UBA733	s__UBA733 sp900767825	97.75	2.25	1	0	0	0	0	0	0	0
Human	SRS476035_6.hgm	d__Bacteria	p__Firmicutes_A	c__Clostridia	o__Lachnospirales	f__Lachnospiraceae	g__CAG-632	s__CAG-632 sp900539185	94.3	0	1	0	0	0	0	0	0	0
Human	SRS476035_9.hgm	d__Bacteria	p__Firmicutes_A	c__Clostridia	o__Oscillospirales	f__Ruminococcaceae	g__CAG-115	s__CAG-115 sp900768125	93.96	0.67	1	0	0	0	0	0	0	0
Human	SRS476047_26.hgm	d__Bacteria	p__Spirochaetota	c__Spirochaetia	o__Treponematales	f__Treponemataceae	g__Treponema_D	s__Treponema_D sp900767955	97.2	0	1	0	0	0	0	0	0	0
Human	SRS476047_46.hgm	d__Bacteria	p__Bacteroidota	c__Bacteroidia	o__Bacteroidales	f__Rikenellaceae	g__Alistipes	s__Alistipes sp900768015	94.57	4.09	1	0	0	0	0	0	0	0
Human	SRS476047_79.hgm	d__Bacteria	p__Bacteroidota	c__Bacteroidia	o__Bacteroidales	f__Rikenellaceae	g__Alistipes	s__Alistipes sp900768045	94.47	1.78	1	0	0	0	0	0	0	0
Human	SRS476070_155.hgm	d__Bacteria	p__Bacteroidota	c__Bacteroidia	o__Bacteroidales	f__Rikenellaceae	g__UBA940	s__UBA940 sp900768115	94.28	2.4	1	0	0	0	0	0	0	0
Human	SRS476098_112.hgm	d__Bacteria	p__Firmicutes_A	c__Clostridia	o__Oscillospirales	f__Ruminococcaceae	g__CAG-115	s__CAG-115 sp000432175	93.29	0.67	1	0	0	0	0	0	0	0
Human	SRS476098_155.hgm	d__Bacteria	p__Firmicutes	c__Bacilli	o__Erysipelotrichales	f__Erysipelotrichaceae	g__UBA636	s__UBA636 sp900546285	91.43	1.75	1	0	0	0	0	0	0	0
Human	SRS476098_23.hgm	d__Bacteria	p__Firmicutes_A	c__Clostridia	o__Oscillospirales	f__Ruminococcaceae	g__UMGS363	s__UMGS363 sp900768245	93.62	2.01	1	0	0	0	0	0	0	0
Human	SRS476098_63.hgm	d__Bacteria	p__Bacteroidota	c__Bacteroidia	o__Bacteroidales	f__Paludibacteraceae	g__RF16	s__RF16 sp900556095	95.16	0.54	1	0	0	0	0	0	0	0
Human	SRS476104_92.hgm	d__Bacteria	p__Actinobacteriota	c__Coriobacteriia	o__Coriobacteriales	f__Atopobiaceae	g__Olsenella	s__Olsenella sp900538935	100	0.4	1	0	0	0	0	0	0	0
Human	SRS476106_6.hgm	d__Bacteria	p__Bacteroidota	c__Bacteroidia	o__Bacteroidales	f__UBA932	g__RC9	s__RC9 sp000435075	90.48	0.5	1	0	0	0	0	0	0	0
Human	SRS476121_76.hgm	d__Bacteria	p__Actinobacteriota	c__Coriobacteriia	o__Coriobacteriales	f__Atopobiaceae	g__Olsenella_B	s__Olsenella_B sp900768455	97.65	1.48	1	0	0	0	0	0	0	0
Human	SRS476160_1.hgm	d__Bacteria	p__Bacteroidota	c__Bacteroidia	o__Bacteroidales	f__Bacteroidaceae	g__Prevotella	s__Prevotella sp002299635	96.91	0.89	1	0	0	0	0	0	0	0
Human	SRS476179_41.hgm	d__Bacteria	p__Actinobacteriota	c__Coriobacteriia	o__Coriobacteriales	f__Eggerthellaceae	g__CAG-1427	s__CAG-1427 sp000435475	99.19	0.32	1	0	0	0	0	0	0	0
Human	SRS476184_3.hgm	d__Bacteria	p__Firmicutes_A	c__Clostridia	o__Lachnospirales	f__Lachnospiraceae	g__Acetatifactor	s__Acetatifactor sp003447295	95.65	0.97	1	0	0	0	0	0	0	0
Human	SRS476187_86.hgm	d__Bacteria	p__Firmicutes	c__Bacilli	o__RFN20	f__CAG-826	g__UBA4951	s__UBA4951 sp900540385	96.63	0	1	0	0	0	0	0	0	0
Human	SRS476193_30.hgm	d__Bacteria	p__Firmicutes_A	c__Clostridia_A	o__Christensenellales	f__CAG-74	g__UBA11524	s__UBA11524 sp900769075	94.35	0.81	1	0	0	0	0	0	0	0
Human	SRS476193_68.hgm	d__Bacteria	p__Firmicutes_A	c__Clostridia	o__Oscillospirales	f__CAG-382	g__SFLA01	s__SFLA01 sp004553575	91.83	2.01	1	0	0	0	0	0	0	0
Human	SRS476212_63.hgm	d__Bacteria	p__Bacteroidota	c__Bacteroidia	o__Bacteroidales	f__Rikenellaceae	g__Alistipes	s__Alistipes sp900769445	94.47	4.71	1	0	0	0	0	0	0	0
Human	SRS476212_82.hgm	d__Bacteria	p__Bacteroidota	c__Bacteroidia	o__Bacteroidales	f__Paludibacteraceae	g__UBA1181	s__UBA1181 sp900769555	98.39	2.15	1	0	0	0	0	0	0	0
Human	SRS476212_88.hgm	d__Bacteria	p__Firmicutes_A	c__Clostridia	o__Oscillospirales	f__Acutalibacteraceae	g__UMGS1976	s__UMGS1976 sp900769535	92.28	2.13	1	0	0	0	0	0	0	0
Human	SRS476270_33.hgm	d__Bacteria	p__Firmicutes_A	c__Clostridia	o__Clostridiales	f__Clostridiaceae	g__Clostridium	s__Clostridium sp900769625	98.39	0.27	1	0	0	0	0	0	0	0
Human	SRS476288_14.hgm	d__Bacteria	p__Bacteroidota	c__Bacteroidia	o__Bacteroidales	f__P3	g__HGM05376	s__HGM05376 sp900769785	92.99	0.66	1	0	0	0	0	0	0	0
Human	SRS476288_26.hgm	d__Bacteria	p__Bacteroidota	c__Bacteroidia	o__Bacteroidales	f__UBA932	g__UBA1232	s__UBA1232 sp900769735	92.62	2.57	1	0	0	0	0	0	0	0
Human	SRS476289_17.hgm	d__Bacteria	p__Bacteroidota	c__Bacteroidia	o__Bacteroidales	f__P3	g__UBA3388	s__UBA3388 sp004551865	93.55	0	1	0	0	0	0	0	0	0
Human	SRS476292_56.hgm	d__Bacteria	p__Bacteroidota	c__Bacteroidia	o__Bacteroidales	f__Muribaculaceae	g__Sodaliphilus	s__Sodaliphilus sp900770215	95.66	0.63	1	0	0	0	0	0	0	0
Human	SRS476292_57.hgm	d__Bacteria	p__Firmicutes_A	c__Clostridia	o__Oscillospirales	f__Acutalibacteraceae	g__CAG-177	s__CAG-177 sp900770255	96.83	0.45	1	0	0	0	0	0	0	0
Human	SRS476302_97.hgm	d__Bacteria	p__Firmicutes_A	c__Clostridia	o__Lachnospirales	f__Lachnospiraceae	g__Oribacterium	s__Oribacterium sp900770445	94.28	1.27	1	0	0	0	0	0	0	0
Human	SRS476306_34.hgm	d__Bacteria	p__Bacteroidota	c__Bacteroidia	o__Bacteroidales	f__Bacteroidaceae	g__Prevotella	s__Prevotella sp900770395	92.96	0	1	0	0	0	0	0	0	0
Human	SRS476326_75.hgm	d__Bacteria	p__Firmicutes	c__Bacilli	o__RFN20	f__CAG-449	g__CAG-449	s__CAG-449 sp900551385	98.88	0.56	1	0	0	0	0	0	0	0
Human	SRS476328_48.hgm	d__Bacteria	p__Bacteroidota	c__Bacteroidia	o__Bacteroidales	f__Bacteroidaceae	g__Prevotella	s__Prevotella sp900548745	90.04	1.11	1	0	0	0	0	0	0	0
Human	SRS476346_46.hgm	d__Bacteria	p__Bacteroidota	c__Bacteroidia	o__Bacteroidales	f__Rikenellaceae	g__Alistipes	s__Alistipes sp900770635	98.53	2.66	1	0	0	0	0	0	0	0
Human	SRS476348_23.hgm	d__Bacteria	p__Firmicutes_A	c__Clostridia	o__Lachnospirales	f__Lachnospiraceae	g__CAG-791	s__CAG-791 sp900315055	91.97	0.29	1	0	0	0	0	0	0	0
Human	SRS476348_60.hgm	d__Bacteria	p__Firmicutes_A	c__Clostridia	o__Lachnospirales	f__Lachnospiraceae	g__SFDP01	s__SFDP01 sp900770785	94.15	2.99	1	0	0	0	0	0	0	0
Human	SRS476430_84.hgm	d__Bacteria	p__Bacteroidota	c__Bacteroidia	o__Bacteroidales	f__P3	g__UBA3388	s__UBA3388 sp900545215	95.14	0.54	1	0	0	0	0	0	0	0
Human	SRS476430_87.hgm	d__Bacteria	p__Firmicutes	c__Bacilli	o__RFN20	f__CAG-288	g__UBA7642	s__UBA7642 sp900770925	97.27	0	1	0	0	0	0	0	0	0
Human	SRS476489_2.hgm	d__Bacteria	p__Actinobacteriota	c__Coriobacteriia	o__Coriobacteriales	f__Atopobiaceae	g__Olsenella_E	s__Olsenella_E sp003609875	92.2	2.13	1	0	1	0	0	0	0	0
Human	SRS476518_16.hgm	d__Bacteria	p__Firmicutes_C	c__Negativicutes	o__Acidaminococcales	f__Acidaminococcaceae	g__Phascolarctobacterium_A	s__Phascolarctobacterium_A sp900770955	97.6	0.9	1	0	0	0	0	0	0	0
Human	SRS476863_31.hgm	d__Bacteria	p__Bacteroidota	c__Bacteroidia	o__Bacteroidales	f__UBA932	g__CAG-831	s__CAG-831 sp900771335	94.76	0	1	0	0	0	0	0	0	0
Human	SRS477428_18.hgm	d__Bacteria	p__Firmicutes	c__Bacilli	o__RF39	f__UBA660	g__CAG-605	s__CAG-605 sp000433475	92.13	0.72	1	0	0	0	0	0	0	0
Human	SRS820575_23.hgm	d__Bacteria	p__Proteobacteria	c__Alphaproteobacteria	o__Rs-D84	f__Rs-D84	g__Rs-D84	s__Rs-D84 sp900550495	90.11	0	1	0	0	0	0	0	0	0
Human	SRS820578_4.hgm	d__Bacteria	p__Firmicutes	c__Bacilli	o__Erysipelotrichales	f__Erysipelatoclostridiaceae	g__Catenibacterium	s__Catenibacterium sp900540685	99.06	0	1	0	0	0	0	0	0	0
Human	SRS820580_38.hgm	d__Bacteria	p__Bacteroidota	c__Bacteroidia	o__Bacteroidales	f__F082	g__F082	s__F082 sp900542475	95.7	0	1	0	0	0	0	0	0	0
Human	SRS820584_20.hgm	d__Bacteria	p__Firmicutes_A	c__Clostridia	o__Oscillospirales	f__Ruminococcaceae	g__Faecalibacterium	s__Faecalibacterium sp900540455	97.28	0	1	0	0	0	0	0	0	0
Human	SRS820585_6.hgm	d__Bacteria	p__Firmicutes	c__Bacilli	o__RF39	f__UBA660	g__UBA3789	s__UBA3789 sp900543055	94.38	1.28	1	0	0	0	0	0	0	0
Human	SRS820595_46.hgm	d__Bacteria	p__Bacteroidota	c__Bacteroidia	o__Bacteroidales	f__Bacteroidaceae	g__Paraprevotella	s__Paraprevotella xylaniphila	99.13	0	1	0	0	0	0	0	0	0
Human	SRS820601_58.hgm	d__Bacteria	p__Firmicutes_A	c__Clostridia	o__Oscillospirales	f__Oscillospiraceae	g__CAG-110	s__CAG-110 sp000435995	96.54	1.34	1	0	0	0	0	0	0	0
Human	SRS820605_29.hgm	d__Bacteria	p__Firmicutes_A	c__Clostridia	o__Oscillospirales	f__Ruminococcaceae	g__Negativibacillus	s__Negativibacillus sp000435195	93.29	0	1	0	0	0	0	0	0	0
Human	SRS820607_63.hgm	d__Bacteria	p__Bacteroidota	c__Bacteroidia	o__Bacteroidales	f__Muribaculaceae	g__CAG-873	s__CAG-873 sp900540625	94.34	0.38	1	0	0	0	0	0	0	0
Human	SRS820607_90.hgm	d__Bacteria	p__Firmicutes_A	c__Clostridia	o__Lachnospirales	f__Lachnospiraceae	g__CAG-45	s__CAG-45 sp000438375	96.01	1.05	1	0	0	0	0	0	0	0
Human	SRS820608_52.hgm	d__Bacteria	p__Firmicutes_A	c__Clostridia	o__Oscillospirales	f__Oscillospiraceae	g__CAG-110	s__CAG-110 sp900546415	90.6	0.67	1	0	0	0	0	0	0	0
Human	SRS820610_27.hgm	d__Bacteria	p__Firmicutes_A	c__Clostridia	o__Lachnospirales	f__Lachnospiraceae	g__Roseburia	s__Roseburia sp900550935	93.67	1.22	1	0	0	0	0	0	0	0
Human	SRS820611_22.hgm	d__Bacteria	p__Firmicutes_A	c__Clostridia	o__Oscillospirales	f__Acutalibacteraceae	g__CAG-488	s__CAG-488 sp900539465	93.96	0	1	0	0	0	0	0	0	0
Human	SRS820611_23.hgm	d__Bacteria	p__Firmicutes_A	c__Clostridia	o__Lachnospirales	f__Lachnospiraceae	g__Acetatifactor	s__Acetatifactor sp900771995	91.14	3.06	1	0	0	0	0	0	0	0
Human	SRS820611_6.hgm	d__Bacteria	p__Firmicutes_A	c__Clostridia	o__Lachnospirales	f__Lachnospiraceae	g__Acetatifactor	s__Acetatifactor sp900554205	94.81	2.96	1	0	0	0	0	0	0	0
Human	SRS820622_31.hgm	d__Bacteria	p__Firmicutes_A	c__Clostridia	o__Oscillospirales	f__Acutalibacteraceae	g__Eubacterium_R	s__Eubacterium_R sp900540235	97.65	0	1	0	0	0	0	0	0	0
Human	SRS820622_7.hgm	d__Bacteria	p__Firmicutes_A	c__Clostridia	o__Lachnospirales	f__Lachnospiraceae	g__Agathobacter	s__Agathobacter sp900546625	91.3	2.23	1	0	0	0	0	0	0	0
Human	SRS820627_18.hgm	d__Bacteria	p__Firmicutes_A	c__Clostridia	o__Oscillospirales	f__Acutalibacteraceae	g__Ruminococcus_E	s__Ruminococcus_E sp900543095	95.6	0	1	0	0	0	0	0	0	0
Human	SRS820628_31.hgm	d__Bacteria	p__Firmicutes_A	c__Clostridia	o__Lachnospirales	f__Lachnospiraceae	g__UBA2882	s__UBA2882 sp900549665	96.5	1.93	1	0	0	0	0	0	0	0
Human	SRS820628_38.hgm	d__Bacteria	p__Firmicutes	c__Bacilli	o__RF39	f__UBA660	g__UMGS1217	s__UMGS1217 sp900549625	92.7	2.25	1	0	0	0	0	0	0	0
Human	SRS820629_35.hgm	d__Bacteria	p__Firmicutes_A	c__Clostridia	o__Oscillospirales	f__Ruminococcaceae	g__Faecalibacterium	s__Faecalibacterium sp900772565	96.19	0.62	1	0	0	0	0	0	0	0
Human	SRS883026_38.hgm	d__Bacteria	p__Bacteroidota	c__Bacteroidia	o__Bacteroidales	f__P3	g__UBA3388	s__UBA3388 sp900546465	90.32	0.54	1	0	0	0	0	0	0	0
Human	SRS883029_98.hgm	d__Bacteria	p__Firmicutes_A	c__Clostridia	o__Lachnospirales	f__Lachnospiraceae	g__Acetatifactor	s__Acetatifactor sp900772845	95.89	4.63	1	0	0	0	0	0	0	0
Human	1000588.3.patric	d__Bacteria	p__Firmicutes	c__Bacilli	o__Lactobacillales	f__Streptococcaceae	g__Streptococcus	s__Streptococcus mitis_AY	99.87	0.24	0	0	0	0	0	0	0	0
Human	1002339.3.patric	d__Bacteria	p__Proteobacteria	c__Gammaproteobacteria	o__Pseudomonadales	f__Moraxellaceae	g__Psychrobacter	s__Psychrobacter sp000213615	99.78	0.32	0	1	0	1	0	0	0	0
Human	1002368.3.patric	d__Bacteria	p__Proteobacteria	c__Gammaproteobacteria	o__Enterobacterales	f__Enterobacteriaceae	g__Yokenella	s__Yokenella regensburgei	100	0.91	0	0	0	0	0	0	0	0
Human	1005705.3.patric	d__Bacteria	p__Firmicutes	c__Bacilli	o__Lactobacillales	f__Streptococcaceae	g__Streptococcus	s__Streptococcus infantis_B	100	0.17	0	0	0	0	0	0	0	0
Human	1005706.3.patric	d__Bacteria	p__Firmicutes	c__Bacilli	o__Lactobacillales	f__Streptococcaceae	g__Streptococcus	s__Streptococcus dysgalactiae	100	0	0	0	0	0	0	0	0	0
Human	1005999.3.patric	d__Bacteria	p__Proteobacteria	c__Gammaproteobacteria	o__Enterobacterales	f__Enterobacteriaceae	g__Leminorella	s__Leminorella grimontii	99.36	0	0	0	0	0	0	0	0	0
Human	1006000.3.patric	d__Bacteria	p__Proteobacteria	c__Gammaproteobacteria	o__Enterobacterales	f__Enterobacteriaceae	g__Kluyvera	s__Kluyvera ascorbata	99.28	0.59	0	0	0	0	0	0	0	0
Human	1006004.4.patric	d__Bacteria	p__Proteobacteria	c__Gammaproteobacteria	o__Enterobacterales	f__Enterobacteriaceae	g__Buttiauxella	s__Buttiauxella agrestis	100	0.89	0	0	0	0	0	0	0	0
Human	1006551.4.patric	d__Bacteria	p__Proteobacteria	c__Gammaproteobacteria	o__Enterobacterales	f__Enterobacteriaceae	g__Klebsiella_A	s__Klebsiella_A michiganensis	100	0.22	0	0	0	0	0	0	0	0
Human	1008452.3.patric	d__Bacteria	p__Firmicutes	c__Bacilli	o__Lactobacillales	f__Streptococcaceae	g__Streptococcus	s__Streptococcus mitis_AP	99.82	0.6	0	0	0	0	0	0	0	0
Human	1008453.3.patric	d__Bacteria	p__Firmicutes	c__Bacilli	o__Lactobacillales	f__Streptococcaceae	g__Streptococcus	s__Streptococcus mitis_K	99.82	0.2	0	0	0	0	0	0	0	0
Human	1010.5.patric	d__Bacteria	p__Bacteroidota	c__Bacteroidia	o__Sphingobacteriales	f__Sphingobacteriaceae	g__Sphingobacterium	s__Sphingobacterium mizutaii	99.84	0.16	0	0	0	0	0	0	0	0
Human	1017.4.patric	d__Bacteria	p__Bacteroidota	c__Bacteroidia	o__Flavobacteriales	f__Flavobacteriaceae	g__Capnocytophaga	s__Capnocytophaga gingivalis	100	0	0	0	0	0	0	0	0	0
Human	1019.4.patric	d__Bacteria	p__Bacteroidota	c__Bacteroidia	o__Flavobacteriales	f__Flavobacteriaceae	g__Capnocytophaga	s__Capnocytophaga sputigena	99.52	0	0	0	0	0	0	0	0	0
Human	1031746.3.patric	d__Bacteria	p__Campylobacterota	c__Campylobacteria	o__Campylobacterales	f__Campylobacteraceae	g__Campylobacter	s__Campylobacter hyointestinalis	99.88	0	0	1	0	0	0	0	0	0
Human	1032069.3.patric	d__Bacteria	p__Campylobacterota	c__Campylobacteria	o__Campylobacterales	f__Campylobacteraceae	g__Campylobacter_B	s__Campylobacter_B ureolyticus	98.95	0	0	1	0	0	0	0	0	0
Human	1032480.4.patric	d__Bacteria	p__Actinobacteriota	c__Actinomycetia	o__Propionibacteriales	f__Propionibacteriaceae	g__Microlunatus	s__Microlunatus phosphovorus	99.31	1.12	0	0	0	0	0	0	0	0
Human	1033730.6.patric	d__Bacteria	p__Actinobacteriota	c__Actinomycetia	o__Propionibacteriales	f__Nocardioidaceae	g__Aeromicrobium	s__Aeromicrobium massiliense	98.7	1.04	0	0	0	0	0	0	0	0
Human	1033733.3.patric	d__Bacteria	p__Firmicutes_A	c__Clostridia	o__Tissierellales	f__Peptoniphilaceae	g__Anaerococcus	s__Anaerococcus senegalensis	99.39	0.91	0	0	0	0	0	0	0	0
Human	1033734.3.patric	d__Bacteria	p__Firmicutes	c__Bacilli	o__Bacillales	f__Bacillaceae_L	g__Ferdinandcohnia	s__Ferdinandcohnia timonensis	96.25	4.84	0	0	0	1	0	0	0	0
Human	1033736.3.patric	d__Bacteria	p__Actinobacteriota	c__Actinomycetia	o__Actinomycetales	f__Brevibacteriaceae	g__Brevibacterium	s__Brevibacterium senegalense	99.42	0	0	0	0	0	0	0	1	0
Human	1033741.3.patric	d__Bacteria	p__Proteobacteria	c__Alphaproteobacteria	o__Rhizobiales	f__Beijerinckiaceae	g__Microvirga	s__Microvirga massiliensis	99.22	2.27	0	0	0	0	0	0	0	0
Human	1033743.3.patric	d__Bacteria	p__Firmicutes	c__Bacilli	o__Paenibacillales	f__Paenibacillaceae	g__Paenibacillus_L	s__Paenibacillus_L senegalensis	98.66	1.84	0	0	0	0	0	0	0	0
Human	1033744.3.patric	d__Bacteria	p__Firmicutes_A	c__Clostridia	o__Tissierellales	f__Peptoniphilaceae	g__Peptoniphilus_A	s__Peptoniphilus_A senegalensis	98.95	0	0	0	0	0	0	0	0	0
Human	1034347.3.patric	d__Bacteria	p__Firmicutes	c__Bacilli	o__Bacillales_B	f__DSM-18226	g__Robertmurraya	s__Robertmurraya massiliosenegalensis	98.85	4.19	0	0	0	0	0	0	0	0
Human	1035185.3.patric	d__Bacteria	p__Firmicutes	c__Bacilli	o__Lactobacillales	f__Streptococcaceae	g__Streptococcus	s__Streptococcus parasanguinis_C	100	0.34	0	0	0	0	0	0	0	0
Human	1035187.4.patric	d__Bacteria	p__Firmicutes	c__Bacilli	o__Lactobacillales	f__Streptococcaceae	g__Streptococcus	s__Streptococcus mitis_N	99.87	0.27	0	0	0	0	0	0	0	0
Human	1035189.4.patric	d__Bacteria	p__Firmicutes	c__Bacilli	o__Lactobacillales	f__Streptococcaceae	g__Streptococcus	s__Streptococcus infantis_G	98.51	1.17	0	0	0	0	0	0	0	0
Human	1035193.3.patric	d__Bacteria	p__Bacteroidota	c__Bacteroidia	o__Flavobacteriales	f__Flavobacteriaceae	g__Capnocytophaga	s__Capnocytophaga endodontalis	100	0	0	0	0	0	0	0	0	0
Human	1035197.3.patric	d__Bacteria	p__Bacteroidota	c__Bacteroidia	o__Bacteroidales	f__Bacteroidaceae	g__F0040	s__F0040 sp000318095	97.12	0.37	0	0	0	0	0	0	0	0
Human	103816.15.patric	d__Bacteria	p__Actinobacteriota	c__Actinomycetia	o__Mycobacteriales	f__Mycobacteriaceae	g__Rhodococcus	s__Rhodococcus pyridinivorans	99.81	0.52	0	0	0	0	0	0	0	0
Human	1051074.3.patric	d__Bacteria	p__Firmicutes	c__Bacilli	o__Lactobacillales	f__Streptococcaceae	g__Streptococcus	s__Streptococcus thermophilus	99.89	0.15	0	0	0	0	0	0	0	0
Human	1064537.3.patric	d__Bacteria	p__Actinobacteriota	c__Actinomycetia	o__Actinomycetales	f__Dermabacteraceae	g__Brachybacterium	s__Brachybacterium paraconglomeratum	99.42	1.17	0	0	0	0	0	0	0	0
Human	1069640.6.patric	d__Bacteria	p__Fusobacteriota	c__Fusobacteriia	o__Fusobacteriales	f__Leptotrichiaceae	g__Sneathia	s__Sneathia amnii	98.88	0	0	0	0	0	0	0	0	0
Human	1072583.17.patric	d__Bacteria	p__Proteobacteria	c__Gammaproteobacteria	o__Pseudomonadales	f__Halomonadaceae	g__Halomonas	s__Halomonas boliviensis	100	1.45	0	0	0	0	0	0	0	0
Human	1073353.3.patric	d__Bacteria	p__Campylobacterota	c__Campylobacteria	o__Campylobacterales	f__Campylobacteraceae	g__Campylobacter_A	s__Campylobacter_A showae_B	100	1.43	0	1	0	0	0	0	0	0
Human	1073383.3.patric	d__Bacteria	p__Proteobacteria	c__Gammaproteobacteria	o__Enterobacterales	f__Aeromonadaceae	g__Aeromonas	s__Aeromonas veronii_A	100	0	0	0	0	0	0	0	0	0
Human	1077464.18.patric	d__Bacteria	p__Firmicutes	c__Bacilli	o__Lactobacillales	f__Streptococcaceae	g__Streptococcus	s__Streptococcus oralis_F	99.87	0.24	0	0	0	0	0	0	0	0
Human	1077464.19.patric	d__Bacteria	p__Firmicutes	c__Bacilli	o__Lactobacillales	f__Streptococcaceae	g__Streptococcus	s__Streptococcus oralis_C	99.57	0.72	0	0	0	0	0	0	0	0
Human	1077464.24.patric	d__Bacteria	p__Firmicutes	c__Bacilli	o__Lactobacillales	f__Streptococcaceae	g__Streptococcus	s__Streptococcus oralis_W	99.87	0.33	0	0	0	0	0	0	0	0
Human	1077464.25.patric	d__Bacteria	p__Firmicutes	c__Bacilli	o__Lactobacillales	f__Streptococcaceae	g__Streptococcus	s__Streptococcus oralis_F	99.87	0.4	0	0	0	0	0	0	0	0
Human	1077464.26.patric	d__Bacteria	p__Firmicutes	c__Bacilli	o__Lactobacillales	f__Streptococcaceae	g__Streptococcus	s__Streptococcus halitosis	99.87	0.2	0	0	0	0	0	0	0	0
Human	1077464.27.patric	d__Bacteria	p__Firmicutes	c__Bacilli	o__Lactobacillales	f__Streptococcaceae	g__Streptococcus	s__Streptococcus oralis_T	99.67	0.2	0	0	0	0	0	0	0	0
Human	1077464.30.patric	d__Bacteria	p__Firmicutes	c__Bacilli	o__Lactobacillales	f__Streptococcaceae	g__Streptococcus	s__Streptococcus oralis_T	99.87	0.2	0	0	0	0	0	0	0	0
Human	1077464.31.patric	d__Bacteria	p__Firmicutes	c__Bacilli	o__Lactobacillales	f__Streptococcaceae	g__Streptococcus	s__Streptococcus oralis_Y	99.87	1	0	0	0	0	0	0	0	0
Human	1078085.3.patric	d__Bacteria	p__Firmicutes	c__Bacilli	o__Bacillales_A	f__Planococcaceae	g__Paenisporosarcina	s__Paenisporosarcina sp000411295	99.34	0.44	0	0	0	0	0	0	0	0
Human	1078483.3.patric	d__Bacteria	p__Proteobacteria	c__Gammaproteobacteria	o__Enterobacterales	f__Pasteurellaceae	g__Haemophilus_A	s__Haemophilus_A sputorum	99.81	0	0	0	0	0	0	0	0	0
Human	1078505.3.patric	d__Bacteria	p__Firmicutes	c__Bacilli	o__Paenibacillales	f__Paenibacillaceae	g__Paenibacillus_F	s__Paenibacillus_F sp000411255	99.73	0	0	0	0	1	0	0	0	0
Human	1080067.3.patric	d__Bacteria	p__Proteobacteria	c__Gammaproteobacteria	o__Enterobacterales	f__Enterobacteriaceae	g__Citrobacter	s__Citrobacter murliniae	99.94	0.36	0	0	0	0	0	0	0	0
Human	1081904.3.patric	d__Bacteria	p__Bacteroidota	c__Bacteroidia	o__Bacteroidales	f__Bacteroidaceae	g__Prevotella	s__Prevotella pleuritidis	98.65	0	0	0	0	0	0	0	0	0
Human	1094466.10.patric	d__Bacteria	p__Bacteroidota	c__Bacteroidia	o__Flavobacteriales	f__Flavobacteriaceae	g__Flavobacterium	s__Flavobacterium indicum	99.29	0.07	0	0	0	0	0	0	0	0
Human	1095727.3.patric	d__Bacteria	p__Firmicutes	c__Bacilli	o__Lactobacillales	f__Streptococcaceae	g__Streptococcus	s__Streptococcus sp000259505	99.67	0.2	0	0	0	0	0	0	0	0
Human	1095736.3.patric	d__Bacteria	p__Firmicutes	c__Bacilli	o__Lactobacillales	f__Streptococcaceae	g__Streptococcus	s__Streptococcus mitis_I	99.82	0.2	0	0	0	0	0	0	0	0
Human	1095737.3.patric	d__Bacteria	p__Firmicutes	c__Bacilli	o__Lactobacillales	f__Streptococcaceae	g__Streptococcus	s__Streptococcus mitis_L	99.42	0.35	0	0	0	0	0	0	0	0
Human	1095741.3.patric	d__Bacteria	p__Firmicutes	c__Bacilli	o__Lactobacillales	f__Streptococcaceae	g__Streptococcus	s__Streptococcus oralis_BC	99.87	0.2	0	0	0	0	0	0	0	0
Human	1095752.3.patric	d__Bacteria	p__Bacteroidota	c__Bacteroidia	o__Bacteroidales	f__Bacteroidaceae	g__Prevotella	s__Prevotella sp000257925	99.32	0	0	0	0	0	0	0	0	0
Human	1095767.3.patric	d__Bacteria	p__Actinobacteriota	c__Actinomycetia	o__Actinomycetales	f__Cellulomonadaceae	g__Cellulomonas	s__Cellulomonas massiliensis	98.75	0.19	0	0	0	0	0	0	0	0
Human	1095768.3.patric	d__Bacteria	p__Proteobacteria	c__Gammaproteobacteria	o__Enterobacterales	f__Enterobacteriaceae	g__Phytobacter	s__Phytobacter massiliensis	98.61	0.83	0	0	0	0	0	0	0	0
Human	1095769.4.patric	d__Bacteria	p__Proteobacteria	c__Gammaproteobacteria	o__Burkholderiales	f__Burkholderiaceae	g__Noviherbaspirillum	s__Noviherbaspirillum massiliense	99.77	1.64	0	0	0	0	0	0	0	0
Human	1095772.3.patric	d__Bacteria	p__Actinobacteriota	c__Actinomycetia	o__Actinomycetales	f__Cellulomonadaceae	g__Timonella	s__Timonella senegalensis	98.07	0.58	0	0	0	0	0	0	0	0
Human	109790.33.patric	d__Bacteria	p__Firmicutes	c__Bacilli	o__Lactobacillales	f__Lactobacillaceae	g__Lactobacillus	s__Lactobacillus jensenii	98.83	0	0	0	0	0	0	0	0	0
Human	1105029.3.patric	d__Bacteria	p__Actinobacteriota	c__Actinomycetia	o__Actinomycetales	f__Actinomycetaceae	g__Pauljensenia	s__Pauljensenia odontolytica_B	99.53	0.47	0	0	0	0	0	0	0	0
Human	1105032.3.patric	d__Bacteria	p__Firmicutes	c__Bacilli	o__Lactobacillales	f__Streptococcaceae	g__Streptococcus	s__Streptococcus oralis_W	99.87	0.2	0	0	0	0	0	0	0	0
Human	111015.3.patric	d__Bacteria	p__Actinobacteriota	c__Actinomycetia	o__Actinomycetales	f__Actinomycetaceae	g__Actinomyces	s__Actinomyces radicidentis	100	1.9	0	0	0	0	0	0	0	0
Human	1110546.3.patric	d__Bacteria	p__Firmicutes_C	c__Negativicutes	o__Veillonellales	f__Veillonellaceae	g__Veillonella	s__Veillonella tobetsuensis	100	0.6	0	0	0	0	0	0	0	0
Human	1111130.3.patric	d__Bacteria	p__Bacteroidota	c__Bacteroidia	o__Bacteroidales	f__Bacteroidaceae	g__Prevotella	s__Prevotella sp000479005	99.29	0	0	0	0	0	0	0	0	0
Human	1111133.4.patric	d__Bacteria	p__Firmicutes_A	c__Clostridia	o__Tissierellales	f__Peptoniphilaceae	g__Peptoniphilus_B	s__Peptoniphilus_B duerdenii	99.3	0	0	0	0	0	0	0	0	0
Human	1111134.3.patric	d__Bacteria	p__Firmicutes_A	c__Clostridia	o__Tissierellales	f__Peptoniphilaceae	g__Peptoniphilus_B	s__Peptoniphilus_B sp000478985	94.99	0	0	0	0	0	0	0	0	0
Human	1111454.3.patric	d__Bacteria	p__Firmicutes_C	c__Negativicutes	o__Veillonellales	f__Megasphaeraceae	g__Anaeroglobus	s__Anaeroglobus sp900240295	98.8	0.72	0	0	0	0	0	0	0	0
Human	1114922.3.patric	d__Bacteria	p__Proteobacteria	c__Gammaproteobacteria	o__Enterobacterales	f__Enterobacteriaceae	g__Citrobacter_A	s__Citrobacter_A farmeri	99.97	0.25	0	0	0	0	0	0	0	0
Human	1115809.3.patric	d__Bacteria	p__Bacteroidota	c__Bacteroidia	o__Bacteroidales	f__Bacteroidaceae	g__Prevotella	s__Prevotella baroniae	99.32	0.51	0	0	0	0	0	0	0	0
Human	1118054.3.patric	d__Bacteria	p__Firmicutes	c__Bacilli	o__Brevibacillales	f__Brevibacillaceae	g__Brevibacillus_C	s__Brevibacillus_C massiliensis	99.46	2.26	0	0	0	0	0	0	0	0
Human	1118055.3.patric	d__Bacteria	p__Firmicutes_A	c__Clostridia	o__Tissierellales	f__Peptoniphilaceae	g__Anaerococcus	s__Anaerococcus vaginalis_B	96.24	0	0	0	0	0	0	0	0	0
Human	1118057.3.patric	d__Bacteria	p__Firmicutes_A	c__Clostridia	o__Tissierellales	f__Peptoniphilaceae	g__Peptoniphilus_A	s__Peptoniphilus_A grossensis	99.18	0	0	0	0	0	0	0	0	0
Human	1118058.3.patric	d__Bacteria	p__Actinobacteriota	c__Actinomycetia	o__Actinomycetales	f__Actinomycetaceae	g__Pauljensenia	s__Pauljensenia sp000308055	99.84	0.71	0	0	0	0	0	0	0	0
Human	1118059.3.patric	d__Bacteria	p__Firmicutes_A	c__Clostridia	o__Tissierellales	f__Peptoniphilaceae	g__Kallipyga	s__Kallipyga massiliensis	95.73	0.3	0	0	0	0	0	0	0	0
Human	1118062.3.patric	d__Bacteria	p__Firmicutes_A	c__Clostridia	o__Tissierellales	f__Peptoniphilaceae	g__Peptoniphilus_E	s__Peptoniphilus_E obesi	97.9	0	0	0	0	0	0	0	0	0
Human	1120941.3.patric	d__Bacteria	p__Actinobacteriota	c__Actinomycetia	o__Actinomycetales	f__Actinomycetaceae	g__Actinomyces	s__Actinomyces dentalis	99.53	2.25	0	0	0	0	0	0	0	0
Human	1120943.3.patric	d__Bacteria	p__Actinobacteriota	c__Actinomycetia	o__Actinomycetales	f__Actinomycetaceae	g__Actinomyces	s__Actinomyces gerencseriae	100	0.71	0	0	0	0	0	0	0	0
Human	1120973.4.patric	d__Bacteria	p__Firmicutes	c__Alicyclobacillia	o__Tumebacillales	f__Effusibacillaceae	g__Effusibacillus	s__Effusibacillus pohliae	98.46	3.33	0	0	0	0	0	0	0	0
Human	1120987.3.patric	d__Bacteria	p__Synergistota	c__Synergistia	o__Synergistales	f__Acetomicrobiaceae	g__Acetomicrobium	s__Acetomicrobium thermoterrenum	100	0	0	0	0	0	0	0	0	0
Human	1120988.3.patric	d__Bacteria	p__Proteobacteria	c__Gammaproteobacteria	o__Enterobacterales	f__Succinivibrionaceae	g__Anaerobiospirillum	s__Anaerobiospirillum succiniciproducens	99.71	0	0	0	0	0	0	0	0	0
Human	1121100.7.patric	d__Bacteria	p__Bacteroidota	c__Bacteroidia	o__Bacteroidales	f__Bacteroidaceae	g__Bacteroides	s__Bacteroides pyogenes	99.25	0	0	0	0	0	0	0	0	0
Human	1121105.4.patric	d__Bacteria	p__Firmicutes	c__Bacilli	o__Lactobacillales	f__Aerococcaceae	g__Bavariicoccus	s__Bavariicoccus seileri	99.45	0	0	0	0	0	0	0	0	0
Human	1121109.3.patric	d__Bacteria	p__Actinobacteriota	c__Actinomycetia	o__Actinomycetales	f__Bifidobacteriaceae	g__Bifidobacterium	s__Bifidobacterium minimum	99.71	0.45	0	0	0	0	0	0	0	0
Human	1121110.3.patric	d__Bacteria	p__Actinobacteriota	c__Actinomycetia	o__Actinomycetales	f__Bifidobacteriaceae	g__Bifidobacterium	s__Bifidobacterium subtile	99.44	3.48	0	0	0	0	0	0	0	0
Human	1121284.4.patric	d__Bacteria	p__Bacteroidota	c__Bacteroidia	o__Flavobacteriales	f__Weeksellaceae	g__Epilithonimonas	s__Epilithonimonas bovis	100	0	0	0	0	0	0	0	0	0
Human	1121333.3.patric	d__Bacteria	p__Firmicutes	c__Bacilli	o__Erysipelotrichales	f__Erysipelatoclostridiaceae	g__Erysipelatoclostridium	s__Erysipelatoclostridium saccharogumia	100	0	0	0	0	0	0	0	0	0
Human	1121353.3.patric	d__Bacteria	p__Actinobacteriota	c__Actinomycetia	o__Mycobacteriales	f__Mycobacteriaceae	g__Corynebacterium	s__Corynebacterium callunae	99.45	0.44	0	0	0	0	0	0	0	0
Human	1121367.3.patric	d__Bacteria	p__Actinobacteriota	c__Actinomycetia	o__Mycobacteriales	f__Mycobacteriaceae	g__Corynebacterium	s__Corynebacterium propinquum	99.78	0	0	0	0	0	0	0	0	0
Human	1121368.3.patric	d__Bacteria	p__Actinobacteriota	c__Actinomycetia	o__Mycobacteriales	f__Mycobacteriaceae	g__Corynebacterium	s__Corynebacterium pseudodiphtheriticum	99.67	0	0	0	0	0	0	0	0	0
Human	1121925.5.patric	d__Bacteria	p__Firmicutes	c__Bacilli	o__Lactobacillales	f__Aerococcaceae	g__Globicatella	s__Globicatella sulfidifaciens	97.83	0.47	0	0	0	0	0	0	0	0
Human	1122155.4.patric	d__Bacteria	p__Firmicutes_A	c__Clostridia	o__Lachnospirales	f__Lachnospiraceae	g__Lactonifactor	s__Lactonifactor longoviformis	99.37	1.29	0	0	0	0	0	0	0	0
Human	1122183.3.patric	d__Bacteria	p__Proteobacteria	c__Gammaproteobacteria	o__Xanthomonadales	f__Xanthomonadaceae	g__Luteimonas	s__Luteimonas mephitis	99.48	0.36	0	0	0	0	0	0	0	0
Human	1122219.5.patric	d__Bacteria	p__Firmicutes_C	c__Negativicutes	o__Veillonellales	f__Megasphaeraceae	g__Megasphaera	s__Megasphaera cerevisiae	100	1.87	0	0	0	0	0	0	0	0
Human	1122240.3.patric	d__Bacteria	p__Proteobacteria	c__Gammaproteobacteria	o__Burkholderiales	f__Aquaspirillaceae	g__Microvirgula	s__Microvirgula aerodenitrificans	100	0	0	0	0	0	0	0	0	0
Human	1122619.3.patric	d__Bacteria	p__Proteobacteria	c__Gammaproteobacteria	o__Burkholderiales	f__Burkholderiaceae	g__Oligella	s__Oligella ureolytica	99.84	0.6	0	0	0	0	0	0	0	0
Human	1122620.3.patric	d__Bacteria	p__Proteobacteria	c__Gammaproteobacteria	o__Burkholderiales	f__Burkholderiaceae	g__Oligella	s__Oligella urethralis	99.2	0.48	0	0	0	0	0	0	0	0
Human	1122949.3.patric	d__Bacteria	p__Firmicutes_A	c__Clostridia	o__Tissierellales	f__Peptoniphilaceae	g__Peptoniphilus_A	s__Peptoniphilus_A lacrimalis	99.3	0	0	0	0	0	0	0	0	0
Human	1122971.3.patric	d__Bacteria	p__Bacteroidota	c__Bacteroidia	o__Bacteroidales	f__Porphyromonadaceae	g__Porphyromonas_A	s__Porphyromonas_A bennonis	97.03	0	0	0	0	0	0	0	0	0
Human	1122976.3.patric	d__Bacteria	p__Bacteroidota	c__Bacteroidia	o__Bacteroidales	f__Porphyromonadaceae	g__Porphyromonas	s__Porphyromonas uenonis	99.92	0	0	0	0	0	0	0	0	0
Human	1122986.3.patric	d__Bacteria	p__Bacteroidota	c__Bacteroidia	o__Bacteroidales	f__Bacteroidaceae	g__Prevotella	s__Prevotella maculosa	99.32	0.34	0	0	0	0	0	0	0	0
Human	1122987.3.patric	d__Bacteria	p__Bacteroidota	c__Bacteroidia	o__Bacteroidales	f__Bacteroidaceae	g__Prevotella	s__Prevotella micans	99.29	0	0	0	0	0	0	0	0	0
Human	1122990.3.patric	d__Bacteria	p__Bacteroidota	c__Bacteroidia	o__Bacteroidales	f__Bacteroidaceae	g__Prevotella	s__Prevotella paludivivens	98.99	0.34	0	0	0	0	0	0	0	0
Human	1122992.3.patric	d__Bacteria	p__Bacteroidota	c__Bacteroidia	o__Bacteroidales	f__Bacteroidaceae	g__Prevotella	s__Prevotella timonensis	99.29	0	0	0	0	0	0	0	0	0
Human	1122994.3.patric	d__Bacteria	p__Actinobacteriota	c__Actinomycetia	o__Propionibacteriales	f__Propionibacteriaceae	g__Propionibacterium	s__Propionibacterium acidifaciens	98.46	0.33	0	0	0	0	0	0	0	0
Human	1122997.3.patric	d__Bacteria	p__Actinobacteriota	c__Actinomycetia	o__Propionibacteriales	f__Propionibacteriaceae	g__Acidipropionibacterium	s__Acidipropionibacterium jensenii	99.67	0	0	0	0	0	0	0	0	0
Human	1122998.3.patric	d__Bacteria	p__Actinobacteriota	c__Actinomycetia	o__Propionibacteriales	f__Propionibacteriaceae	g__Acidipropionibacterium	s__Acidipropionibacterium thoenii	100	0.66	0	0	0	0	0	0	0	0
Human	1123013.3.patric	d__Bacteria	p__Actinobacteriota	c__Actinomycetia	o__Actinomycetales	f__Microbacteriaceae	g__Pseudoclavibacter_A	s__Pseudoclavibacter_A soli	99.71	0.19	0	0	0	0	0	0	0	0
Human	1123307.3.patric	d__Bacteria	p__Firmicutes	c__Bacilli	o__Lactobacillales	f__Streptococcaceae	g__Streptococcus	s__Streptococcus massiliensis	98.94	0.41	0	0	0	0	0	0	0	0
Human	1123311.3.patric	d__Bacteria	p__Firmicutes	c__Bacilli	o__Lactobacillales	f__Streptococcaceae	g__Streptococcus	s__Streptococcus orisratti	99.88	0.75	0	0	0	0	0	0	0	0
Human	1123315.3.patric	d__Bacteria	p__Firmicutes	c__Bacilli	o__Lactobacillales	f__Streptococcaceae	g__Streptococcus	s__Streptococcus porci	100	0.45	0	0	0	0	0	0	0	0
Human	1123317.5.patric	d__Bacteria	p__Firmicutes	c__Bacilli	o__Lactobacillales	f__Streptococcaceae	g__Streptococcus	s__Streptococcus sobrinus	98.88	0	0	0	0	0	0	0	0	0
Human	1123367.11.patric	d__Bacteria	p__Proteobacteria	c__Gammaproteobacteria	o__Burkholderiales	f__Rhodocyclaceae	g__Thauera	s__Thauera linaloolentis	100	0.03	0	0	0	0	2	0	0	0
Human	1123488.3.patric	d__Bacteria	p__Actinobacteriota	c__Actinomycetia	o__Actinomycetales	f__Actinomycetaceae	g__Varibaculum	s__Varibaculum cambriense	99.53	0.95	0	0	0	0	0	0	0	0
Human	1123489.3.patric	d__Bacteria	p__Firmicutes_C	c__Negativicutes	o__Veillonellales	f__Veillonellaceae	g__Veillonella_A	s__Veillonella_A magna	100	0	0	0	0	0	0	0	0	0
Human	1125699.3.patric	d__Bacteria	p__Spirochaetota	c__Spirochaetia	o__Treponematales	f__Treponemataceae	g__Treponema_C	s__Treponema_C maltophilum	100	0	0	0	0	0	0	0	0	0
Human	1125701.3.patric	d__Bacteria	p__Spirochaetota	c__Spirochaetia	o__Treponematales	f__Treponemataceae	g__Treponema_D	s__Treponema_D paredis	99.98	0	0	0	0	0	0	0	0	0
Human	1125712.3.patric	d__Bacteria	p__Actinobacteriota	c__Coriobacteriia	o__Coriobacteriales	f__Atopobiaceae	g__Olsenella	s__Olsenella profusa	100	0	0	0	0	0	0	0	0	0
Human	1125724.3.patric	d__Bacteria	p__Actinobacteriota	c__Actinomycetia	o__Actinomycetales	f__Micrococcaceae	g__Rothia	s__Rothia aeria	98.34	0	0	0	0	0	0	0	0	0
Human	1125725.3.patric	d__Bacteria	p__Spirochaetota	c__Spirochaetia	o__Treponematales	f__Treponemataceae	g__Treponema_D	s__Treponema_D socranskii	99.3	0	0	0	0	0	0	0	0	0
Human	1125779.3.patric	d__Bacteria	p__Actinobacteriota	c__Actinomycetia	o__Mycobacteriales	f__Mycobacteriaceae	g__Corynebacterium	s__Corynebacterium pyruviciproducens	99.9	0.5	0	0	0	0	0	0	0	0
Human	1127692.3.patric	d__Bacteria	p__Bacteroidota	c__Bacteroidia	o__Flavobacteriales	f__Flavobacteriaceae	g__Capnocytophaga	s__Capnocytophaga sp000318275	99.52	0.71	0	0	0	0	0	0	0	0
Human	1127699.3.patric	d__Bacteria	p__Bacteroidota	c__Bacteroidia	o__Bacteroidales	f__Bacteroidaceae	g__Prevotella	s__Prevotella saccharolytica	99.66	0	0	0	0	0	0	0	0	0
Human	1128111.23.patric	d__Bacteria	p__Firmicutes_C	c__Negativicutes	o__Veillonellales	f__Veillonellaceae	g__Veillonella	s__Veillonella atypica	100	0	0	0	0	0	0	0	0	0
Human	1129369.3.patric	d__Bacteria	p__Firmicutes	c__Bacilli	o__Mycoplasmatales	f__Metamycoplasmataceae	g__Mesomycoplasma	s__Mesomycoplasma hyorhinis	100	0	0	0	0	0	0	0	0	0
Human	1138308.5.patric	d__Bacteria	p__Proteobacteria	c__Gammaproteobacteria	o__Enterobacterales	f__Enterobacteriaceae	g__Cronobacter	s__Cronobacter sakazakii	99.99	0.14	0	0	0	0	0	0	0	0
Human	1139219.4.patric	d__Bacteria	p__Firmicutes	c__Bacilli	o__Lactobacillales	f__Enterococcaceae	g__Enterococcus_C	s__Enterococcus_C dispar	99.44	1.06	0	0	0	0	0	0	0	0
Human	1144661.3.patric	d__Bacteria	p__Proteobacteria	c__Gammaproteobacteria	o__Pseudomonadales	f__Moraxellaceae	g__Acinetobacter	s__Acinetobacter schindleri	100	0.27	0	0	0	0	0	0	0	0
Human	1144671.3.patric	d__Bacteria	p__Proteobacteria	c__Gammaproteobacteria	o__Pseudomonadales	f__Moraxellaceae	g__Acinetobacter	s__Acinetobacter indicus	99.93	0.27	0	0	0	0	0	0	0	0
Human	1150461.5.patric	d__Bacteria	p__Actinobacteriota	c__Actinomycetia	o__Actinomycetales	f__Bifidobacteriaceae	g__Bifidobacterium	s__Bifidobacterium scardovii	100	2.15	0	0	0	0	0	0	0	0
Human	1150468.3.patric	d__Bacteria	p__Actinobacteriota	c__Actinomycetia	o__Actinomycetales	f__Bifidobacteriaceae	g__Scardovia	s__Scardovia inopinata	99.3	0.47	0	0	0	1	0	0	0	0
Human	1150469.3.patric	d__Bacteria	p__Proteobacteria	c__Alphaproteobacteria	o__Rhodospirillales	f__Rhodospirillaceae	g__Pararhodospirillum	s__Pararhodospirillum photometricum	100	0	0	0	0	0	0	0	0	0
Human	1156433.3.patric	d__Bacteria	p__Firmicutes	c__Bacilli	o__Lactobacillales	f__Streptococcaceae	g__Streptococcus	s__Streptococcus koreensis	99.83	0	0	0	0	0	0	0	0	0
Human	1158606.4.patric	d__Bacteria	p__Firmicutes	c__Bacilli	o__Lactobacillales	f__Enterococcaceae	g__Enterococcus_C	s__Enterococcus_C asini	99.25	0.87	0	0	0	0	0	0	0	0
Human	1159208.3.patric	d__Bacteria	p__Firmicutes	c__Bacilli	o__Lactobacillales	f__Streptococcaceae	g__Streptococcus	s__Streptococcus infantis_I	99.89	0	0	0	0	0	0	0	0	0
Human	1160711.3.patric	d__Bacteria	p__Actinobacteriota	c__Actinomycetia	o__Mycobacteriales	f__Mycobacteriaceae	g__Mycobacterium	s__Mycobacterium avium	99.94	0	0	1	0	2	0	0	1	0
Human	1161421.3.patric	d__Bacteria	p__Firmicutes	c__Bacilli	o__Lactobacillales	f__Streptococcaceae	g__Streptococcus	s__Streptococcus oralis_Y	99.77	0.6	0	0	0	0	0	0	0	0
Human	1161902.3.patric	d__Bacteria	p__Firmicutes_A	c__Clostridia	o__Peptostreptococcales	f__Anaerovoracaceae	g__Eubacterium_A	s__Eubacterium_A nodatum	98.94	0	0	0	0	0	0	0	0	0
Human	1165892.7.patric	d__Bacteria	p__Firmicutes	c__Bacilli	o__Lactobacillales	f__Lactobacillaceae	g__Leuconostoc	s__Leuconostoc inhae	100	0.11	0	0	0	0	0	0	0	0
Human	1167628.4.patric	d__Bacteria	p__Actinobacteriota	c__Actinomycetia	o__Actinomycetales	f__Actinomycetaceae	g__Actinomyces	s__Actinomyces massiliensis	99.96	2.19	0	0	0	0	0	0	0	0
Human	1167641.5.patric	d__Bacteria	p__Proteobacteria	c__Alphaproteobacteria	o__Sphingomonadales	f__Sphingomonadaceae	g__Sphingomonas	s__Sphingomonas aquatilis	99.66	0	0	0	0	0	0	0	0	0
Human	1169349.3.patric	d__Bacteria	p__Proteobacteria	c__Gammaproteobacteria	o__Enterobacterales	f__Enterobacteriaceae	g__Escherichia	s__Escherichia sp000208585	99.89	0.04	0	1	0	0	0	0	0	0
Human	1169350.3.patric	d__Bacteria	p__Proteobacteria	c__Gammaproteobacteria	o__Enterobacterales	f__Enterobacteriaceae	g__Citrobacter	s__Citrobacter braakii	99.97	0.42	0	0	0	0	0	0	0	0
Human	1170318.3.patric	d__Bacteria	p__Actinobacteriota	c__Actinomycetia	o__Propionibacteriales	f__Propionibacteriaceae	g__Cutibacterium	s__Cutibacterium avidum	100	0	0	0	0	0	0	0	0	0
Human	1172203.3.patric	d__Bacteria	p__Firmicutes_A	c__Clostridia	o__Clostridiales	f__Clostridiaceae	g__Clostridium_G	s__Clostridium_G tetani	98.62	0.14	0	0	0	0	0	0	0	0
Human	1175296.12.patric	d__Archaea	p__Thermoplasmatota	c__Thermoplasmata	o__Methanomassiliicoccales	f__Methanomassiliicoccaceae	g__Methanomassiliicoccus	s__Methanomassiliicoccus luminyensis	98.39	0	0	0	0	0	0	0	0	0
Human	1177574.3.patric	d__Bacteria	p__Bacteroidota	c__Bacteroidia	o__Bacteroidales	f__Bacteroidaceae	g__Prevotella	s__Prevotella jejuni	99.32	0	0	0	0	0	0	0	0	0
Human	1183378.4.patric	d__Bacteria	p__Campylobacterota	c__Campylobacteria	o__Campylobacterales	f__Campylobacteraceae	g__Campylobacter_D	s__Campylobacter_D coli	99.72	0.11	0	1	0	0	0	0	0	0
Human	1185671.3.patric	d__Bacteria	p__Proteobacteria	c__Gammaproteobacteria	o__Xanthomonadales	f__Xanthomonadaceae	g__Xanthomonas	s__Xanthomonas phaseoli	99.88	0	0	0	0	0	0	0	0	0
Human	1188236.3.patric	d__Bacteria	p__Firmicutes	c__Bacilli	o__Mycoplasmatales	f__Metamycoplasmataceae	g__Metamycoplasma	s__Metamycoplasma arginini	100	0	0	0	0	0	0	0	0	0
Human	119219.14.patric	d__Bacteria	p__Proteobacteria	c__Gammaproteobacteria	o__Burkholderiales	f__Burkholderiaceae	g__Cupriavidus	s__Cupriavidus metallidurans	99.94	0.46	0	0	0	0	0	0	0	0
Human	1193532.4.patric	d__Bacteria	p__Firmicutes_A	c__Clostridia	o__Oscillospirales	f__Butyricicoccaceae	g__Agathobaculum	s__Agathobaculum sp900291975	99.33	0.34	0	0	0	0	0	0	0	0
Human	1193534.5.patric	d__Bacteria	p__Firmicutes_A	c__Clostridia	o__Oscillospirales	f__Oscillospiraceae	g__Pseudoflavonifractor	s__Pseudoflavonifractor capillosus	96.31	0	0	0	0	0	0	0	0	0
Human	1194427.6.patric	d__Bacteria	p__Proteobacteria	c__Gammaproteobacteria	o__Enterobacterales	f__Vibrionaceae	g__Vibrio	s__Vibrio kanaloae	99.87	0.63	0	0	0	0	0	0	0	0
Human	1196095.199.patric	d__Bacteria	p__Proteobacteria	c__Gammaproteobacteria	o__Enterobacterales	f__Enterobacteriaceae	g__Gilliamella	s__Gilliamella apicola_N	98.87	0.56	0	0	0	0	0	0	0	0
Human	1203556.3.patric	d__Bacteria	p__Actinobacteriota	c__Actinomycetia	o__Actinomycetales	f__Actinomycetaceae	g__Pauljensenia	s__Pauljensenia sp000411415	100	0.47	0	0	0	0	0	0	0	0
Human	1203564.3.patric	d__Bacteria	p__Actinobacteriota	c__Actinomycetia	o__Mycobacteriales	f__Mycobacteriaceae	g__Corynebacterium	s__Corynebacterium kefirresidentii	99.78	0	0	0	0	0	0	0	0	0
Human	1203568.3.patric	d__Bacteria	p__Actinobacteriota	c__Actinomycetia	o__Actinomycetales	f__Dermabacteraceae	g__Dermabacter	s__Dermabacter hominis	94.15	0.15	0	0	0	0	0	0	0	0
Human	1203578.3.patric	d__Bacteria	p__Proteobacteria	c__Gammaproteobacteria	o__Pseudomonadales	f__Pseudomonadaceae	g__Pseudomonas_B	s__Pseudomonas_B luteola	99.62	0.76	0	0	0	0	0	0	0	0
Human	1203590.3.patric	d__Bacteria	p__Firmicutes	c__Bacilli	o__Lactobacillales	f__Streptococcaceae	g__Streptococcus	s__Streptococcus sp000411475	100	0	0	0	0	0	0	0	0	0
Human	1203602.3.patric	d__Bacteria	p__Actinobacteriota	c__Coriobacteriia	o__Coriobacteriales	f__Atopobiaceae	g__Lancefieldella	s__Lancefieldella sp000411555	100	0	0	0	0	0	0	0	0	0
Human	1206745.3.patric	d__Bacteria	p__Campylobacterota	c__Campylobacteria	o__Campylobacterales	f__Helicobacteraceae	g__Helicobacter_C	s__Helicobacter_C cinaedi	99.41	0.94	0	1	0	0	0	0	0	0
Human	1207544.3.patric	d__Bacteria	p__Firmicutes	c__Bacilli	o__Lactobacillales	f__Streptococcaceae	g__Streptococcus	s__Streptococcus parauberis	100	0	0	0	0	0	0	0	0	0
Human	1211035.3.patric	d__Bacteria	p__Firmicutes	c__Bacilli	o__Bacillales_A	f__Planococcaceae	g__Ureibacillus	s__Ureibacillus massiliensis	99.34	1.21	0	0	0	1	0	0	0	0
Human	1211579.3.patric	d__Bacteria	p__Proteobacteria	c__Gammaproteobacteria	o__Pseudomonadales	f__Pseudomonadaceae	g__Pseudomonas_E	s__Pseudomonas_E putida	99.88	1.12	0	1	0	0	0	0	0	0
Human	1211814.3.patric	d__Bacteria	p__Firmicutes	c__Bacilli	o__Bacillales_B	f__DSM-1321	g__Bacillus_BN	s__Bacillus_BN massilioanorexius	98.91	3.23	0	0	0	1	0	0	0	0
Human	1211843.4.patric	d__Bacteria	p__Firmicutes_A	c__Clostridia	o__Oscillospirales	f__Ruminococcaceae	g__Soleaferrea	s__Soleaferrea massiliensis	97.99	0.67	0	0	0	0	0	0	0	0
Human	1214206.3.patric	d__Bacteria	p__Firmicutes	c__Bacilli	o__Lactobacillales	f__Streptococcaceae	g__Streptococcus	s__Streptococcus suis_P	100	0	0	0	0	0	0	0	0	0
Human	1215092.3.patric	d__Bacteria	p__Proteobacteria	c__Gammaproteobacteria	o__Pseudomonadales	f__Pseudomonadaceae	g__Pseudomonas_E	s__Pseudomonas_E alcaligenes	99.59	0.14	0	0	0	0	0	0	0	0
Human	1215915.3.patric	d__Bacteria	p__Firmicutes	c__Bacilli	o__Lactobacillales	f__Streptococcaceae	g__Lactococcus_A	s__Lactococcus_A laudensis	97.92	0.44	0	0	0	0	0	0	0	0
Human	1216362.3.patric	d__Bacteria	p__Fusobacteriota	c__Fusobacteriia	o__Fusobacteriales	f__Fusobacteriaceae	g__Fusobacterium	s__Fusobacterium hwasookii	100	0	0	0	0	0	0	0	0	0
Human	1217668.3.patric	d__Bacteria	p__Proteobacteria	c__Gammaproteobacteria	o__Pseudomonadales	f__Moraxellaceae	g__Acinetobacter	s__Acinetobacter sp002367455	99.93	0	0	0	0	0	0	0	0	0
Human	1218086.3.patric	d__Bacteria	p__Proteobacteria	c__Gammaproteobacteria	o__Enterobacterales	f__Enterobacteriaceae	g__Citrobacter_A	s__Citrobacter_A sedlakii	100	0.08	0	0	0	0	0	0	0	0
Human	1218092.4.patric	d__Bacteria	p__Firmicutes	c__Bacilli	o__Lactobacillales	f__Enterococcaceae	g__Enterococcus_A	s__Enterococcus_A pseudoavium	99.19	2.37	0	0	0	0	0	0	0	0
Human	1218112.3.patric	d__Bacteria	p__Proteobacteria	c__Gammaproteobacteria	o__Enterobacterales	f__Enterobacteriaceae	g__Kluyvera	s__Kluyvera cryocrescens	99.59	0.4	0	0	0	0	0	0	0	0
Human	1218113.4.patric	d__Bacteria	p__Proteobacteria	c__Gammaproteobacteria	o__Enterobacterales	f__Enterobacteriaceae	g__Kluyvera	s__Kluyvera intermedia	99.4	0.48	0	0	0	0	0	0	0	0
Human	1218173.3.patric	d__Bacteria	p__Firmicutes	c__Bacilli	o__Bacillales_H	f__Bacillaceae_D	g__Alkalihalobacillus	s__Alkalihalobacillus alcalophilus	97.35	3.09	0	0	0	0	0	0	0	0
Human	1219626.3.patric	d__Bacteria	p__Firmicutes_A	c__Clostridia	o__Peptostreptococcales	f__Peptostreptococcaceae	g__Peptostreptococcus	s__Peptostreptococcus sp000758885	98.6	0	0	0	0	0	0	0	0	0
Human	1227261.3.patric	d__Bacteria	p__Actinobacteriota	c__Actinomycetia	o__Actinomycetales	f__Actinomycetaceae	g__Peptidiphaga	s__Peptidiphaga sp000466165	99.58	0	0	0	0	0	0	0	0	0
Human	1227264.3.patric	d__Bacteria	p__Actinobacteriota	c__Actinomycetia	o__Actinomycetales	f__Actinomycetaceae	g__Pauljensenia	s__Pauljensenia hongkongensis	100	0.47	0	0	0	0	0	0	0	0
Human	1227266.3.patric	d__Bacteria	p__Bacteroidota	c__Bacteroidia	o__Flavobacteriales	f__Flavobacteriaceae	g__Capnocytophaga	s__Capnocytophaga sp000466425	100	0	0	0	0	0	0	0	0	0
Human	1227268.3.patric	d__Bacteria	p__Fusobacteriota	c__Fusobacteriia	o__Fusobacteriales	f__Leptotrichiaceae	g__Leptotrichia	s__Leptotrichia sp000469385	100	1.14	0	0	0	0	0	0	0	0
Human	1227272.3.patric	d__Bacteria	p__Bacteroidota	c__Bacteroidia	o__Bacteroidales	f__Porphyromonadaceae	g__Porphyromonas	s__Porphyromonas sp000467855	98.81	0.16	0	0	0	0	0	0	0	0
Human	1227482.3.patric	d__Archaea	p__Halobacteriota	c__Halobacteria	o__Halobacteriales	f__Haloferacaceae	g__Halorubrum	s__Halorubrum lipolyticum	99.3	0.38	0	0	0	0	0	0	0	0
Human	1229758.3.patric	d__Bacteria	p__Firmicutes	c__Bacilli	o__Lactobacillales	f__Lactobacillaceae	g__Leuconostoc	s__Leuconostoc carnosum	99.48	1.05	0	0	0	0	0	0	0	0
Human	1230476.3.patric	d__Bacteria	p__Proteobacteria	c__Alphaproteobacteria	o__Rhizobiales	f__Xanthobacteraceae	g__Bradyrhizobium	s__Bradyrhizobium sp003020075	99.96	0.13	0	0	0	0	0	0	1	0
Human	1230734.3.patric	d__Bacteria	p__Firmicutes_A	c__Clostridia	o__Peptostreptococcales	f__Anaerovoracaceae	g__S5-A14a	s__S5-A14a sp000758905	96.45	0	0	0	0	0	0	0	0	0
Human	1232429.3.patric	d__Bacteria	p__Actinobacteriota	c__Actinomycetia	o__Actinomycetales	f__Micrococcaceae	g__Nesterenkonia	s__Nesterenkonia massiliensis	99.54	0.92	0	0	0	0	0	0	0	0
Human	1232431.3.patric	d__Bacteria	p__Firmicutes	c__Bacilli	o__Paenibacillales	f__Paenibacillaceae	g__Paenibacillus	s__Paenibacillus ihuae	93.89	2.06	0	0	0	0	0	0	0	0
Human	1232453.3.patric	d__Bacteria	p__Firmicutes_A	c__Clostridia	o__Lachnospirales	f__Lachnospiraceae	g__Muricomes	s__Muricomes sp000509105	98.83	0	0	0	0	0	0	0	0	0
Human	1234594.3.patric	d__Bacteria	p__Proteobacteria	c__Gammaproteobacteria	o__Pseudomonadales	f__Pseudomonadaceae	g__Pseudomonas_B	s__Pseudomonas_B oryzihabitans_B	100	0.46	0	0	0	0	0	0	0	0
Human	1235797.3.patric	d__Bacteria	p__Firmicutes_A	c__Clostridia	o__Oscillospirales	f__Oscillospiraceae	g__Dysosmobacter	s__Dysosmobacter sp000403435	99.33	1.45	0	0	0	0	0	0	0	0
Human	1235804.3.patric	d__Bacteria	p__Campylobacterota	c__Campylobacteria	o__Campylobacterales	f__Helicobacteraceae	g__Helicobacter_A	s__Helicobacter_A bilis	96.82	0.52	0	1	0	0	0	0	0	0
Human	1236498.4.patric	d__Bacteria	p__Bacteroidota	c__Bacteroidia	o__Bacteroidales	f__Bacteroidaceae	g__Phocaeicola	s__Phocaeicola paurosaccharolyticus	98.67	0.56	0	0	0	0	0	0	0	0
Human	1236508.3.patric	d__Bacteria	p__Bacteroidota	c__Bacteroidia	o__Bacteroidales	f__Bacteroidaceae	g__Prevotella	s__Prevotella aurantiaca	98.57	0	0	0	0	0	0	0	0	0
Human	1236518.6.patric	d__Bacteria	p__Bacteroidota	c__Bacteroidia	o__Bacteroidales	f__Bacteroidaceae	g__Prevotella	s__Prevotella scopos	99.32	0.17	0	0	0	0	0	0	0	0
Human	123834.5.patric	d__Bacteria	p__Proteobacteria	c__Gammaproteobacteria	o__Enterobacterales	f__Pasteurellaceae	g__Haemophilus	s__Haemophilus quentini	99.66	0	0	0	0	0	0	0	0	0
Human	1239793.3.patric	d__Bacteria	p__Firmicutes	c__Bacilli	o__Lactobacillales	f__Streptococcaceae	g__Streptococcus	s__Streptococcus mitis_AI	98.23	1.26	0	0	0	0	0	0	0	0
Human	1242966.3.patric	d__Bacteria	p__Campylobacterota	c__Campylobacteria	o__Campylobacterales	f__Campylobacteraceae	g__Campylobacter_A	s__Campylobacter_A concisus_R	99.51	0.12	0	1	0	0	0	0	0	0
Human	1242967.3.patric	d__Bacteria	p__Campylobacterota	c__Campylobacteria	o__Campylobacterales	f__Campylobacteraceae	g__Campylobacter_A	s__Campylobacter_A concisus_C	99.51	0.74	0	1	0	0	0	0	0	0
Human	1242969.3.patric	d__Bacteria	p__Campylobacterota	c__Campylobacteria	o__Campylobacterales	f__Campylobacteraceae	g__Campylobacter_A	s__Campylobacter_A concisus_B	99.51	0	0	1	0	0	0	0	0	0
Human	1243664.3.patric	d__Bacteria	p__Firmicutes	c__Bacilli	o__Bacillales_B	f__DSM-1321	g__Bacillus_BN	s__Bacillus_BN massiliogorillae	97.81	2.74	0	0	0	2	0	0	0	0
Human	1244529.3.patric	d__Bacteria	p__Campylobacterota	c__Campylobacteria	o__Campylobacterales	f__Campylobacteraceae	g__Campylobacter	s__Campylobacter testudinum	99.69	0	0	1	0	0	0	0	0	0
Human	1246.14.patric	d__Bacteria	p__Firmicutes	c__Bacilli	o__Lactobacillales	f__Lactobacillaceae	g__Leuconostoc	s__Leuconostoc lactis_A	99.44	0.14	0	0	0	0	0	0	0	0
Human	1261.5.patric	d__Bacteria	p__Firmicutes_A	c__Clostridia	o__Peptostreptococcales	f__Peptostreptococcaceae	g__Peptostreptococcus	s__Peptostreptococcus anaerobius	100	0	0	0	0	0	0	0	0	0
Human	1261127.3.patric	d__Bacteria	p__Proteobacteria	c__Gammaproteobacteria	o__Enterobacterales	f__Enterobacteriaceae	g__Citrobacter_A	s__Citrobacter_A amalonaticus_C	99.94	1.03	0	0	0	0	0	0	0	0
Human	1261636.4.patric	d__Bacteria	p__Firmicutes_A	c__Clostridia	o__Lachnospirales	f__Lachnospiraceae	g__Anaerostipes	s__Anaerostipes sp001940315	99.33	3.69	0	0	0	0	0	0	0	0
Human	1261637.4.patric	d__Bacteria	p__Firmicutes_A	c__Clostridia	o__Lachnospirales	f__Lachnospiraceae	g__992a	s__992a sp001940245	98.99	2.68	0	0	0	0	0	0	0	0
Human	1262686.3.patric	d__Bacteria	p__Firmicutes	c__Bacilli	o__RF39	f__UBA660	g__CAG-878	s__CAG-878 sp000432255	93.82	2.25	0	0	0	0	0	0	0	0
Human	1262708.3.patric	d__Bacteria	p__Firmicutes	c__Bacilli	o__RF39	f__UBA660	g__CAG-988	s__CAG-988 sp003149915	96.85	0.67	0	0	0	0	0	0	0	0
Human	1262741.3.patric	d__Bacteria	p__Bacteroidota	c__Bacteroidia	o__Bacteroidales	f__Bacteroidaceae	g__Phocaeicola	s__Phocaeicola sp000434735	97.94	0.56	0	0	0	0	0	0	0	0
Human	1262759.3.patric	d__Bacteria	p__Cyanobacteria	c__Vampirovibrionia	o__Gastranaerophilales	f__Gastranaerophilaceae	g__CAG-484	s__CAG-484 sp000431315	91.88	1.71	0	0	0	0	0	0	0	0
Human	1262760.3.patric	d__Bacteria	p__Spirochaetota	c__Brachyspirae	o__Brachyspirales	f__Brachyspiraceae	g__Brachyspira	s__Brachyspira aalborgi	96.4	0	0	0	0	0	0	0	0	0
Human	1262777.3.patric	d__Bacteria	p__Firmicutes_A	c__Clostridia	o__Lachnospirales	f__Lachnospiraceae	g__Eubacterium_F	s__Eubacterium_F sp000433735	95.75	0	0	0	0	0	0	0	0	0
Human	1262785.3.patric	d__Bacteria	p__Firmicutes_A	c__Clostridia	o__Lachnospirales	f__Lachnospiraceae	g__TF01-11	s__TF01-11 sp000436755	95.3	0	0	0	0	0	0	0	0	0
Human	1262792.3.patric	d__Bacteria	p__Firmicutes_A	c__Clostridia	o__Lachnospirales	f__Lachnospiraceae	g__Clostridium_Q	s__Clostridium_Q sp000435655	96.68	0	0	0	0	0	0	0	0	0
Human	1262806.3.patric	d__Bacteria	p__Firmicutes	c__Bacilli	o__RF39	f__UBA660	g__CAG-433	s__CAG-433 sp000433675	93.82	0.56	0	0	0	0	0	0	0	0
Human	1262817.3.patric	d__Bacteria	p__Firmicutes	c__Bacilli	o__RF39	f__UBA660	g__CAG-1000	s__CAG-1000 sp000434555	90.45	1.69	0	0	0	0	0	0	0	0
Human	1262829.3.patric	d__Bacteria	p__Firmicutes	c__Bacilli	o__RF39	f__UBA660	g__CAG-628	s__CAG-628 sp000438415	91.57	1.12	0	0	0	0	0	0	0	0
Human	1262837.3.patric	d__Bacteria	p__Firmicutes	c__Bacilli	o__RF39	f__UBA660	g__CAG-762	s__CAG-762 sp000432575	93.82	1.12	0	0	0	0	0	0	0	0
Human	1262846.3.patric	d__Bacteria	p__Firmicutes	c__Bacilli	o__RF39	f__UBA660	g__CAG-914	s__CAG-914 sp000437895	94.38	4.49	0	0	0	0	0	0	0	0
Human	1262855.3.patric	d__Bacteria	p__Firmicutes	c__Bacilli	o__RF39	f__UBA660	g__CAG-605	s__CAG-605 sp000433255	91.57	0	0	0	0	0	0	0	0	0
Human	1262856.3.patric	d__Bacteria	p__Firmicutes	c__Bacilli	o__ML615J-28	f__CAG-698	g__CAG-698	s__CAG-698 sp000431235	100	0	0	0	0	0	0	0	0	0
Human	1262872.3.patric	d__Bacteria	p__Firmicutes_A	c__Clostridia	o__Lachnospirales	f__Lachnospiraceae	g__CAG-317	s__CAG-317 sp000433215	95.27	0.54	0	0	0	0	0	0	0	0
Human	1262873.3.patric	d__Bacteria	p__Firmicutes_A	c__Clostridia	o__Lachnospirales	f__Lachnospiraceae	g__CAG-317	s__CAG-317 sp000433535	93.95	0	0	0	0	0	0	0	0	0
Human	1262879.3.patric	d__Bacteria	p__Firmicutes_A	c__Clostridia	o__Lachnospirales	f__Lachnospiraceae	g__Anaerobutyricum	s__Anaerobutyricum soehngenii	97.57	2.01	0	0	0	0	0	0	0	0
Human	1262889.3.patric	d__Bacteria	p__Firmicutes_A	c__Clostridia	o__Lachnospirales	f__Lachnospiraceae	g__Lachnospira	s__Lachnospira sp000437735	99.33	0	0	0	0	0	0	0	0	0
Human	1262894.3.patric	d__Bacteria	p__Firmicutes_A	c__Clostridia	o__Oscillospirales	f__CAG-272	g__CAG-841	s__CAG-841 sp000437375	90.6	1.34	0	0	0	0	0	0	0	0
Human	1262896.3.patric	d__Bacteria	p__Firmicutes_A	c__Clostridia_A	o__Christensenellales	f__CAG-917	g__CAG-1138	s__CAG-1138 sp000434675	94.62	0.16	0	0	0	0	0	0	0	0
Human	1262906.3.patric	d__Bacteria	p__Firmicutes	c__Bacilli	o__RF39	f__UBA660	g__CAG-776	s__CAG-776 sp000438195	93.82	3.37	0	0	0	0	0	0	0	0
Human	1262931.3.patric	d__Bacteria	p__Bacteroidota	c__Bacteroidia	o__Bacteroidales	f__Bacteroidaceae	g__Prevotella	s__Prevotella pectinovora	98.89	0.11	0	0	0	0	0	0	0	0
Human	1262934.3.patric	d__Bacteria	p__Bacteroidota	c__Bacteroidia	o__Bacteroidales	f__Bacteroidaceae	g__Prevotella	s__Prevotella sp000436035	91.75	0.96	0	0	0	0	0	0	0	0
Human	1262937.3.patric	d__Bacteria	p__Bacteroidota	c__Bacteroidia	o__Bacteroidales	f__Bacteroidaceae	g__Prevotellamassilia	s__Prevotellamassilia sp000437675	97.55	0.37	0	0	0	0	0	0	0	0
Human	1262943.3.patric	d__Bacteria	p__Firmicutes_A	c__Clostridia	o__Lachnospirales	f__Lachnospiraceae	g__Agathobacter	s__Agathobacter sp000434275	96.26	3.29	0	0	0	0	0	0	0	0
Human	1262989.3.patric	d__Bacteria	p__Firmicutes_A	c__Clostridia	o__Oscillospirales	f__Acutalibacteraceae	g__Acutalibacter	s__Acutalibacter sp000435395	94.41	0.67	0	0	0	0	0	0	0	0
Human	1262990.3.patric	d__Bacteria	p__Firmicutes	c__Bacilli	o__RF39	f__UBA660	g__CAG-884	s__CAG-884 sp000433875	92.7	1.12	0	0	0	0	0	0	0	0
Human	1262992.3.patric	d__Bacteria	p__Firmicutes_A	c__Clostridia	o__Oscillospirales	f__Oscillospiraceae	g__CAG-83	s__CAG-83 sp000431575	91.23	0.67	0	0	0	0	0	0	0	0
Human	1262997.3.patric	d__Bacteria	p__Firmicutes	c__Bacilli	o__RF39	f__UBA660	g__CAG-582	s__CAG-582 sp000435515	92.7	2.81	0	0	0	0	0	0	0	0
Human	1263010.3.patric	d__Bacteria	p__Firmicutes_A	c__Clostridia	o__Lachnospirales	f__Lachnospiraceae	g__Blautia	s__Blautia stercoris	96.5	0	0	0	0	0	0	0	0	0
Human	1263029.3.patric	d__Bacteria	p__Firmicutes_A	c__Clostridia_A	o__Christensenellales	f__CAG-552	g__CAG-552	s__CAG-552 sp000435495	95.56	0.81	0	0	0	0	0	0	0	0
Human	1263032.3.patric	d__Bacteria	p__Firmicutes	c__Bacilli	o__RF39	f__UBA660	g__CAG-822	s__CAG-822 sp000432855	92.7	2.81	0	0	0	0	0	0	0	0
Human	1263069.3.patric	d__Bacteria	p__Firmicutes_A	c__Clostridia	o__Lachnospirales	f__Lachnospiraceae	g__Faecalimonas	s__Faecalimonas phoceensis	98.78	0.34	0	0	0	0	0	0	0	0
Human	1263070.3.patric	d__Bacteria	p__Firmicutes_A	c__Clostridia	o__Lachnospirales	f__Lachnospiraceae	g__Bariatricus	s__Bariatricus comes	98.54	0	0	0	0	0	0	0	0	0
Human	1263072.3.patric	d__Bacteria	p__Firmicutes_C	c__Negativicutes	o__Veillonellales	f__Dialisteraceae	g__Dialister	s__Dialister invisus	96.1	0.63	0	0	0	0	0	0	0	0
Human	1263073.3.patric	d__Bacteria	p__Firmicutes_A	c__Clostridia	o__Lachnospirales	f__Lachnospiraceae	g__Dorea	s__Dorea formicigenerans	96.78	0	0	0	0	0	0	0	0	0
Human	1263074.4.patric	d__Bacteria	p__Firmicutes_A	c__Clostridia	o__Lachnospirales	f__Lachnospiraceae	g__Dorea_A	s__Dorea_A longicatena	98.1	0	0	0	0	0	0	0	0	0
Human	1265.8.patric	d__Bacteria	p__Firmicutes_A	c__Clostridia	o__Oscillospirales	f__Ruminococcaceae	g__Ruminococcus	s__Ruminococcus flavefaciens_Q	99.33	0	0	0	0	0	0	0	0	0
Human	1267.5.patric	d__Bacteria	p__Firmicutes_A	c__Clostridia	o__Clostridiales	f__Clostridiaceae	g__Clostridium_P	s__Clostridium_P ventriculi	98.39	0.48	0	0	0	0	0	0	0	0
Human	1267000.5.patric	d__Bacteria	p__Firmicutes	c__Bacilli	o__Mycoplasmatales	f__Metamycoplasmataceae	g__Metamycoplasma	s__Metamycoplasma hominis	100	0.75	0	0	0	0	0	0	0	0
Human	1267021.3.patric	d__Bacteria	p__Proteobacteria	c__Gammaproteobacteria	o__Enterobacterales	f__Enterobacteriaceae	g__Frischella	s__Frischella perrara	98.31	0.56	0	0	0	0	0	0	0	0
Human	1270.63.patric	d__Bacteria	p__Actinobacteriota	c__Actinomycetia	o__Actinomycetales	f__Micrococcaceae	g__Micrococcus	s__Micrococcus luteus	98.7	0.46	0	0	0	0	0	0	0	0
Human	1272.5.patric	d__Bacteria	p__Actinobacteriota	c__Actinomycetia	o__Actinomycetales	f__Micrococcaceae	g__Kocuria	s__Kocuria salsicia	98.68	0	0	0	0	0	0	0	0	0
Human	1274374.4.patric	d__Bacteria	p__Firmicutes	c__Bacilli	o__Paenibacillales	f__Paenibacillaceae	g__Paenibacillus_A	s__Paenibacillus_A antibioticophila	97.29	0.15	0	0	0	0	0	0	0	0
Human	1280674.3.patric	d__Bacteria	p__Bacteroidota	c__Bacteroidia	o__Bacteroidales	f__Bacteroidaceae	g__Prevotella	s__Prevotella sp000424185	98.92	0.34	0	0	0	0	0	0	0	0
Human	1282664.3.patric	d__Bacteria	p__Firmicutes	c__Bacilli	o__Lactobacillales	f__Streptococcaceae	g__Streptococcus	s__Streptococcus oralis_E	99.87	0.3	0	0	0	0	0	0	0	0
Human	1284686.3.patric	d__Bacteria	p__Firmicutes_A	c__Clostridia	o__Tissierellales	f__Peptoniphilaceae	g__Anaerococcus	s__Anaerococcus lactolyticus	99.39	0.61	0	0	0	0	0	0	0	0
Human	1285583.3.patric	d__Bacteria	p__Actinobacteriota	c__Actinomycetia	o__Mycobacteriales	f__Mycobacteriaceae	g__Corynebacterium	s__Corynebacterium casei	99.34	0.22	0	0	0	0	0	0	0	0
Human	1292021.4.patric	d__Bacteria	p__Actinobacteriota	c__Actinomycetia	o__Actinomycetales	f__Micrococcaceae	g__Kocuria	s__Kocuria rosea	99.34	0	0	0	0	0	0	0	0	0
Human	1292023.3.patric	d__Bacteria	p__Actinobacteriota	c__Actinomycetia	o__Actinomycetales	f__Microbacteriaceae	g__Leucobacter	s__Leucobacter sp000349545	100	0.58	0	0	0	0	0	0	0	0
Human	1295009.4.patric	d__Archaea	p__Thermoplasmatota	c__Thermoplasmata	o__Methanomassiliicoccales	f__Methanomassiliicoccaceae	g__Methanomassiliicoccus_A	s__Methanomassiliicoccus_A intestinalis	98.79	0.81	0	0	0	0	0	0	0	0
Human	1297857.3.patric	d__Bacteria	p__Firmicutes	c__Bacilli	o__Lactobacillales	f__Streptococcaceae	g__Streptococcus	s__Streptococcus dentisani	99.87	0.2	0	0	0	0	0	0	0	0
Human	1297865.3.patric	d__Bacteria	p__Proteobacteria	c__Alphaproteobacteria	o__Rhizobiales	f__Xanthobacteraceae	g__Bradyrhizobium	s__Bradyrhizobium sp002831585	99.88	0.3	0	0	0	0	0	0	1	0
Human	129817.4.patric	d__Bacteria	p__Proteobacteria	c__Gammaproteobacteria	o__Pseudomonadales	f__Pseudomonadaceae	g__Pseudomonas_E	s__Pseudomonas_E brenneri	99.18	0.77	0	0	0	0	0	0	0	0
Human	1300222.3.patric	d__Bacteria	p__Firmicutes	c__Bacilli	o__Brevibacillales	f__Brevibacillaceae	g__Brevibacillus	s__Brevibacillus borstelensis	100	1.81	0	0	0	1	0	0	0	0
Human	1301100.3.patric	d__Bacteria	p__Firmicutes_A	c__Clostridia	o__Peptostreptococcales	f__Peptostreptococcaceae	g__Romboutsia	s__Romboutsia dakarensis	98.36	0.35	0	0	0	0	0	0	0	0
Human	1302.125.patric	d__Bacteria	p__Firmicutes	c__Bacilli	o__Lactobacillales	f__Streptococcaceae	g__Streptococcus	s__Streptococcus gordonii	99.81	0	0	0	0	0	0	0	0	0
Human	1302.17.patric	d__Bacteria	p__Firmicutes	c__Bacilli	o__Lactobacillales	f__Streptococcaceae	g__Streptococcus	s__Streptococcus sp000220065	99.63	0	0	0	0	0	0	0	0	0
Human	1302863.3.patric	d__Bacteria	p__Firmicutes	c__Bacilli	o__Lactobacillales	f__Streptococcaceae	g__Streptococcus	s__Streptococcus cristatus_B	99.13	0	0	0	0	0	0	0	0	0
Human	1303.134.patric	d__Bacteria	p__Firmicutes	c__Bacilli	o__Lactobacillales	f__Streptococcaceae	g__Streptococcus	s__Streptococcus oralis_H	99.87	0.27	0	0	0	0	0	0	0	0
Human	1303.73.patric	d__Bacteria	p__Firmicutes	c__Bacilli	o__Lactobacillales	f__Streptococcaceae	g__Streptococcus	s__Streptococcus oralis_V	99.87	0.2	0	0	0	0	0	0	0	0
Human	1303.75.patric	d__Bacteria	p__Firmicutes	c__Bacilli	o__Lactobacillales	f__Streptococcaceae	g__Streptococcus	s__Streptococcus oralis_I	99.96	0.49	0	0	0	0	0	0	0	0
Human	1303.76.patric	d__Bacteria	p__Firmicutes	c__Bacilli	o__Lactobacillales	f__Streptococcaceae	g__Streptococcus	s__Streptococcus oralis_J	99.07	0.73	0	0	0	0	0	0	0	0
Human	1303.82.patric	d__Bacteria	p__Firmicutes	c__Bacilli	o__Lactobacillales	f__Streptococcaceae	g__Streptococcus	s__Streptococcus oralis_X	96.7	0.66	0	0	0	0	0	0	0	0
Human	1303.85.patric	d__Bacteria	p__Firmicutes	c__Bacilli	o__Lactobacillales	f__Streptococcaceae	g__Streptococcus	s__Streptococcus oralis_AB	99.87	0.27	0	0	0	0	0	0	0	0
Human	1303.86.patric	d__Bacteria	p__Firmicutes	c__Bacilli	o__Lactobacillales	f__Streptococcaceae	g__Streptococcus	s__Streptococcus oralis_M	99.69	0.4	0	0	0	0	0	0	0	0
Human	1304.245.patric	d__Bacteria	p__Firmicutes	c__Bacilli	o__Lactobacillales	f__Streptococcaceae	g__Streptococcus	s__Streptococcus salivarius	99.9	0.15	0	0	0	0	0	0	0	0
Human	1304883.3.patric	d__Bacteria	p__Proteobacteria	c__Gammaproteobacteria	o__Burkholderiales	f__Rhodocyclaceae	g__Azonexus	s__Azonexus agitatus	99.61	0.24	0	0	0	0	0	0	0	0
Human	1305.15.patric	d__Bacteria	p__Firmicutes	c__Bacilli	o__Lactobacillales	f__Streptococcaceae	g__Streptococcus	s__Streptococcus sanguinis_D	100	0	0	0	0	0	0	0	0	0
Human	1306993.3.patric	d__Bacteria	p__Proteobacteria	c__Gammaproteobacteria	o__Pseudomonadales	f__Pseudomonadaceae	g__Pseudomonas_E	s__Pseudomonas_E soli	100	0.25	0	0	0	0	0	0	0	0
Human	1307.1643.patric	d__Bacteria	p__Firmicutes	c__Bacilli	o__Lactobacillales	f__Streptococcaceae	g__Streptococcus	s__Streptococcus parasuis	95.64	0.37	0	0	0	0	0	0	0	0
Human	1309.102.patric	d__Bacteria	p__Firmicutes	c__Bacilli	o__Lactobacillales	f__Streptococcaceae	g__Streptococcus	s__Streptococcus mutans	100	0	0	0	0	0	0	0	0	0
Human	1310759.3.patric	d__Bacteria	p__Proteobacteria	c__Gammaproteobacteria	o__Pseudomonadales	f__Moraxellaceae	g__Acinetobacter	s__Acinetobacter pittii_H	100	2.19	0	0	0	0	0	0	0	0
Human	1311.1180.patric	d__Bacteria	p__Firmicutes	c__Bacilli	o__Lactobacillales	f__Streptococcaceae	g__Streptococcus	s__Streptococcus agalactiae	100	0	0	0	0	0	0	0	0	0
Human	1313.10254.patric	d__Bacteria	p__Firmicutes	c__Bacilli	o__Lactobacillales	f__Streptococcaceae	g__Streptococcus	s__Streptococcus pneumoniae_B	99.42	0.2	0	0	0	0	0	0	0	0
Human	1313.10610.patric	d__Bacteria	p__Firmicutes	c__Bacilli	o__Lactobacillales	f__Streptococcaceae	g__Streptococcus	s__Streptococcus pneumoniae_C	99.82	0.3	0	0	0	0	0	0	0	0
Human	1313.11911.patric	d__Bacteria	p__Firmicutes	c__Bacilli	o__Lactobacillales	f__Streptococcaceae	g__Streptococcus	s__Streptococcus pneumoniae_A	99.82	0.2	0	0	0	0	0	0	0	0
Human	1313.6810.patric	d__Bacteria	p__Firmicutes	c__Bacilli	o__Lactobacillales	f__Streptococcaceae	g__Streptococcus	s__Streptococcus pneumoniae_E	99.81	0.21	0	0	0	0	0	0	0	0
Human	1313.6967.patric	d__Bacteria	p__Firmicutes	c__Bacilli	o__Lactobacillales	f__Streptococcaceae	g__Streptococcus	s__Streptococcus sp013276795	99.82	0.2	0	0	0	0	0	0	0	0
Human	1313.6976.patric	d__Bacteria	p__Firmicutes	c__Bacilli	o__Lactobacillales	f__Streptococcaceae	g__Streptococcus	s__Streptococcus mitis_AH	99.87	0.62	0	0	0	0	0	0	0	0
Human	1313.8431.patric	d__Bacteria	p__Firmicutes	c__Bacilli	o__Lactobacillales	f__Streptococcaceae	g__Streptococcus	s__Streptococcus pneumoniae_D	99.82	0.27	0	0	0	0	0	0	0	0
Human	1314.191.patric	d__Bacteria	p__Firmicutes	c__Bacilli	o__Lactobacillales	f__Streptococcaceae	g__Streptococcus	s__Streptococcus pyogenes	100	0	0	0	0	0	0	0	0	0
Human	1318.22.patric	d__Bacteria	p__Firmicutes	c__Bacilli	o__Lactobacillales	f__Streptococcaceae	g__Streptococcus	s__Streptococcus parasanguinis_A	100	0	0	0	0	0	0	0	0	0
Human	1321772.3.patric	d__Bacteria	p__Proteobacteria	c__Gammaproteobacteria	o__Enterobacterales	f__Pasteurellaceae	g__Aggregatibacter	s__Aggregatibacter sp000466335	99.66	0	0	0	0	0	0	0	0	0
Human	1321773.3.patric	d__Bacteria	p__Actinobacteriota	c__Coriobacteriia	o__Coriobacteriales	f__Atopobiaceae	g__Olegusella	s__Olegusella sp000466405	100	0	0	0	0	0	0	0	0	0
Human	1321775.3.patric	d__Bacteria	p__Actinobacteriota	c__Actinomycetia	o__Actinomycetales	f__Actinomycetaceae	g__Pauljensenia	s__Pauljensenia sp000466265	99.53	0.57	0	0	0	0	0	0	0	0
Human	1321779.3.patric	d__Bacteria	p__Fusobacteriota	c__Fusobacteriia	o__Fusobacteriales	f__Leptotrichiaceae	g__Leptotrichia_A	s__Leptotrichia_A sp000469505	100	3.18	0	0	0	0	0	0	0	0
Human	1321781.3.patric	d__Bacteria	p__Firmicutes_C	c__Negativicutes	o__Selenomonadales	f__Selenomonadaceae	g__Mitsuokella	s__Mitsuokella sp000469545	98.91	0.08	0	0	0	0	0	0	0	0
Human	1321786.3.patric	d__Bacteria	p__Firmicutes_C	c__Negativicutes	o__Selenomonadales	f__Selenomonadaceae	g__Centipeda	s__Centipeda sp000468035	99.31	0.05	0	0	0	0	0	0	0	0
Human	1321814.3.patric	d__Bacteria	p__Firmicutes_A	c__Clostridia	o__Peptostreptococcales	f__Anaerovoracaceae	g__Eubacterium_M	s__Eubacterium_M brachy	96.1	0	0	0	0	0	0	0	0	0
Human	1321815.3.patric	d__Bacteria	p__Spirochaetota	c__Spirochaetia	o__Treponematales	f__Treponemataceae	g__Treponema_C	s__Treponema_C lecithinolyticum	99.3	0	0	0	0	0	0	0	0	0
Human	1321817.3.patric	d__Bacteria	p__Actinobacteriota	c__Actinomycetia	o__Actinomycetales	f__Actinomycetaceae	g__Actinomyces	s__Actinomyces graevenitzii	100	0.55	0	0	0	0	0	0	0	0
Human	1321818.3.patric	d__Bacteria	p__Actinobacteriota	c__Actinomycetia	o__Actinomycetales	f__Actinomycetaceae	g__Actinomyces	s__Actinomyces johnsonii	100	1.58	0	0	0	0	0	0	0	0
Human	1323361.3.patric	d__Bacteria	p__Actinobacteriota	c__Actinomycetia	o__Mycobacteriales	f__Mycobacteriaceae	g__Rhodococcus	s__Rhodococcus defluvii	99.66	1.22	0	0	0	1	0	0	0	0
Human	1325933.3.patric	d__Bacteria	p__Firmicutes_A	c__Clostridia	o__Clostridiales	f__Clostridiaceae	g__Clostridium_AA	s__Clostridium_AA polynesiense	98.39	2.35	0	0	0	0	0	0	0	0
Human	1325934.3.patric	d__Bacteria	p__Actinobacteriota	c__Actinomycetia	o__Actinomycetales	f__Actinomycetaceae	g__Pauljensenia	s__Pauljensenia polynesiensis	96.32	3.71	0	0	0	0	0	0	0	0
Human	1328429.3.patric	d__Bacteria	p__Proteobacteria	c__Gammaproteobacteria	o__Enterobacterales	f__Enterobacteriaceae	g__Klebsiella_A	s__Klebsiella_A oxytoca	100	0.11	0	0	0	0	0	0	0	0
Human	1329.10.patric	d__Bacteria	p__Firmicutes	c__Bacilli	o__Lactobacillales	f__Streptococcaceae	g__Streptococcus	s__Streptococcus canis	100	0	0	0	0	0	0	0	0	0
Human	1329411.4.patric	d__Bacteria	p__Actinobacteriota	c__Actinomycetia	o__Actinomycetales	f__Bifidobacteriaceae	g__Bifidobacterium	s__Bifidobacterium aesculapii	99.88	3	0	0	0	0	0	0	0	0
Human	1329796.3.patric	d__Bacteria	p__Firmicutes	c__Bacilli	o__Thermoactinomycetales	f__Thermoactinomycetaceae	g__Risungbinella	s__Risungbinella massiliensis	100	0.19	0	0	0	0	0	0	0	0
Human	1334046.3.patric	d__Bacteria	p__Firmicutes	c__Bacilli	o__Bacillales_A	f__Planococcaceae	g__Kurthia	s__Kurthia huakuii	98.68	1.82	0	0	0	1	0	0	0	0
Human	1335613.4.patric	d__Bacteria	p__Actinobacteriota	c__Coriobacteriia	o__Coriobacteriales	f__Eggerthellaceae	g__Gordonibacter	s__Gordonibacter urolithinfaciens	100	0.27	0	0	0	0	0	0	0	0
Human	1338032.3.patric	d__Bacteria	p__Proteobacteria	c__Gammaproteobacteria	o__Enterobacterales	f__Vibrionaceae	g__Vibrio	s__Vibrio parahaemolyticus	100	0	0	0	0	0	0	0	0	0
Human	1339240.3.patric	d__Bacteria	p__Proteobacteria	c__Gammaproteobacteria	o__Enterobacterales	f__Vibrionaceae	g__Vibrio	s__Vibrio fluvialis	99.93	0.64	0	0	0	0	0	0	0	0
Human	1340484.3.patric	d__Bacteria	p__Firmicutes	c__Bacilli	o__Lactobacillales	f__Streptococcaceae	g__Streptococcus	s__Streptococcus mitis_AW	99.46	0.27	0	0	0	0	0	0	0	0
Human	1341683.3.patric	d__Bacteria	p__Proteobacteria	c__Gammaproteobacteria	o__Pseudomonadales	f__Moraxellaceae	g__Acinetobacter	s__Acinetobacter brisouii	99.45	0.95	0	0	0	0	0	0	0	0
Human	134605.3.patric	d__Bacteria	p__Fusobacteriota	c__Fusobacteriia	o__Fusobacteriales	f__Fusobacteriaceae	g__Fusobacterium_C	s__Fusobacterium_C gonidiaformans	100	0	0	0	0	0	0	0	0	0
Human	1347086.3.patric	d__Bacteria	p__Firmicutes	c__Bacilli	o__Bacillales_B	f__DSM-18226	g__Neobacillus	s__Neobacillus sp000613125	99.17	3.29	0	0	0	0	0	0	0	0
Human	1347366.3.patric	d__Bacteria	p__Firmicutes_A	c__Clostridia	o__Clostridiales	f__Clostridiaceae	g__Clostridium_P	s__Clostridium_P massiliamazoniense	98.25	3.64	0	0	0	0	0	0	0	0
Human	1347392.3.patric	d__Bacteria	p__Firmicutes_A	c__Clostridia	o__Tissierellales	f__Sporanaerobacteraceae	g__Anaerosalibacter	s__Anaerosalibacter massiliensis	98.6	2.1	0	0	0	0	0	0	0	0
Human	1348633.3.patric	d__Bacteria	p__Firmicutes	c__Bacilli	o__Lactobacillales	f__Streptococcaceae	g__Lactococcus_A	s__Lactococcus_A raffinolactis	98.11	0.5	0	0	0	0	0	0	0	0
Human	1348657.5.patric	d__Bacteria	p__Proteobacteria	c__Gammaproteobacteria	o__Burkholderiales	f__Rhodocyclaceae	g__Thauera	s__Thauera terpenica	99.76	0.06	0	1	0	1	1	0	0	0
Human	1348662.3.patric	d__Bacteria	p__Actinobacteriota	c__Actinomycetia	o__Mycobacteriales	f__Mycobacteriaceae	g__Corynebacterium	s__Corynebacterium argentoratense	99.4	0	0	0	0	0	0	0	0	0
Human	1349768.3.patric	d__Bacteria	p__Actinobacteriota	c__Actinomycetia	o__Actinomycetales	f__Micrococcaceae	g__Rothia	s__Rothia kristinae	98.34	0	0	0	0	0	0	0	0	0
Human	1349786.3.patric	d__Bacteria	p__Actinobacteriota	c__Actinomycetia	o__Actinomycetales	f__Microbacteriaceae	g__Pseudoclavibacter	s__Pseudoclavibacter alba	99.03	0	0	0	0	0	0	0	0	0
Human	1353243.3.patric	d__Bacteria	p__Firmicutes	c__Bacilli	o__Lactobacillales	f__Streptococcaceae	g__Streptococcus	s__Streptococcus anginosus	100	0	0	0	0	0	0	0	0	0
Human	1354302.3.patric	d__Bacteria	p__Proteobacteria	c__Gammaproteobacteria	o__Enterobacterales	f__Aeromonadaceae	g__Aeromonas	s__Aeromonas rivipollensis	99.97	0	0	0	0	0	0	0	0	0
Human	1357399.3.patric	d__Bacteria	p__Campylobacterota	c__Campylobacteria	o__Campylobacterales	f__Helicobacteraceae	g__Helicobacter_B	s__Helicobacter_B canis	98.59	0.29	0	1	0	0	0	0	0	0
Human	1357400.3.patric	d__Bacteria	p__Campylobacterota	c__Campylobacteria	o__Campylobacterales	f__Helicobacteraceae	g__Helicobacter_B	s__Helicobacter_B macacae	97.82	0	0	1	0	0	0	0	0	0
Human	1365.4.patric	d__Bacteria	p__Firmicutes	c__Bacilli	o__Lactobacillales	f__Streptococcaceae	g__Lactococcus_A	s__Lactococcus_A plantarum	98.49	0.88	0	0	0	0	0	0	0	0
Human	137591.32.patric	d__Bacteria	p__Firmicutes	c__Bacilli	o__Lactobacillales	f__Lactobacillaceae	g__Weissella	s__Weissella cibaria	98.77	0.82	0	0	0	0	0	0	0	0
Human	1379.3.patric	d__Bacteria	p__Firmicutes	c__Bacilli	o__Staphylococcales	f__Gemellaceae	g__Gemella	s__Gemella haemolysans_B	97.99	0	0	0	0	0	0	0	0	0
Human	1381.4.patric	d__Bacteria	p__Actinobacteriota	c__Coriobacteriia	o__Coriobacteriales	f__Atopobiaceae	g__Atopobium	s__Atopobium minutum	100	0	0	0	0	0	0	0	0	0
Human	1384078.3.patric	d__Bacteria	p__Bacteroidota	c__Bacteroidia	o__Bacteroidales	f__Bacteroidaceae	g__Prevotella	s__Prevotella sp001553265	99.29	0.71	0	0	0	0	0	0	0	0
Human	1384081.3.patric	d__Bacteria	p__Firmicutes_C	c__Negativicutes	o__Veillonellales	f__Veillonellaceae	g__F0422	s__F0422 sp001553345	99.28	0	0	0	0	0	0	0	0	0
Human	1387568.4.patric	d__Bacteria	p__Proteobacteria	c__Gammaproteobacteria	o__Enterobacterales	f__Enterobacteriaceae	g__Franconibacter	s__Franconibacter helveticus	98.94	0.64	0	0	0	0	0	0	0	0
Human	1390370.3.patric	d__Bacteria	p__Proteobacteria	c__Gammaproteobacteria	o__Pseudomonadales	f__Pseudomonadaceae	g__Pseudomonas_E	s__Pseudomonas_E chengduensis	99.84	0.34	0	0	0	0	0	0	0	0
Human	1392497.3.patric	d__Bacteria	p__Firmicutes_A	c__Clostridia	o__Peptostreptococcales	f__Peptostreptococcaceae	g__Clostridioides_A	s__Clostridioides_A mangenotii_B	99.16	0.7	0	0	0	0	0	0	0	0
Human	1393034.3.patric	d__Bacteria	p__Actinobacteriota	c__Coriobacteriia	o__Coriobacteriales	f__Atopobiaceae	g__Atopobium	s__Atopobium deltae	100	0	0	0	0	0	0	0	0	0
Human	1399774.3.patric	d__Bacteria	p__Proteobacteria	c__Gammaproteobacteria	o__Enterobacterales	f__Enterobacteriaceae	g__Enterobacter	s__Enterobacter cloacae_I	98.78	2.23	0	0	0	0	0	0	0	0
Human	1402559.3.patric	d__Bacteria	p__Proteobacteria	c__Gammaproteobacteria	o__Pseudomonadales	f__Pseudomonadaceae	g__Pseudomonas	s__Pseudomonas aeruginosa	100	0.14	0	0	0	0	0	0	0	0
Human	1407017.3.patric	d__Bacteria	p__Firmicutes_A	c__Clostridia	o__Clostridiales	f__Clostridiaceae	g__Clostridium_F	s__Clostridium_F botulinum_A	98.97	0	0	0	0	0	0	0	0	0
Human	1408.91.patric	d__Bacteria	p__Firmicutes	c__Bacilli	o__Bacillales	f__Bacillaceae	g__Bacillus	s__Bacillus altitudinis	99.59	0	0	0	0	0	0	0	0	0
Human	1408287.3.patric	d__Bacteria	p__Fusobacteriota	c__Fusobacteriia	o__Fusobacteriales	f__Fusobacteriaceae	g__Fusobacterium	s__Fusobacterium nucleatum_E	100	0	0	0	0	0	0	0	0	0
Human	1408440.3.patric	d__Bacteria	p__Firmicutes	c__Bacilli	o__Staphylococcales	f__Gemellaceae	g__Gemella	s__Gemella sanguinis	98.56	0	0	0	0	0	0	0	0	0
Human	1414719.3.patric	d__Bacteria	p__Actinobacteriota	c__Actinomycetia	o__Mycobacteriales	f__Mycobacteriaceae	g__Corynebacterium	s__Corynebacterium jeddahense	98.09	2.35	0	0	0	0	0	0	0	0
Human	1421.34.patric	d__Bacteria	p__Firmicutes	c__Bacilli	o__Bacillales_A	f__Planococcaceae	g__Lysinibacillus	s__Lysinibacillus capsici	99.34	0.55	0	0	0	2	0	0	0	0
Human	1423719.4.patric	d__Bacteria	p__Firmicutes	c__Bacilli	o__Lactobacillales	f__Lactobacillaceae	g__Dellaglioa	s__Dellaglioa algida	98.69	0.17	0	0	0	0	0	0	0	0
Human	1423721.4.patric	d__Bacteria	p__Firmicutes	c__Bacilli	o__Lactobacillales	f__Lactobacillaceae	g__Amylolactobacillus	s__Amylolactobacillus amylophilus	98.95	1.05	0	0	0	0	0	0	0	0
Human	1423755.3.patric	d__Bacteria	p__Firmicutes	c__Bacilli	o__Lactobacillales	f__Lactobacillaceae	g__Ligilactobacillus	s__Ligilactobacillus hayakitensis	97.8	0.52	0	0	0	0	0	0	0	0
Human	1423800.3.patric	d__Bacteria	p__Firmicutes	c__Bacilli	o__Lactobacillales	f__Lactobacillaceae	g__Fructilactobacillus	s__Fructilactobacillus sanfranciscensis	99.38	0.99	0	0	0	0	0	0	0	0
Human	1430896.4.patric	d__Bacteria	p__Proteobacteria	c__Gammaproteobacteria	o__Enterobacterales	f__Pasteurellaceae	g__Haemophilus_A	s__Haemophilus_A parahaemolyticus	99.2	0.08	0	0	0	0	0	0	0	0
Human	1437600.3.patric	d__Bacteria	p__Actinobacteriota	c__Actinomycetia	o__Actinomycetales	f__Bifidobacteriaceae	g__Bifidobacterium	s__Bifidobacterium pullorum	98.94	0.08	0	0	0	0	0	0	0	0
Human	1437603.4.patric	d__Bacteria	p__Actinobacteriota	c__Actinomycetia	o__Actinomycetales	f__Bifidobacteriaceae	g__Bifidobacterium	s__Bifidobacterium mongoliense	98.91	1.06	0	0	0	1	0	0	0	0
Human	1437607.4.patric	d__Bacteria	p__Actinobacteriota	c__Actinomycetia	o__Actinomycetales	f__Bifidobacteriaceae	g__Bifidobacterium	s__Bifidobacterium saguini	99.54	0.69	0	0	0	0	0	0	0	0
Human	1439319.3.patric	d__Bacteria	p__Proteobacteria	c__Gammaproteobacteria	o__Enterobacterales	f__Enterobacteriaceae	g__Citrobacter_A	s__Citrobacter_A amalonaticus	99.97	0.04	0	0	0	0	0	0	0	0
Human	1439328.3.patric	d__Bacteria	p__Proteobacteria	c__Gammaproteobacteria	o__Enterobacterales	f__Enterobacteriaceae	g__Enterobacter	s__Enterobacter chengduensis	99.96	1.58	0	0	0	0	0	0	0	0
Human	144183.3.patric	d__Bacteria	p__Actinobacteriota	c__Actinomycetia	o__Mycobacteriales	f__Mycobacteriaceae	g__Corynebacterium	s__Corynebacterium afermentans	97.32	0	0	0	0	0	0	0	0	0
Human	1443941.3.patric	d__Bacteria	p__Proteobacteria	c__Gammaproteobacteria	o__Pseudomonadales	f__Moraxellaceae	g__Acinetobacter	s__Acinetobacter gandensis	99.66	0.41	0	0	0	0	0	0	0	0
Human	1444067.3.patric	d__Bacteria	p__Proteobacteria	c__Gammaproteobacteria	o__Enterobacterales	f__Enterobacteriaceae	g__Raoultella	s__Raoultella ornithinolytica	99.99	1.5	0	0	0	0	0	0	0	0
Human	1444288.3.patric	d__Bacteria	p__Proteobacteria	c__Gammaproteobacteria	o__Enterobacterales	f__Enterobacteriaceae	g__Enterobacter	s__Enterobacter roggenkampii	99.07	0.04	0	0	0	0	0	0	0	0
Human	1447260.3.patric	d__Bacteria	p__Campylobacterota	c__Campylobacteria	o__Campylobacterales	f__Arcobacteraceae	g__Aliarcobacter	s__Aliarcobacter butzleri	100	0	0	1	0	0	0	0	0	0
Human	1448139.3.patric	d__Bacteria	p__Proteobacteria	c__Gammaproteobacteria	o__Enterobacterales	f__Aeromonadaceae	g__Aeromonas	s__Aeromonas dhakensis	99.97	0	0	0	0	0	0	0	0	0
Human	1449340.3.patric	d__Bacteria	p__Firmicutes	c__Bacilli	o__Lactobacillales	f__Carnobacteriaceae	g__Carnobacterium_A	s__Carnobacterium_A jeotgali	99.45	3.55	0	0	0	0	0	0	0	0
Human	1449345.3.patric	d__Bacteria	p__Campylobacterota	c__Campylobacteria	o__Campylobacterales	f__Helicobacteraceae	g__Helicobacter_D	s__Helicobacter_D rodentium	98.9	0.07	0	1	0	0	0	0	0	0
Human	1451.24.patric	d__Bacteria	p__Firmicutes	c__Bacilli	o__Paenibacillales	f__Paenibacillaceae	g__Paenibacillus	s__Paenibacillus amylolyticus	99.85	0.1	0	0	0	0	0	0	0	0
Human	1451189.3.patric	d__Bacteria	p__Actinobacteriota	c__Actinomycetia	o__Mycobacteriales	f__Mycobacteriaceae	g__Corynebacterium	s__Corynebacterium falsenii	99.32	0.45	0	0	0	0	0	0	0	0
Human	1458253.3.patric	d__Bacteria	p__Firmicutes	c__Bacilli	o__Lactobacillales	f__Streptococcaceae	g__Streptococcus	s__Streptococcus oralis_Z	98.99	1	0	0	0	0	0	0	0	0
Human	1458253.7.patric	d__Bacteria	p__Firmicutes	c__Bacilli	o__Lactobacillales	f__Streptococcaceae	g__Streptococcus	s__Streptococcus oralis_AD	99.87	0.2	0	0	0	0	0	0	0	0
Human	1458468.3.patric	d__Bacteria	p__Firmicutes_A	c__Clostridia	o__Lachnospirales	f__Lachnospiraceae	g__Lachnoclostridium	s__Lachnoclostridium phytofermentans_A	99.11	3.36	0	0	0	0	0	0	0	0
Human	1461580.3.patric	d__Bacteria	p__Firmicutes	c__Bacilli	o__Bacillales_B	f__DSM-18226	g__Neobacillus	s__Neobacillus jeddahensis	98.84	0.47	0	0	0	0	0	0	0	0
Human	1462524.3.patric	d__Bacteria	p__Firmicutes	c__Bacilli	o__Bacillales_D	f__Amphibacillaceae	g__Paraliobacillus	s__Paraliobacillus sp001368815	99.34	0.66	0	0	0	1	0	0	0	0
Human	1476857.3.patric	d__Bacteria	p__Firmicutes	c__Bacilli	o__Bacillales_B	f__DSM-18226	g__Neobacillus	s__Neobacillus sp000821085	97.22	2.27	0	0	0	0	0	0	0	0
Human	1476999.3.patric	d__Bacteria	p__Actinobacteriota	c__Coriobacteriia	o__Coriobacteriales	f__Atopobiaceae	g__Olsenella	s__Olsenella phocaeensis	100	0	0	0	0	0	0	0	0	0
Human	1481663.26.patric	d__Bacteria	p__Proteobacteria	c__Gammaproteobacteria	o__Enterobacterales	f__Vibrionaceae	g__Vibrio	s__Vibrio metoecus	99.73	0.11	0	0	0	0	0	0	0	0
Human	1496.1274.patric	d__Bacteria	p__Firmicutes_A	c__Clostridia	o__Peptostreptococcales	f__Peptostreptococcaceae	g__Clostridioides	s__Clostridioides difficile_A	100	0	0	0	0	0	0	0	0	0
Human	1496.843.patric	d__Bacteria	p__Firmicutes_A	c__Clostridia	o__Peptostreptococcales	f__Peptostreptococcaceae	g__Clostridioides	s__Clostridioides difficile	99.51	0.37	0	0	0	0	0	0	0	0
Human	1499086.3.patric	d__Bacteria	p__Proteobacteria	c__Gammaproteobacteria	o__Enterobacterales	f__Enterobacteriaceae	g__Siccibacter	s__Siccibacter colletis	98.71	0.16	0	0	0	0	0	0	0	0
Human	1499680.3.patric	d__Bacteria	p__Firmicutes	c__Bacilli	o__Bacillales_B	f__DSM-18226	g__Neobacillus	s__Neobacillus rubiinfantis	99.35	4.05	0	0	0	0	0	0	0	0
Human	1499683.3.patric	d__Bacteria	p__Firmicutes_A	c__Clostridia	o__Clostridiales	f__Clostridiaceae	g__Clostridium_J	s__Clostridium_J sp000821305	98.46	1.55	0	0	0	0	0	0	0	0
Human	1499688.3.patric	d__Bacteria	p__Firmicutes	c__Bacilli	o__Bacillales_B	f__DSM-18226	g__Neobacillus	s__Neobacillus sp001048695	99.18	2.7	0	0	0	1	0	0	0	0
Human	1499689.3.patric	d__Bacteria	p__Firmicutes_A	c__Clostridia	o__Clostridiales	f__Clostridiaceae	g__Clostridium_L	s__Clostridium_L amazonitimonense	99.17	0.78	0	0	0	0	0	0	0	0
Human	1500270.3.patric	d__Bacteria	p__Firmicutes	c__Bacilli	o__Bacillales_A	f__Planococcaceae	g__Lysinibacillus	s__Lysinibacillus fusiformis_D	99.34	1.21	0	0	0	2	0	0	0	0
Human	1501691.3.patric	d__Bacteria	p__Proteobacteria	c__Gammaproteobacteria	o__Pseudomonadales	f__Moraxellaceae	g__Acinetobacter	s__Acinetobacter variabilis	100	0.07	0	0	0	0	0	0	0	0
Human	1504.11.patric	d__Bacteria	p__Firmicutes_A	c__Clostridia	o__Clostridiales	f__Clostridiaceae	g__Clostridium	s__Clostridium septicum	97.15	0.16	0	0	0	0	0	0	0	0
Human	1511761.3.patric	d__Bacteria	p__Firmicutes	c__Bacilli	o__Lactobacillales	f__Lactobacillaceae	g__Leuconostoc	s__Leuconostoc suionicum	100	0	0	0	0	0	0	0	0	0
Human	1519.11.patric	d__Bacteria	p__Firmicutes_A	c__Clostridia	o__Clostridiales	f__Clostridiaceae	g__Clostridium_B	s__Clostridium_B tyrobutyricum	99.49	0.23	0	0	0	0	0	0	0	0
Human	1519205.3.patric	d__Bacteria	p__Proteobacteria	c__Gammaproteobacteria	o__Enterobacterales	f__Aeromonadaceae	g__Aeromonas	s__Aeromonas jandaei	100	0	0	0	0	0	0	0	0	0
Human	1520815.3.patric	d__Bacteria	p__Firmicutes_A	c__Clostridia	o__Oscillospirales	f__Ruminococcaceae	g__D5	s__D5 sp900113995	98.66	0.67	0	0	0	0	0	0	0	0
Human	1520829.3.patric	d__Bacteria	p__Firmicutes_A	c__Clostridia	o__Peptostreptococcales	f__Anaerovoracaceae	g__S5-A14a	s__S5-A14a sp900112915	98.58	0.71	0	0	0	0	0	0	0	0
Human	1522.9.patric	d__Bacteria	p__Firmicutes	c__Bacilli	o__Erysipelotrichales	f__Erysipelotrichaceae	g__Clostridium_AQ	s__Clostridium_AQ innocuum	100	0	0	0	0	0	0	0	0	0
Human	1522309.3.patric	d__Bacteria	p__Actinobacteriota	c__Actinomycetia	o__Actinomycetales	f__Actinomycetaceae	g__Flaviflexus	s__Flaviflexus massiliensis	99.51	0	0	0	0	0	0	0	0	0
Human	1522310.3.patric	d__Bacteria	p__Actinobacteriota	c__Actinomycetia	o__Actinomycetales	f__Dermatophilaceae	g__Mobilicoccus	s__Mobilicoccus massiliensis	99.82	2.35	0	0	0	0	0	0	0	0
Human	1522311.4.patric	d__Bacteria	p__Actinobacteriota	c__Actinomycetia	o__Propionibacteriales	f__Propionibacteriaceae	g__Arachnia	s__Arachnia massiliensis	98.25	0.52	0	0	0	0	0	0	0	0
Human	1522315.3.patric	d__Bacteria	p__Firmicutes	c__Bacilli	o__Thermoactinomycetales	f__Novibacillaceae	g__Numidum	s__Numidum massiliense	95.51	0	0	0	0	1	0	0	0	0
Human	1522317.3.patric	d__Bacteria	p__Actinobacteriota	c__Actinomycetia	o__Propionibacteriales	f__Propionibacteriaceae	g__Nigerium	s__Nigerium massiliense	97.41	0.65	0	0	0	0	0	0	0	0
Human	1527.3.patric	d__Bacteria	p__Firmicutes_A	c__Clostridia	o__Lachnospirales	f__Lachnospiraceae	g__Anaerocolumna	s__Anaerocolumna aminovalerica	99.78	2.01	0	0	0	0	0	0	0	0
Human	1546149.3.patric	d__Bacteria	p__Proteobacteria	c__Gammaproteobacteria	o__Burkholderiales	f__Burkholderiaceae	g__Diaphorobacter	s__Diaphorobacter nitroreducens	99.93	0.23	0	0	0	0	0	0	0	0
Human	155615.5.patric	d__Bacteria	p__Fusobacteriota	c__Fusobacteriia	o__Fusobacteriales	f__Fusobacteriaceae	g__Fusobacterium	s__Fusobacterium vincentii	100	0	0	0	0	0	0	0	0	0
Human	1562462.4.patric	d__Bacteria	p__Actinobacteriota	c__Actinomycetia	o__Mycobacteriales	f__Mycobacteriaceae	g__Lawsonella	s__Lawsonella clevelandensis	95	0	0	0	0	0	0	0	0	0
Human	1563222.3.patric	d__Bacteria	p__Proteobacteria	c__Gammaproteobacteria	o__Enterobacterales	f__Enterobacteriaceae	g__Citrobacter	s__Citrobacter youngae	99.52	0.32	0	0	0	0	0	0	0	0
Human	1564113.3.patric	d__Bacteria	p__Proteobacteria	c__Alphaproteobacteria	o__Sphingomonadales	f__Sphingomonadaceae	g__Sphingomonas	s__Sphingomonas sp000797515	95.24	1.18	0	0	0	0	0	0	0	0
Human	1566216.3.patric	d__Bacteria	p__Proteobacteria	c__Gammaproteobacteria	o__Pseudomonadales	f__Pseudomonadaceae	g__Pseudomonas_E	s__Pseudomonas_E carnis	99.8	0.48	0	0	0	0	0	0	0	0
Human	1566252.3.patric	d__Bacteria	p__Proteobacteria	c__Gammaproteobacteria	o__Enterobacterales	f__Enterobacteriaceae	g__Enterobacter	s__Enterobacter hormaechei_A	99.62	0.04	0	0	0	0	0	0	0	0
Human	1566258.3.patric	d__Bacteria	p__Proteobacteria	c__Gammaproteobacteria	o__Enterobacterales	f__Enterobacteriaceae	g__Enterobacter	s__Enterobacter sp000568095	98.78	1.03	0	0	0	0	0	0	0	0
Human	1566259.3.patric	d__Bacteria	p__Proteobacteria	c__Gammaproteobacteria	o__Enterobacterales	f__Enterobacteriaceae	g__Phytobacter	s__Phytobacter diazotrophicus	99.23	1.56	0	0	0	0	0	0	0	0
Human	1566270.3.patric	d__Bacteria	p__Proteobacteria	c__Gammaproteobacteria	o__Burkholderiales	f__Burkholderiaceae	g__Variovorax	s__Variovorax sp900100965	100	0.53	0	0	0	1	0	0	0	0
Human	157733.3.patric	d__Bacteria	p__Firmicutes	c__Bacilli	o__Bacillales_G	f__Anaerobacillaceae_A	g__Anaerobacillus_A	s__Anaerobacillus_A macyae	99.34	0	0	0	0	1	0	0	0	0
Human	1579343.3.patric	d__Bacteria	p__Firmicutes	c__Bacilli	o__Lactobacillales	f__Aerococcaceae	g__Granulicatella	s__Granulicatella sp001071995	99.45	0.27	0	0	0	0	0	0	0	0
Human	1581061.3.patric	d__Bacteria	p__Firmicutes	c__Bacilli	o__Lactobacillales	f__Aerococcaceae	g__Abiotrophia	s__Abiotrophia sp001815865	98.46	0	0	0	0	0	0	0	0	0
Human	1581072.3.patric	d__Bacteria	p__Actinobacteriota	c__Actinomycetia	o__Mycobacteriales	f__Mycobacteriaceae	g__Corynebacterium	s__Corynebacterium riegelii	99.14	0.3	0	0	0	0	0	0	0	0
Human	1581074.3.patric	d__Bacteria	p__Firmicutes	c__Bacilli	o__Lactobacillales	f__Aerococcaceae	g__Granulicatella	s__Granulicatella adiacens	99.45	0	0	0	0	0	0	0	0	0
Human	1581124.3.patric	d__Bacteria	p__Proteobacteria	c__Gammaproteobacteria	o__Burkholderiales	f__Neisseriaceae	g__Neisseria	s__Neisseria sp000952795	99.87	0	0	0	0	0	0	0	0	0
Human	1581134.3.patric	d__Bacteria	p__Actinobacteriota	c__Actinomycetia	o__Mycobacteriales	f__Mycobacteriaceae	g__Corynebacterium	s__Corynebacterium sp001807485	99.21	0.15	0	0	0	0	0	0	0	0
Human	1581143.3.patric	d__Bacteria	p__Actinobacteriota	c__Actinomycetia	o__Actinomycetales	f__Micrococcaceae	g__Pseudoglutamicibacter	s__Pseudoglutamicibacter albus_A	96.11	1.03	0	0	0	0	0	0	0	0
Human	1583.20.patric	d__Bacteria	p__Firmicutes	c__Bacilli	o__Lactobacillales	f__Lactobacillaceae	g__Weissella	s__Weissella confusa	99.08	0.61	0	0	0	0	0	0	0	0
Human	158847.8.patric	d__Bacteria	p__Firmicutes_C	c__Negativicutes	o__Selenomonadales	f__Selenomonadaceae	g__Megamonas	s__Megamonas hypermegale	99.05	0.63	0	0	0	0	0	0	0	0
Human	1588748.3.patric	d__Bacteria	p__Firmicutes_C	c__Negativicutes	o__Veillonellales	f__Megasphaeraceae	g__28L	s__28L sp002892445	100	0	0	0	0	0	0	0	0	0
Human	1588753.3.patric	d__Bacteria	p__Actinobacteriota	c__Coriobacteriia	o__Coriobacteriales	f__Eggerthellaceae	g__DNF00809	s__DNF00809 sp001552935	98.7	0	0	0	0	0	0	0	0	0
Human	1588754.3.patric	d__Bacteria	p__Firmicutes_C	c__Negativicutes	o__Veillonellales	f__Dialisteraceae	g__Dialister	s__Dialister sp001553355	96.75	0	0	0	0	0	0	0	0	0
Human	1600.24.patric	d__Bacteria	p__Firmicutes	c__Bacilli	o__Lactobacillales	f__Lactobacillaceae	g__Lactobacillus	s__Lactobacillus acetotolerans	95.82	0.65	0	0	0	0	0	0	0	0
Human	1604598.3.patric	d__Bacteria	p__Firmicutes	c__Bacilli	o__Lactobacillales	f__Streptococcaceae	g__Streptococcus	s__Streptococcus sp000831085	97.86	0.8	0	0	0	0	0	0	0	0
Human	1608473.3.patric	d__Bacteria	p__Proteobacteria	c__Gammaproteobacteria	o__Pseudomonadales	f__Moraxellaceae	g__Acinetobacter	s__Acinetobacter sp001647675	98.74	0.82	0	0	0	0	0	0	0	0
Human	1608583.3.patric	d__Bacteria	p__Firmicutes	c__Bacilli	o__Lactobacillales	f__Streptococcaceae	g__Streptococcus	s__Streptococcus varani	100	0.5	0	0	0	0	0	0	0	0
Human	1608898.3.patric	d__Bacteria	p__Proteobacteria	c__Gammaproteobacteria	o__Enterobacterales	f__Pasteurellaceae	g__Haemophilus_D	s__Haemophilus_D parainfluenzae_K	99.89	0.09	0	0	0	0	0	0	0	0
Human	161879.12.patric	d__Bacteria	p__Actinobacteriota	c__Actinomycetia	o__Mycobacteriales	f__Mycobacteriaceae	g__Corynebacterium	s__Corynebacterium kroppenstedtii_A	97.41	0	0	0	0	1	0	0	0	0
Human	1622070.3.patric	d__Bacteria	p__Firmicutes	c__Bacilli	o__Paenibacillales	f__Paenibacillaceae	g__Paenibacillus_A	s__Paenibacillus_A sp900069005	99.26	0.59	0	0	0	1	0	0	0	0
Human	1622073.3.patric	d__Bacteria	p__Firmicutes_A	c__Clostridia	o__Clostridiales	f__Clostridiaceae	g__Clostridium_F	s__Clostridium_F niameyense	97.93	0	0	0	0	0	0	0	0	0
Human	1627894.3.patric	d__Bacteria	p__Bacteroidota	c__Bacteroidia	o__Bacteroidales	f__Dysgonomonadaceae	g__Fermentimonas	s__Fermentimonas caenicola	100	0	0	0	0	0	0	0	0	0
Human	1628855.4.patric	d__Bacteria	p__Proteobacteria	c__Gammaproteobacteria	o__Enterobacterales	f__Enterobacteriaceae	g__Erwinia	s__Erwinia aphidicola	99.56	0.26	0	0	0	0	0	0	0	0
Human	1629.5.patric	d__Bacteria	p__Firmicutes	c__Bacilli	o__Lactobacillales	f__Lactobacillaceae	g__Weissella	s__Weissella viridescens	99.23	0	0	0	0	0	0	0	0	0
Human	1630135.4.patric	d__Bacteria	p__Actinobacteriota	c__Actinomycetia	o__Actinomycetales	f__Dermabacteraceae	g__Dermabacter	s__Dermabacter vaginalis	93.57	0.34	0	0	0	0	0	0	0	0
Human	1631346.5.patric	d__Bacteria	p__Firmicutes	c__Bacilli	o__Rubeoparvulales	f__Rubeoparvulaceae	g__Rubeoparvulum	s__Rubeoparvulum massiliense	98.46	2.05	0	0	0	0	0	0	0	0
Human	1632858.3.patric	d__Bacteria	p__Firmicutes	c__Bacilli	o__Bacillales_E	f__Massilibacteriaceae	g__Massilibacterium	s__Massilibacterium senegalense	98.03	0.71	0	0	0	0	0	0	0	0
Human	1637974.4.patric	d__Bacteria	p__Firmicutes	c__Bacilli	o__Bacillales_D	f__Amphibacillaceae	g__Oceanobacillus	s__Oceanobacillus caeni	98	0.56	0	0	0	0	0	0	0	0
Human	1640685.3.patric	d__Bacteria	p__Firmicutes	c__Bacilli	o__Lactobacillales	f__Enterococcaceae	g__Enterococcus_C	s__Enterococcus_C massiliensis	98.78	0.75	0	0	0	0	0	0	0	0
Human	1642.30.patric	d__Bacteria	p__Firmicutes	c__Bacilli	o__Lactobacillales	f__Listeriaceae	g__Listeria	s__Listeria innocua	99.45	0.55	0	0	0	0	0	0	0	0
Human	1655.45.patric	d__Bacteria	p__Actinobacteriota	c__Actinomycetia	o__Actinomycetales	f__Actinomycetaceae	g__Actinomyces	s__Actinomyces naeslundii	100	0.47	0	0	0	0	0	0	0	0
Human	1658111.3.patric	d__Bacteria	p__Firmicutes_A	c__Clostridia	o__Peptostreptococcales	f__Thermotaleaceae	g__Inediibacterium	s__Inediibacterium massiliense	99.29	3.19	0	0	0	0	0	0	0	0
Human	1658112.3.patric	d__Bacteria	p__Firmicutes_A	c__Clostridia	o__Lachnospirales	f__Lachnospiraceae	g__Muricomes	s__Muricomes contortus_B	99.42	0	0	0	0	0	0	0	0	0
Human	1658672.3.patric	d__Bacteria	p__Proteobacteria	c__Gammaproteobacteria	o__Burkholderiales	f__Burkholderiaceae	g__Ottowia	s__Ottowia sp001262075	99.02	1.17	0	0	0	0	0	0	0	0
Human	1659707.3.patric	d__Bacteria	p__Proteobacteria	c__Gammaproteobacteria	o__Enterobacterales	f__Enterobacteriaceae	g__Enterobacter	s__Enterobacter hormaechei	99.97	0.14	0	0	0	0	0	0	0	0
Human	1660.4.patric	d__Bacteria	p__Actinobacteriota	c__Actinomycetia	o__Actinomycetales	f__Actinomycetaceae	g__Pauljensenia	s__Pauljensenia odontolytica_C	100	0.47	0	0	0	0	0	0	0	0
Human	1661.13.patric	d__Bacteria	p__Actinobacteriota	c__Actinomycetia	o__Actinomycetales	f__Actinomycetaceae	g__Trueperella	s__Trueperella pyogenes	100	0	0	0	0	0	0	0	0	0
Human	1661.15.patric	d__Bacteria	p__Actinobacteriota	c__Actinomycetia	o__Actinomycetales	f__Actinomycetaceae	g__Pauljensenia	s__Pauljensenia pyogenes_A	100	0.57	0	0	0	0	0	0	0	0
Human	1661059.3.patric	d__Bacteria	p__Proteobacteria	c__Gammaproteobacteria	o__Pseudomonadales	f__Pseudomonadaceae	g__Pseudomonas_E	s__Pseudomonas_E juntendi	99.42	1.21	0	0	0	0	0	0	0	0
Human	1661745.3.patric	d__Bacteria	p__Proteobacteria	c__Gammaproteobacteria	o__Enterobacterales	f__Pasteurellaceae	g__Haemophilus	s__Haemophilus sp001276515	99.66	0	0	0	0	0	0	0	0	0
Human	1664275.3.patric	d__Bacteria	p__Firmicutes	c__Bacilli	o__Mycoplasmatales	f__Mycoplasmataceae	g__Mycoplasma	s__Mycoplasma sp001199495	99.62	0.75	0	0	0	0	0	0	0	0
Human	1673719.3.patric	d__Bacteria	p__Firmicutes_A	c__Clostridia	o__Tissierellales	f__Peptoniphilaceae	g__Anaerococcus	s__Anaerococcus jeddahensis	99.39	0.39	0	0	0	0	0	0	0	0
Human	1673721.3.patric	d__Bacteria	p__Firmicutes_A	c__Clostridia	o__Oscillospirales	f__Oscillospiraceae	g__Intestinimonas	s__Intestinimonas massiliensis	99.33	0	0	0	0	0	0	0	0	0
Human	1673723.3.patric	d__Bacteria	p__Firmicutes_A	c__Clostridia	o__Tissierellales	f__Peptoniphilaceae	g__Murdochiella	s__Murdochiella massiliensis	97.26	0	0	0	0	0	0	0	0	0
Human	1673724.3.patric	d__Bacteria	p__Firmicutes_A	c__Clostridia	o__Tissierellales	f__Peptoniphilaceae	g__Neofamilia	s__Neofamilia massiliensis	99.3	1.05	0	0	0	0	0	0	0	0
Human	1673725.3.patric	d__Bacteria	p__Firmicutes_A	c__Clostridia	o__Tissierellales	f__Peptoniphilaceae	g__Peptoniphilus_A	s__Peptoniphilus_A lacydonensis	98.95	0	0	0	0	0	0	0	0	0
Human	1673726.3.patric	d__Bacteria	p__Firmicutes_A	c__Clostridia	o__Tissierellales	f__Peptoniphilaceae	g__Urinicoccus	s__Urinicoccus sp001299455	98.95	0	0	0	0	0	0	0	0	0
Human	1674817.3.patric	d__Bacteria	p__Bacteroidota	c__Bacteroidia	o__Bacteroidales	f__Bacteroidaceae	g__Bacteroides	s__Bacteroides graminisolvens	95.49	0.52	0	0	0	0	0	0	0	0
Human	1686287.3.patric	d__Bacteria	p__Firmicutes_A	c__Clostridia	o__Tissierellales	f__Peptoniphilaceae	g__Kallipyga	s__Kallipyga gabonensis	96.95	0	0	0	0	0	0	0	0	0
Human	1686379.3.patric	d__Bacteria	p__Proteobacteria	c__Gammaproteobacteria	o__Enterobacterales	f__Enterobacteriaceae	g__Citrobacter	s__Citrobacter freundii	100	0.41	0	0	0	0	0	0	0	0
Human	1689269.3.patric	d__Bacteria	p__Firmicutes	c__Bacilli	o__Paenibacillales	f__Paenibacillaceae	g__Gorillibacterium	s__Gorillibacterium timonense	97.54	1.18	0	0	0	0	0	0	0	0
Human	1689271.3.patric	d__Bacteria	p__Actinobacteriota	c__Actinomycetia	o__Actinomycetales	f__Cellulomonadaceae	g__Cellulomonas	s__Cellulomonas timonensis	99.71	1.16	0	0	0	1	0	0	0	0
Human	1689272.3.patric	d__Bacteria	p__Proteobacteria	c__Gammaproteobacteria	o__Burkholderiales	f__Neisseriaceae	g__Vitreoscilla	s__Vitreoscilla massiliensis	99.57	0.67	0	0	0	0	0	0	0	0
Human	1689303.3.patric	d__Bacteria	p__Firmicutes_A	c__Clostridia	o__Tissierellales	f__Peptoniphilaceae	g__Lagierella	s__Lagierella massiliensis	98.78	0	0	0	0	0	0	0	0	0
Human	1690248.3.patric	d__Bacteria	p__Actinobacteriota	c__Actinomycetia	o__Actinomycetales	f__Micrococcaceae	g__Glutamicibacter	s__Glutamicibacter soli	99.28	1.15	0	0	0	1	0	0	0	0
Human	1692238.3.patric	d__Bacteria	p__Proteobacteria	c__Gammaproteobacteria	o__Enterobacterales	f__Enterobacteriaceae	g__Kosakonia	s__Kosakonia oryzendophytica	99.24	1.17	0	0	0	0	0	0	0	0
Human	169292.13.patric	d__Bacteria	p__Actinobacteriota	c__Actinomycetia	o__Mycobacteriales	f__Mycobacteriaceae	g__Corynebacterium	s__Corynebacterium aurimucosum_E	99.78	0	0	0	0	0	0	0	0	0
Human	169292.9.patric	d__Bacteria	p__Actinobacteriota	c__Actinomycetia	o__Mycobacteriales	f__Mycobacteriaceae	g__Corynebacterium	s__Corynebacterium kefirresidentii	99.53	0	0	0	0	0	0	0	0	0
Human	169435.7.patric	d__Bacteria	p__Firmicutes_A	c__Clostridia	o__Oscillospirales	f__Ruminococcaceae	g__Anaerotruncus	s__Anaerotruncus colihominis	97.99	0.22	0	0	0	0	0	0	0	0
Human	169669.6.patric	d__Bacteria	p__Proteobacteria	c__Gammaproteobacteria	o__Pseudomonadales	f__Pseudomonadaceae	g__Pseudomonas_E	s__Pseudomonas_E extremorientalis	99.93	0.41	0	0	0	0	0	0	0	0
Human	1697787.3.patric	d__Bacteria	p__Firmicutes_A	c__Clostridia	o__Lachnospirales	f__Anaerotignaceae	g__Anaerotignum	s__Anaerotignum sp001304995	95.84	0	0	0	0	0	0	0	0	0
Human	1697792.3.patric	d__Bacteria	p__Firmicutes_A	c__Clostridia	o__Oscillospirales	f__Ruminococcaceae	g__Phocea	s__Phocea massiliensis	91.89	0.67	0	0	0	0	0	0	0	0
Human	1697793.3.patric	d__Bacteria	p__Firmicutes_A	c__Clostridia	o__Oscillospirales	f__Acutalibacteraceae	g__Anaeromassilibacillus	s__Anaeromassilibacillus sp001305115	95.92	0.3	0	0	0	0	0	0	0	0
Human	1702287.3.patric	d__Bacteria	p__Firmicutes_C	c__Negativicutes	o__Veillonellales	f__Negativicoccaceae	g__Negativicoccus	s__Negativicoccus massiliensis	97.22	0.63	0	0	0	0	0	0	0	0
Human	1705110.3.patric	d__Bacteria	p__Firmicutes	c__Bacilli	o__Paenibacillales	f__Paenibacillaceae	g__Paenibacillus	s__Paenibacillus solani	99.85	0	0	0	0	1	0	0	0	0
Human	1705617.3.patric	d__Bacteria	p__Bacteroidota	c__Bacteroidia	o__Flavobacteriales	f__Flavobacteriaceae	g__Capnocytophaga	s__Capnocytophaga ochracea	100	0	0	0	0	0	0	0	0	0
Human	1715027.3.patric	d__Bacteria	p__Actinobacteriota	c__Actinomycetia	o__Mycobacteriales	f__Mycobacteriaceae	g__Corynebacterium	s__Corynebacterium amycolatum_A	100	0	0	0	0	0	0	0	0	0
Human	1715040.3.patric	d__Bacteria	p__Proteobacteria	c__Gammaproteobacteria	o__Burkholderiales	f__Neisseriaceae	g__Neisseria	s__Neisseria subflava_C	100	0	0	0	0	0	0	0	0	0
Human	1715092.3.patric	d__Bacteria	p__Firmicutes	c__Bacilli	o__Lactobacillales	f__Streptococcaceae	g__Streptococcus	s__Streptococcus pseudopneumoniae_O	99.47	0.4	0	0	0	0	0	0	0	0
Human	1715098.3.patric	d__Bacteria	p__Firmicutes	c__Bacilli	o__Lactobacillales	f__Streptococcaceae	g__Streptococcus	s__Streptococcus sp001808705	99.96	0.04	0	0	0	0	0	0	0	0
Human	1715107.3.patric	d__Bacteria	p__Firmicutes	c__Bacilli	o__Lactobacillales	f__Streptococcaceae	g__Streptococcus	s__Streptococcus pseudopneumoniae_O	99.82	0.27	0	0	0	0	0	0	0	0
Human	1715109.3.patric	d__Bacteria	p__Actinobacteriota	c__Actinomycetia	o__Actinomycetales	f__Micrococcaceae	g__Rothia	s__Rothia mucilaginosa_A	99.11	0	0	0	0	0	0	0	0	0
Human	1715205.3.patric	d__Bacteria	p__Proteobacteria	c__Gammaproteobacteria	o__Burkholderiales	f__Neisseriaceae	g__Neisseria	s__Neisseria sp000227275	99.81	0	0	0	0	0	0	0	0	0
Human	1718.75.patric	d__Bacteria	p__Actinobacteriota	c__Actinomycetia	o__Mycobacteriales	f__Mycobacteriaceae	g__Corynebacterium	s__Corynebacterium glutamicum	99.52	0	0	0	0	0	0	0	0	0
Human	1720192.3.patric	d__Bacteria	p__Actinobacteriota	c__Actinomycetia	o__Mycobacteriales	f__Mycobacteriaceae	g__Corynebacterium	s__Corynebacterium bouchesdurhonense	99.07	1.32	0	0	0	0	0	0	0	0
Human	1720195.3.patric	d__Bacteria	p__Bacteroidota	c__Bacteroidia	o__Bacteroidales	f__Marinifilaceae	g__Gabonibacter	s__Gabonibacter massiliensis	99.46	0	0	1	0	0	0	0	0	0
Human	1720199.3.patric	d__Bacteria	p__Firmicutes_A	c__Clostridia	o__Tissierellales	f__Peptoniphilaceae	g__Anaerococcus	s__Anaerococcus rubeinfantis	99.39	0.3	0	0	0	0	0	0	0	0
Human	1720200.3.patric	d__Bacteria	p__Firmicutes_A	c__Clostridia	o__Oscillospirales	f__Ruminococcaceae	g__Anaerotruncus	s__Anaerotruncus rubiinfantis	97.32	1.34	0	0	0	0	0	0	0	0
Human	1720296.3.patric	d__Bacteria	p__Firmicutes	c__Bacilli	o__Paenibacillales	f__Paenibacillaceae	g__Paenibacillus_A	s__Paenibacillus_A rubinfantis	99.26	1.29	0	0	0	0	0	0	0	0
Human	1720297.3.patric	d__Bacteria	p__Proteobacteria	c__Gammaproteobacteria	o__Burkholderiales	f__Burkholderiaceae	g__Pelistega	s__Pelistega indica	99.84	0.74	0	0	0	0	0	0	0	0
Human	1720298.3.patric	d__Bacteria	p__Firmicutes_A	c__Clostridia	o__Tissierellales	f__Peptoniphilaceae	g__Peptoniphilus_A	s__Peptoniphilus_A phoceensis	99.3	0	0	0	0	0	0	0	0	0
Human	1720300.3.patric	d__Bacteria	p__Firmicutes_A	c__Clostridia	o__Lachnospirales	f__Lachnospiraceae	g__Mediterraneibacter	s__Mediterraneibacter massiliensis	99.42	0.15	0	0	0	0	0	0	0	0
Human	1720302.3.patric	d__Bacteria	p__Proteobacteria	c__Gammaproteobacteria	o__Xanthomonadales	f__Xanthomonadaceae	g__Xanthomonas_B	s__Xanthomonas_B massiliensis	98.7	1.3	0	0	0	0	1	0	0	0
Human	1720317.3.patric	d__Bacteria	p__Bacteroidota	c__Bacteroidia	o__Bacteroidales	f__Porphyromonadaceae	g__Porphyromonas_A	s__Porphyromonas_A sp900120395	95.62	0	0	0	0	0	0	0	0	0
Human	1723384.3.patric	d__Bacteria	p__Firmicutes_A	c__Clostridia	o__Tissierellales	f__Peptoniphilaceae	g__Fenollaria	s__Fenollaria timonensis	97.55	0	0	0	0	0	0	0	0	0
Human	1723757.3.patric	d__Bacteria	p__Proteobacteria	c__Gammaproteobacteria	o__Enterobacterales	f__Alteromonadaceae	g__Pseudoalteromonas	s__Pseudoalteromonas undina	100	0.34	0	0	0	0	0	0	0	0
Human	1729724.3.patric	d__Bacteria	p__Proteobacteria	c__Gammaproteobacteria	o__Pseudomonadales	f__Pseudomonadaceae	g__Pseudomonas_E	s__Pseudomonas_E sp001446935	99	0.62	0	0	0	0	0	0	0	0
Human	1736376.3.patric	d__Bacteria	p__Proteobacteria	c__Gammaproteobacteria	o__Pseudomonadales	f__Pseudomonadaceae	g__Pseudomonas_E	s__Pseudomonas_E koreensis_C	99.66	0.05	0	0	0	0	0	0	0	0
Human	1737425.3.patric	d__Bacteria	p__Actinobacteriota	c__Actinomycetia	o__Mycobacteriales	f__Mycobacteriaceae	g__Corynebacterium	s__Corynebacterium provencense	95.92	1.01	0	0	0	1	0	0	0	0
Human	1737426.3.patric	d__Bacteria	p__Firmicutes	c__Bacilli	o__Paenibacillales	f__Paenibacillaceae	g__Paenibacillus_A	s__Paenibacillus_A senegalimassiliensis	99.85	0.8	0	0	0	0	0	0	0	0
Human	1739268.3.patric	d__Bacteria	p__Firmicutes	c__Bacilli	o__Lactobacillales	f__Streptococcaceae	g__Streptococcus	s__Streptococcus sp001810785	99.13	0.2	0	0	0	0	0	0	0	0
Human	1739289.3.patric	d__Bacteria	p__Actinobacteriota	c__Actinomycetia	o__Mycobacteriales	f__Mycobacteriaceae	g__Corynebacterium	s__Corynebacterium coyleae	97.5	0.09	0	0	0	1	0	0	0	0
Human	1739299.3.patric	d__Bacteria	p__Firmicutes	c__Bacilli	o__Lactobacillales	f__Streptococcaceae	g__Streptococcus	s__Streptococcus pseudopneumoniae_L	98.87	0	0	0	0	0	0	0	0	0
Human	1739304.3.patric	d__Bacteria	p__Firmicutes_A	c__Clostridia	o__Tissierellales	f__Peptoniphilaceae	g__Fenollaria	s__Fenollaria massiliensis	96.85	0	0	0	0	0	0	0	0	0
Human	1739309.3.patric	d__Bacteria	p__Firmicutes	c__Bacilli	o__Lactobacillales	f__Streptococcaceae	g__Streptococcus	s__Streptococcus sp001811505	99.75	0.17	0	0	0	0	0	0	0	0
Human	1739330.3.patric	d__Bacteria	p__Actinobacteriota	c__Coriobacteriia	o__Coriobacteriales	f__Atopobiaceae	g__Olsenella	s__Olsenella sp001457795	100	0	0	0	0	0	0	0	0	0
Human	1739355.3.patric	d__Bacteria	p__Actinobacteriota	c__Actinomycetia	o__Actinomycetales	f__Actinomycetaceae	g__Winkia	s__Winkia neuii	100	0.95	0	0	0	0	0	0	0	0
Human	1739358.3.patric	d__Bacteria	p__Actinobacteriota	c__Actinomycetia	o__Actinomycetales	f__Actinomycetaceae	g__Gleimia	s__Gleimia europaea_A	99.05	0.47	0	0	0	0	0	0	0	0
Human	1739379.3.patric	d__Bacteria	p__Actinobacteriota	c__Actinomycetia	o__Mycobacteriales	f__Mycobacteriaceae	g__Corynebacterium	s__Corynebacterium sp001812805	99.19	0.31	0	0	0	0	0	0	0	0
Human	1739392.3.patric	d__Bacteria	p__Actinobacteriota	c__Actinomycetia	o__Mycobacteriales	f__Mycobacteriaceae	g__Corynebacterium	s__Corynebacterium simulans	99.78	0.21	0	0	0	0	0	0	0	0
Human	1739394.3.patric	d__Bacteria	p__Bacteroidota	c__Bacteroidia	o__Bacteroidales	f__Porphyromonadaceae	g__Porphyromonas_A	s__Porphyromonas_A sp001808555	97.26	1.26	0	0	0	0	0	0	0	0
Human	1739402.3.patric	d__Bacteria	p__Actinobacteriota	c__Coriobacteriia	o__Coriobacteriales	f__Atopobiaceae	g__Lancefieldella	s__Lancefieldella rimae	100	0	0	0	0	0	0	0	0	0
Human	1739406.3.patric	d__Bacteria	p__Actinobacteriota	c__Actinomycetia	o__Actinomycetales	f__Actinomycetaceae	g__Pauljensenia	s__Pauljensenia sp001838165	100	0.47	0	0	0	0	0	0	0	0
Human	1739416.3.patric	d__Bacteria	p__Actinobacteriota	c__Actinomycetia	o__Mycobacteriales	f__Mycobacteriaceae	g__Corynebacterium	s__Corynebacterium aurimucosum_C	99.78	0	0	0	0	0	0	0	0	0
Human	1739422.3.patric	d__Bacteria	p__Firmicutes	c__Bacilli	o__Lactobacillales	f__Streptococcaceae	g__Streptococcus	s__Streptococcus parasanguinis_B	100	0.07	0	0	0	0	0	0	0	0
Human	1739459.3.patric	d__Bacteria	p__Bacteroidota	c__Bacteroidia	o__Bacteroidales	f__Bacteroidaceae	g__Prevotella	s__Prevotella conceptionensis	99.59	0.08	0	0	0	0	0	0	0	0
Human	1739467.3.patric	d__Bacteria	p__Firmicutes	c__Bacilli	o__Lactobacillales	f__Streptococcaceae	g__Streptococcus	s__Streptococcus constellatus	99	0.09	0	0	0	0	0	0	0	0
Human	1739488.3.patric	d__Bacteria	p__Firmicutes	c__Bacilli	o__Lactobacillales	f__Streptococcaceae	g__Streptococcus	s__Streptococcus anginosus_C	100	0	0	0	0	0	0	0	0	0
Human	1739491.3.patric	d__Bacteria	p__Firmicutes	c__Bacilli	o__Lactobacillales	f__Streptococcaceae	g__Streptococcus	s__Streptococcus sp001814775	99.42	0.65	0	0	0	0	0	0	0	0
Human	1739518.3.patric	d__Bacteria	p__Actinobacteriota	c__Actinomycetia	o__Actinomycetales	f__Micrococcaceae	g__Rothia	s__Rothia dentocariosa	99.34	0	0	0	0	0	0	0	0	0
Human	1739525.3.patric	d__Bacteria	p__Firmicutes_A	c__Clostridia	o__Tissierellales	f__Peptoniphilaceae	g__Peptoniphilus_A	s__Peptoniphilus_A harei	99.3	0	0	0	0	0	0	0	0	0
Human	1747.94.patric	d__Bacteria	p__Actinobacteriota	c__Actinomycetia	o__Propionibacteriales	f__Propionibacteriaceae	g__Cutibacterium	s__Cutibacterium acnes	100	0	0	0	0	0	0	0	0	0
Human	1748.13.patric	d__Bacteria	p__Actinobacteriota	c__Actinomycetia	o__Propionibacteriales	f__Propionibacteriaceae	g__Acidipropionibacterium	s__Acidipropionibacterium acidipropionici	100	0	0	0	0	0	0	0	0	0
Human	1752.46.patric	d__Bacteria	p__Actinobacteriota	c__Actinomycetia	o__Propionibacteriales	f__Propionibacteriaceae	g__Propionibacterium	s__Propionibacterium freudenreichii	98.79	0	0	0	0	0	0	0	0	0
Human	1755099.3.patric	d__Bacteria	p__Proteobacteria	c__Gammaproteobacteria	o__Enterobacterales	f__Enterobacteriaceae	g__Enterobacter_A	s__Enterobacter_A timonensis	99.67	0.33	0	0	0	0	0	0	0	0
Human	1759399.3.patric	d__Bacteria	p__Firmicutes	c__Bacilli	o__Lactobacillales	f__Streptococcaceae	g__Streptococcus	s__Streptococcus sp001587175	99.66	0	0	0	0	0	0	0	0	0
Human	176090.4.patric	d__Bacteria	p__Firmicutes	c__Bacilli	o__Lactobacillales	f__Streptococcaceae	g__Streptococcus	s__Streptococcus sinensis	99.63	0.12	0	0	0	0	0	0	0	0
Human	1761783.3.patric	d__Bacteria	p__Firmicutes	c__Bacilli	o__Lactobacillales	f__Enterococcaceae	g__Enterococcus_A	s__Enterococcus_A malodoratus	99.31	4.24	0	0	0	0	0	0	0	0
Human	1768011.3.patric	d__Bacteria	p__Bacteroidota	c__Bacteroidia	o__Sphingobacteriales	f__Sphingobacteriaceae	g__Sphingobacterium	s__Sphingobacterium cellulitidis	99.37	0	0	0	0	0	0	0	0	0
Human	1768797.3.patric	d__Bacteria	p__Proteobacteria	c__Alphaproteobacteria	o__Rhizobiales	f__Beijerinckiaceae	g__Bosea	s__Bosea sp001556125	96.55	0.63	0	1	0	0	0	0	0	0
Human	1776378.3.patric	d__Bacteria	p__Firmicutes	c__Bacilli	o__Paenibacillales	f__Paenibacillaceae	g__Paenibacillus_A	s__Paenibacillus_A phocaensis	98.63	0	0	0	0	1	0	0	0	0
Human	1776381.3.patric	d__Bacteria	p__Actinobacteriota	c__Coriobacteriia	o__Coriobacteriales	f__Atopobiaceae	g__Olegusella	s__Olegusella massiliensis	100	0	0	0	0	0	0	0	0	0
Human	1776382.3.patric	d__Bacteria	p__Firmicutes_A	c__Clostridia	o__Oscillospirales	f__Acutalibacteraceae	g__Acutalibacter	s__Acutalibacter timonensis	98.66	0.34	0	0	0	0	0	0	0	0
Human	1776385.3.patric	d__Bacteria	p__Firmicutes_A	c__Clostridia	o__Clostridiales	f__Clostridiaceae	g__Clostridium_H	s__Clostridium_H massiliodielmoense	100	2.07	0	0	0	0	0	0	0	0
Human	1776390.3.patric	d__Bacteria	p__Firmicutes_A	c__Clostridia	o__Tissierellales	f__Peptoniphilaceae	g__Peptoniphilus_C	s__Peptoniphilus_C pacaensis	98.95	0	0	0	0	0	0	0	0	0
Human	1780379.4.patric	d__Bacteria	p__Firmicutes	c__Bacilli	o__Erysipelotrichales	f__Erysipelatoclostridiaceae	g__CHKCI006	s__CHKCI006 sp900018345	100	2.43	0	0	0	0	0	0	0	0
Human	1785995.3.patric	d__Bacteria	p__Firmicutes	c__Bacilli	o__Staphylococcales	f__Gemellaceae	g__Gemella	s__Gemella massiliensis	98.28	0	0	0	0	0	0	0	0	0
Human	1805472.4.patric	d__Bacteria	p__Firmicutes_A	c__Clostridia	o__Clostridiales	f__Clostridiaceae	g__Clostridium_P	s__Clostridium_P mediterraneense	100	0.81	0	1	0	0	0	0	0	0
Human	1805475.3.patric	d__Bacteria	p__Firmicutes	c__Bacilli	o__Bacillales_B	f__DSM-18226	g__Bacillus_BE	s__Bacillus_BE massilionigeriensis	98.82	0.64	0	0	0	2	0	0	0	0
Human	1806837.3.patric	d__Bacteria	p__Firmicutes_C	c__Negativicutes	o__Selenomonadales	f__Massilibacillaceae	g__Massilibacillus	s__Massilibacillus massiliensis	99.37	0.72	0	0	0	0	0	0	0	0
Human	1807.14.patric	d__Bacteria	p__Actinobacteriota	c__Actinomycetia	o__Mycobacteriales	f__Mycobacteriaceae	g__Mycobacterium	s__Mycobacterium obuense	99.44	0.24	0	1	0	3	0	0	1	0
Human	1816681.4.patric	d__Bacteria	p__Firmicutes	c__Bacilli	o__Paenibacillales	f__Paenibacillaceae	g__Paenibacillus_A	s__Paenibacillus_A tuaregi	99.78	0.06	0	0	0	1	0	0	0	0
Human	1816684.3.patric	d__Bacteria	p__Actinobacteriota	c__Actinomycetia	o__Mycobacteriales	f__Mycobacteriaceae	g__Corynebacterium	s__Corynebacterium pacaense	99.89	0	0	0	0	0	0	0	0	0
Human	1816691.3.patric	d__Bacteria	p__Firmicutes	c__Bacilli	o__Paenibacillales	f__Paenibacillaceae	g__Cohnella	s__Cohnella sp900169535	98.66	0.29	0	0	0	1	0	0	0	0
Human	1816694.3.patric	d__Bacteria	p__Firmicutes_A	c__Clostridia	o__Lachnospirales	f__Lachnospiraceae	g__Extibacter	s__Extibacter muris	98.83	0.58	0	0	0	0	0	0	1	2
Human	1816695.3.patric	d__Bacteria	p__Firmicutes	c__Bacilli	o__Bacillales_B	f__DSM-18226	g__Bacillus_BD	s__Bacillus_BD tuaregi	98.24	4.16	0	0	0	0	0	0	0	0
Human	1816696.3.patric	d__Bacteria	p__Firmicutes	c__Bacilli	o__Bacillales_D	f__Amphibacillaceae	g__Gracilibacillus	s__Gracilibacillus phocaeensis	98.68	0.77	0	0	0	1	0	0	0	0
Human	1823756.3.patric	d__Bacteria	p__Actinobacteriota	c__Actinomycetia	o__Actinomycetales	f__Actinomycetaceae	g__Peptidiphaga	s__Peptidiphaga gingivicola	98.33	0.83	0	0	0	0	0	0	0	0
Human	1834121.3.patric	d__Bacteria	p__Actinobacteriota	c__Actinomycetia	o__Mycobacteriales	f__Mycobacteriaceae	g__Mycobacterium	s__Mycobacterium sp001667265	100	1.2	0	1	0	2	0	0	1	0
Human	1834205.3.patric	d__Bacteria	p__Proteobacteria	c__Gammaproteobacteria	o__Burkholderiales	f__Burkholderiaceae	g__Turicimonas	s__Turicimonas muris	98.75	0	0	0	0	0	0	0	0	0
Human	1841863.3.patric	d__Bacteria	p__Actinobacteriota	c__Coriobacteriia	o__Coriobacteriales	f__Eggerthellaceae	g__Gordonibacter	s__Gordonibacter massiliensis	100	0.2	0	0	0	0	0	0	0	0
Human	1841868.3.patric	d__Bacteria	p__Firmicutes_A	c__Clostridia	o__Oscillospirales	f__Ruminococcaceae	g__Harryflintia	s__Harryflintia acetispora	99.33	0	0	0	0	0	0	0	0	0
Human	1848190.4.patric	d__Bacteria	p__Actinobacteriota	c__Actinomycetia	o__Actinomycetales	f__Micrococcaceae	g__Rothia	s__Rothia sp001683935	99.34	1.32	0	0	0	0	0	0	0	0
Human	1849383.3.patric	d__Bacteria	p__Proteobacteria	c__Gammaproteobacteria	o__Pseudomonadales	f__Moraxellaceae	g__Psychrobacter	s__Psychrobacter sp001652315	99.17	0.27	0	1	0	1	0	0	0	0
Human	1851429.3.patric	d__Bacteria	p__Firmicutes_A	c__Clostridia_A	o__Christensenellales	f__Christensenellaceae	g__Christensenella	s__Christensenella sp001678845	99.19	0.81	0	0	0	0	0	0	0	0
Human	1852365.3.patric	d__Bacteria	p__Fusobacteriota	c__Fusobacteriia	o__Fusobacteriales	f__Fusobacteriaceae	g__Fusobacterium	s__Fusobacterium massiliense	98.88	1.12	0	0	0	0	0	0	0	0
Human	1852368.3.patric	d__Bacteria	p__Bacteroidota	c__Bacteroidia	o__Bacteroidales	f__Bacteroidaceae	g__F0040	s__F0040 sp900095835	97.3	1.49	0	0	0	0	0	0	0	0
Human	1852372.3.patric	d__Bacteria	p__Actinobacteriota	c__Actinomycetia	o__Actinomycetales	f__Actinomycetaceae	g__Varibaculum	s__Varibaculum massiliense	99.53	0.59	0	0	0	0	0	0	0	0
Human	1852374.3.patric	d__Bacteria	p__Firmicutes_A	c__Clostridia	o__Tissierellales	f__Peptoniphilaceae	g__Ezakiella	s__Ezakiella massiliensis	97.09	0	0	0	0	0	0	0	0	0
Human	1852377.3.patric	d__Bacteria	p__Actinobacteriota	c__Actinomycetia	o__Actinomycetales	f__Actinomycetaceae	g__Pauljensenia	s__Pauljensenia marseillensis	100	0.47	0	0	0	0	0	0	0	0
Human	1852383.3.patric	d__Bacteria	p__Firmicutes_A	c__Clostridia	o__Oscillospirales	f__Ruminococcaceae	g__Marseille-P2935	s__Marseille-P2935 sp900104565	97.32	0	0	0	0	0	0	0	0	0
Human	1852384.3.patric	d__Bacteria	p__Firmicutes_A	c__Clostridia	o__Oscillospirales	f__Ruminococcaceae	g__Massilimaliae	s__Massilimaliae massiliensis	98.66	0	0	0	0	0	0	0	0	0
Human	1852387.3.patric	d__Bacteria	p__Firmicutes	c__Bacilli	o__Lactobacillales	f__Streptococcaceae	g__Streptococcus	s__Streptococcus timonensis	99.15	0.06	0	0	0	0	0	0	0	0
Human	1852388.3.patric	d__Bacteria	p__Fusobacteriota	c__Fusobacteriia	o__Fusobacteriales	f__Leptotrichiaceae	g__Leptotrichia	s__Leptotrichia massiliensis	100	1.7	0	0	0	0	0	0	0	0
Human	1855299.3.patric	d__Bacteria	p__Firmicutes_A	c__Clostridia	o__Oscillospirales	f__Oscillospiraceae	g__Dysosmobacter	s__Dysosmobacter sp900115635	98.66	0	0	0	0	0	0	0	0	0
Human	1855327.3.patric	d__Bacteria	p__Firmicutes	c__Bacilli	o__Lactobacillales	f__Streptococcaceae	g__Streptococcus	s__Streptococcus sp900104285	99.47	0.6	0	0	0	0	0	0	0	0
Human	1855371.3.patric	d__Bacteria	p__Proteobacteria	c__Gammaproteobacteria	o__Enterobacterales	f__Enterobacteriaceae	g__Phytobacter	s__Phytobacter palmae	99.17	1.23	0	0	0	0	0	0	0	0
Human	1855374.3.patric	d__Bacteria	p__Firmicutes_A	c__Clostridia	o__Lachnospirales	f__Lachnospiraceae	g__NK4A144	s__NK4A144 sp900114405	98.55	0.48	0	0	0	0	0	0	0	0
Human	1859695.3.patric	d__Bacteria	p__Proteobacteria	c__Gammaproteobacteria	o__Enterobacterales	f__Pasteurellaceae	g__Haemophilus_D	s__Haemophilus_D sp001679485	99.89	0.23	0	0	0	0	0	0	0	0
Human	1860161.3.patric	d__Bacteria	p__Firmicutes	c__Bacilli	o__Lactobacillales	f__Streptococcaceae	g__Streptococcus	s__Streptococcus sp001650315	99.74	1.01	0	0	0	0	0	0	0	0
Human	186189.5.patric	d__Bacteria	p__Actinobacteriota	c__Actinomycetia	o__Actinomycetales	f__Actinomycetaceae	g__Pauljensenia	s__Pauljensenia sp001072465	100	0.47	0	0	0	0	0	0	0	0
Human	1870984.4.patric	d__Bacteria	p__Firmicutes_A	c__Clostridia	o__Tissierellales	f__Peptoniphilaceae	g__Anaerococcus	s__Anaerococcus mediterraneensis	99.27	0.15	0	0	0	0	0	0	0	0
Human	1870985.3.patric	d__Bacteria	p__Actinobacteriota	c__Coriobacteriia	o__Coriobacteriales	f__Eggerthellaceae	g__Arabia	s__Arabia massiliensis	99.19	0	0	0	0	0	0	0	0	0
Human	1870987.3.patric	d__Bacteria	p__Actinobacteriota	c__Coriobacteriia	o__Coriobacteriales	f__Coriobacteriaceae	g__Collinsella	s__Collinsella vaginalis	95.3	3.98	0	0	0	0	0	0	0	0
Human	1870991.3.patric	d__Bacteria	p__Firmicutes_A	c__Clostridia	o__Oscillospirales	f__Ruminococcaceae	g__Massilioclostridium	s__Massilioclostridium coli	98.66	0	0	0	0	0	0	0	0	0
Human	1870994.3.patric	d__Bacteria	p__Actinobacteriota	c__Actinomycetia	o__Actinomycetales	f__Actinomycetaceae	g__Varibaculum	s__Varibaculum timonense	99.29	0.47	0	0	0	0	0	0	0	0
Human	1870997.3.patric	d__Bacteria	p__Firmicutes_A	c__Clostridia	o__Peptostreptococcales	f__Anaerovoracaceae	g__Alterileibacterium	s__Alterileibacterium massiliense	97.87	0.71	0	0	0	0	0	0	0	0
Human	1871014.3.patric	d__Bacteria	p__Actinobacteriota	c__Actinomycetia	o__Actinomycetales	f__Actinomycetaceae	g__Arcanobacterium_A	s__Arcanobacterium_A urinimassiliense	99.71	0	0	0	0	0	0	0	0	0
Human	1871015.3.patric	d__Bacteria	p__Firmicutes_A	c__Clostridia	o__Oscillospirales	f__Oscillospiraceae	g__Marseille-P3106	s__Marseille-P3106 sp900169975	97.99	0.36	0	0	0	0	0	0	0	0
Human	1871017.3.patric	d__Bacteria	p__Firmicutes_A	c__Clostridia	o__Tissierellales	f__Peptoniphilaceae	g__Peptoniphilus_C	s__Peptoniphilus_C urinimassiliensis	98.95	0	0	0	0	0	0	0	0	0
Human	1871029.3.patric	d__Bacteria	p__Firmicutes_A	c__Clostridia	o__Oscillospirales	f__Butyricicoccaceae	g__Intestinibacillus	s__Intestinibacillus massiliensis	92.95	1.51	0	0	0	0	0	0	0	0
Human	1871033.3.patric	d__Bacteria	p__Actinobacteriota	c__Coriobacteriia	o__Coriobacteriales	f__Atopobiaceae	g__Olsenella	s__Olsenella urininfantis	99.73	0	0	0	0	0	0	0	0	0
Human	1882754.4.patric	d__Bacteria	p__Firmicutes_A	c__Clostridia	o__Oscillospirales	f__Ruminococcaceae	g__Bittarella	s__Bittarella massiliensis	95.3	0	0	0	0	0	0	0	0	0
Human	1889813.3.patric	d__Bacteria	p__Chloroflexota	c__Anaerolineae	o__Anaerolineales	f__Anaerolineaceae	g__Flexilinea	s__Flexilinea sp001717545	91.82	3.64	0	0	0	0	0	0	0	0
Human	1891914.15.patric	d__Bacteria	p__Firmicutes	c__Bacilli	o__Lactobacillales	f__Streptococcaceae	g__Streptococcus	s__Streptococcus oralis_D	99.87	0.2	0	0	0	0	0	0	0	0
Human	1891914.8.patric	d__Bacteria	p__Firmicutes	c__Bacilli	o__Lactobacillales	f__Streptococcaceae	g__Streptococcus	s__Streptococcus oralis_N	99.87	0.27	0	0	0	0	0	0	0	0
Human	1895745.3.patric	d__Bacteria	p__Bacteroidota	c__Bacteroidia	o__Flavobacteriales	f__Weeksellaceae	g__Kaistella	s__Kaistella sp001898255	99.39	1.23	0	0	0	0	0	0	0	0
Human	1895850.3.patric	d__Bacteria	p__Proteobacteria	c__Alphaproteobacteria	o__Sphingomonadales	f__Sphingomonadaceae	g__Sphingomonas	s__Sphingomonas leidyi	99.86	2.59	0	0	0	0	0	0	0	0
Human	1895865.3.patric	d__Bacteria	p__Proteobacteria	c__Gammaproteobacteria	o__Burkholderiales	f__Burkholderiaceae	g__Variovorax	s__Variovorax sp001899795	100	0.53	0	0	0	0	0	0	0	0
Human	1895900.3.patric	d__Bacteria	p__Proteobacteria	c__Alphaproteobacteria	o__Sphingomonadales	f__Sphingomonadaceae	g__Novosphingobium	s__Novosphingobium sp001898925	99.29	1.76	0	0	0	0	0	0	0	0
Human	1896200.3.patric	d__Bacteria	p__Fibrobacterota	c__Fibrobacteria	o__Fibrobacterales	f__Fibrobacteraceae	g__Fibrobacter_A	s__Fibrobacter_A intestinalis	99.39	0	0	0	0	0	0	0	0	0
Human	1896211.3.patric	d__Bacteria	p__Fibrobacterota	c__Fibrobacteria	o__Fibrobacterales	f__Fibrobacteraceae	g__Fibrobacter	s__Fibrobacter sp900142465	100	0.55	0	0	0	0	0	0	0	0
Human	1897011.3.patric	d__Bacteria	p__Firmicutes_A	c__Clostridia	o__Oscillospirales	f__Oscillospiraceae	g__Dysosmobacter	s__Dysosmobacter sp001916835	90.49	0	0	0	0	0	0	0	0	0
Human	1897025.3.patric	d__Bacteria	p__Verrucomicrobiota	c__Verrucomicrobiae	o__Opitutales	f__CAG-312	g__CAG-312	s__CAG-312 sp001917305	93.92	0.68	0	0	0	0	0	0	0	0
Human	1898207.3.patric	d__Bacteria	p__Firmicutes_A	c__Clostridia_A	o__Christensenellales	f__CAG-74	g__GCA-900199385	s__GCA-900199385 sp900176495	97.2	0.47	0	0	0	0	0	0	0	0
Human	1902136.3.patric	d__Bacteria	p__Firmicutes	c__Bacilli	o__Lactobacillales	f__Streptococcaceae	g__Streptococcus	s__Streptococcus sp002355895	99.87	0.2	0	0	0	0	0	0	0	0
Human	1903261.3.patric	d__Bacteria	p__Desulfobacterota	c__Desulfovibrionia	o__Desulfovibrionales	f__Desulfovibrionaceae	g__Mailhella	s__Mailhella massiliensis	98.7	2.37	0	0	0	0	0	0	0	0
Human	1907659.3.patric	d__Bacteria	p__Firmicutes_A	c__Clostridia	o__Lachnospirales	f__Lachnospiraceae	g__Blautia	s__Blautia sp900120295	99.36	0	0	0	0	0	0	0	0	0
Human	1913445.3.patric	d__Bacteria	p__Actinobacteriota	c__Actinomycetia	o__Actinomycetales	f__Micrococcaceae	g__Glutamicibacter	s__Glutamicibacter nicotianae	99.74	0.8	0	0	0	0	0	0	0	0
Human	1914243.3.patric	d__Bacteria	p__Proteobacteria	c__Gammaproteobacteria	o__Enterobacterales	f__Enterobacteriaceae	g__Citrobacter	s__Citrobacter europaeus	100	0.31	0	0	0	0	0	0	0	0
Human	1916230.3.patric	d__Bacteria	p__Cyanobacteria	c__Vampirovibrionia	o__Gastranaerophilales	f__Gastranaerophilaceae	g__CAG-196	s__CAG-196 sp002102975	99.14	2.51	0	0	0	0	0	0	0	0
Human	1917878.3.patric	d__Bacteria	p__Bacteroidota	c__Bacteroidia	o__Bacteroidales	f__Bacteroidaceae	g__Prevotella	s__Prevotella ihumii	99.32	0.28	0	0	0	0	0	0	0	0
Human	1917880.4.patric	d__Bacteria	p__Proteobacteria	c__Gammaproteobacteria	o__Enterobacterales	f__Enterobacteriaceae	g__Chimaeribacter	s__Chimaeribacter arupi	99.99	0.65	0	0	0	0	0	0	0	0
Human	1930022.4.patric	d__Archaea	p__Halobacteriota	c__Methanomicrobia	o__Methanomicrobiales	f__Methanocorpusculaceae	g__Methanocorpusculum	s__Methanocorpusculum sp001940805	91.85	2.29	0	0	0	0	0	0	0	0
Human	1930023.4.patric	d__Bacteria	p__Firmicutes	c__Bacilli	o__ML615J-28	f__CAG-698	g__Tener-01	s__Tener-01 sp001940985	92	0	0	0	0	0	0	0	0	0
Human	1938604.3.patric	d__Bacteria	p__Proteobacteria	c__Gammaproteobacteria	o__Burkholderiales	f__Aquaspirillaceae	g__Rivicola	s__Rivicola sp002002905	99.57	0.85	0	0	0	0	0	0	0	0
Human	1945634.3.patric	d__Bacteria	p__Firmicutes_A	c__Clostridia	o__Oscillospirales	f__Butyricicoccaceae	g__Butyricicoccus_A	s__Butyricicoccus_A porcorum	98.66	2.68	0	0	0	0	0	0	0	0
Human	1945915.3.patric	d__Bacteria	p__Firmicutes_C	c__Negativicutes	o__Acidaminococcales	f__Acidaminococcaceae	g__Acidaminococcus	s__Acidaminococcus sp900315205	97.6	0	0	0	0	0	0	0	0	0
Human	1945966.3.patric	d__Bacteria	p__Verrucomicrobiota	c__Verrucomicrobiae	o__Verrucomicrobiales	f__Akkermansiaceae	g__Akkermansia	s__Akkermansia muciniphila_A	97.73	0	0	0	0	0	0	0	0	0
Human	1946003.3.patric	d__Bacteria	p__Proteobacteria	c__Gammaproteobacteria	o__Burkholderiales	f__Burkholderiaceae	g__Pulveribacter	s__Pulveribacter sp002434305	99.63	0.31	0	0	0	0	0	0	0	0
Human	1946005.3.patric	d__Bacteria	p__Proteobacteria	c__Gammaproteobacteria	o__Burkholderiales	f__Burkholderiaceae	g__MR-S7	s__MR-S7 sp000400995	95.82	0.17	0	0	0	0	0	0	1	0
Human	1946121.3.patric	d__Bacteria	p__Actinobacteriota	c__Actinomycetia	o__Actinomycetales	f__Brevibacteriaceae	g__Brevibacterium	s__Brevibacterium luteolum	99.59	0.87	0	0	0	0	0	0	0	0
Human	1946130.3.patric	d__Bacteria	p__Proteobacteria	c__Alphaproteobacteria	o__Caulobacterales	f__Caulobacteraceae	g__Brevundimonas	s__Brevundimonas sp002419815	99.59	1.79	0	0	0	0	0	0	0	0
Human	1946245.3.patric	d__Bacteria	p__Firmicutes_A	c__Clostridia_A	o__Christensenellales	f__UBA1750	g__UBA1428	s__UBA1428 sp002329335	90.66	2.55	0	0	0	0	0	0	0	0
Human	1946272.3.patric	d__Bacteria	p__Firmicutes_A	c__Clostridia_A	o__Christensenellales	f__UBA1242	g__UBA4647	s__UBA4647 sp002438625	90.34	3.37	0	0	0	0	0	0	0	0
Human	1946274.3.patric	d__Bacteria	p__Firmicutes_A	c__Clostridia_A	o__Christensenellales	f__Borkfalkiaceae	g__UBA4675	s__UBA4675 sp002405165	95.14	0	0	0	0	0	0	0	0	0
Human	1946283.3.patric	d__Bacteria	p__Firmicutes_A	c__Clostridia_A	o__Christensenellales	f__UBA1242	g__UBA6345	s__UBA6345 sp002437945	92.13	1.69	0	0	0	0	0	0	0	0
Human	1946304.3.patric	d__Bacteria	p__Firmicutes_A	c__Clostridia_A	o__Christensenellales	f__UBA1242	g__UBA7862	s__UBA7862 sp002500135	92.02	0	0	0	0	0	0	0	0	0
Human	1946415.3.patric	d__Bacteria	p__Firmicutes_C	c__Negativicutes	o__Veillonellales	f__Dialisteraceae	g__Dialister	s__Dialister sp002320515	96.78	1.27	0	0	0	0	0	0	0	0
Human	1946466.3.patric	d__Bacteria	p__Proteobacteria	c__Gammaproteobacteria	o__Enterobacterales	f__Enterobacteriaceae	g__Lelliottia	s__Lelliottia lapagei_A	98.81	0.33	0	0	0	0	0	0	0	0
Human	1946507.3.patric	d__Bacteria	p__Firmicutes_A	c__Clostridia	o__Oscillospirales	f__Ruminococcaceae	g__Ruthenibacterium	s__Ruthenibacterium sp002315015	98.64	0.68	0	0	0	0	0	0	0	0
Human	1946528.3.patric	d__Bacteria	p__Fibrobacterota	c__Fibrobacteria	o__Fibrobacterales	f__Fibrobacteraceae	g__UBA1765	s__UBA1765 sp002314675	93.41	3.3	0	0	0	0	0	0	0	0
Human	1946673.3.patric	d__Bacteria	p__Actinobacteriota	c__Actinomycetia	o__Actinomycetales	f__Micrococcaceae	g__Kocuria	s__Kocuria marina	98.03	0	0	0	0	0	0	0	0	0
Human	1946679.3.patric	d__Bacteria	p__Firmicutes	c__Bacilli	o__Bacillales_A	f__Planococcaceae	g__Kurthia	s__Kurthia sp002418445	99.34	0.88	0	0	0	0	0	0	0	0
Human	1946740.3.patric	d__Bacteria	p__Proteobacteria	c__Gammaproteobacteria	o__Enterobacterales	f__Enterobacteriaceae	g__Leclercia	s__Leclercia sp002902985	99.11	0.45	0	0	0	0	0	0	0	0
Human	1946742.3.patric	d__Bacteria	p__Proteobacteria	c__Gammaproteobacteria	o__Enterobacterales	f__Enterobacteriaceae	g__Leclercia	s__Leclercia sp000755535	98.78	0.04	0	0	0	0	0	0	0	0
Human	1946853.3.patric	d__Bacteria	p__Firmicutes_C	c__Negativicutes	o__Veillonellales	f__Megasphaeraceae	g__Megasphaera	s__Megasphaera sp002431345	96.25	1.8	0	0	0	0	0	0	0	0
Human	1947042.3.patric	d__Bacteria	p__Proteobacteria	c__Gammaproteobacteria	o__Enterobacterales	f__Enterobacteriaceae	g__Pantoea	s__Pantoea sp002434205	99.92	0.58	0	0	0	0	0	0	0	0
Human	1947060.3.patric	d__Bacteria	p__Bacteroidota	c__Bacteroidia	o__Sphingobacteriales	f__Sphingobacteriaceae	g__Pedobacter	s__Pedobacter sp002399615	95.33	0.48	0	0	0	0	0	0	0	0
Human	1947069.3.patric	d__Bacteria	p__Firmicutes_A	c__Clostridia	o__Peptostreptococcales	f__Peptostreptococcaceae	g__Clostridioides_A	s__Clostridioides_A sp002390935	97.9	0.7	0	0	0	0	0	0	0	0
Human	1947096.3.patric	d__Bacteria	p__Bacteroidota	c__Bacteroidia	o__Bacteroidales	f__Bacteroidaceae	g__Prevotella	s__Prevotella sp002353825	97.73	1.63	0	0	0	0	0	0	0	0
Human	1947121.3.patric	d__Bacteria	p__Bacteroidota	c__Bacteroidia	o__Bacteroidales	f__Bacteroidaceae	g__Prevotella	s__Prevotella sp900315775	92.62	1.12	0	0	0	0	0	0	0	0
Human	1947168.3.patric	d__Bacteria	p__Bacteroidota	c__Bacteroidia	o__Bacteroidales	f__Bacteroidaceae	g__Prevotella	s__Prevotella sp002407775	93.52	0.34	0	0	0	0	0	0	0	0
Human	1947179.3.patric	d__Bacteria	p__Bacteroidota	c__Bacteroidia	o__Bacteroidales	f__Bacteroidaceae	g__Prevotella	s__Prevotella sp002314055	90.01	0.93	0	0	0	0	0	0	0	0
Human	1947233.3.patric	d__Bacteria	p__Bacteroidota	c__Bacteroidia	o__Bacteroidales	f__Bacteroidaceae	g__Prevotella	s__Prevotella sp002481295	91.62	0.54	0	0	0	0	0	0	0	0
Human	1947239.3.patric	d__Bacteria	p__Bacteroidota	c__Bacteroidia	o__Bacteroidales	f__Bacteroidaceae	g__Prevotella	s__Prevotella sp900316565	92.88	0.05	0	0	0	0	0	0	0	0
Human	1947338.3.patric	d__Bacteria	p__Proteobacteria	c__Gammaproteobacteria	o__Pseudomonadales	f__Pseudomonadaceae	g__Pseudomonas_E	s__Pseudomonas_E sp001320525	98.05	0.64	0	0	0	0	0	0	0	0
Human	1947404.3.patric	d__Bacteria	p__Firmicutes_A	c__Clostridia	o__Oscillospirales	f__Ruminococcaceae	g__UBA1394	s__UBA1394 sp002305725	92.28	0	0	0	0	0	0	0	0	0
Human	1947405.3.patric	d__Bacteria	p__Firmicutes_A	c__Clostridia	o__Oscillospirales	f__Ruminococcaceae	g__UBA1409	s__UBA1409 sp002305045	96.64	1.68	0	0	0	0	0	0	0	0
Human	1947411.3.patric	d__Bacteria	p__Firmicutes_A	c__Clostridia	o__Oscillospirales	f__Ruminococcaceae	g__Ruminococcus	s__Ruminococcus sp002362175	93.85	0	0	0	0	0	0	0	0	0
Human	1947432.3.patric	d__Bacteria	p__Firmicutes_A	c__Clostridia	o__Oscillospirales	f__Ruminococcaceae	g__UBA5884	s__UBA5884 sp002431975	92.21	0	0	0	0	0	0	0	0	0
Human	1947436.3.patric	d__Bacteria	p__Firmicutes_A	c__Clostridia	o__Oscillospirales	f__Ruminococcaceae	g__UBA1409	s__UBA1409 sp002491605	96	0	0	0	0	0	0	0	0	0
Human	1947439.3.patric	d__Bacteria	p__Firmicutes_A	c__Clostridia	o__Oscillospirales	f__Ruminococcaceae	g__Ruminococcus	s__Ruminococcus sp002362135	91.22	0.67	0	0	0	0	0	0	0	0
Human	1947472.3.patric	d__Bacteria	p__Spirochaetota	c__Spirochaetia	o__Sphaerochaetales	f__Sphaerochaetaceae	g__RUG023	s__RUG023 sp900315435	98.78	1.15	0	0	0	0	0	0	0	0
Human	1947491.3.patric	d__Bacteria	p__Bacteroidota	c__Bacteroidia	o__Sphingobacteriales	f__Sphingobacteriaceae	g__Sphingobacterium	s__Sphingobacterium multivorum	100	1.43	0	0	0	0	0	0	0	0
Human	1947492.3.patric	d__Bacteria	p__Bacteroidota	c__Bacteroidia	o__Sphingobacteriales	f__Sphingobacteriaceae	g__Sphingobacterium	s__Sphingobacterium sp002354335	94.6	0	0	0	0	0	0	0	0	0
Human	1947511.3.patric	d__Bacteria	p__Bacteroidota	c__Bacteroidia	o__Sphingobacteriales	f__Sphingobacteriaceae	g__Sphingobacterium	s__Sphingobacterium hotanense	99.37	0	0	0	0	0	0	0	0	0
Human	1947537.3.patric	d__Bacteria	p__Proteobacteria	c__Alphaproteobacteria	o__Sphingomonadales	f__Sphingomonadaceae	g__Sphingopyxis	s__Sphingopyxis granuli	97.2	1.64	0	0	0	0	0	0	0	0
Human	1947571.3.patric	d__Bacteria	p__Proteobacteria	c__Gammaproteobacteria	o__Enterobacterales	f__Succinivibrionaceae	g__Succinivibrio	s__Succinivibrio sp900316175	93.56	1.47	0	0	0	0	0	0	0	0
Human	1947574.3.patric	d__Bacteria	p__Proteobacteria	c__Gammaproteobacteria	o__Enterobacterales	f__Succinivibrionaceae	g__Succinivibrio	s__Succinivibrio sp002449335	97.06	0.88	0	0	0	0	0	0	0	0
Human	1947629.3.patric	d__Bacteria	p__Firmicutes_B	c__Syntrophomonadia	o__Syntrophomonadales	f__Syntrophomonadaceae	g__UBA4844	s__UBA4844 sp002398105	96.99	3.53	0	0	0	0	0	0	0	0
Human	1947730.3.patric	d__Bacteria	p__Spirochaetota	c__Spirochaetia	o__Treponematales	f__Treponemataceae	g__Treponema_D	s__Treponema_D sp002477955	96.85	0.35	0	0	0	0	0	0	0	0
Human	1947732.3.patric	d__Bacteria	p__Spirochaetota	c__Spirochaetia	o__Treponematales	f__Treponemataceae	g__Treponema_D	s__Treponema_D sp002404895	96.85	0	0	0	0	0	0	0	0	0
Human	1947740.3.patric	d__Bacteria	p__Spirochaetota	c__Spirochaetia	o__Treponematales	f__Treponemataceae	g__Treponema_D	s__Treponema_D sp002437725	98.6	0.7	0	0	0	0	0	0	0	0
Human	1947744.3.patric	d__Bacteria	p__Spirochaetota	c__Spirochaetia	o__Treponematales	f__Treponemataceae	g__Treponema_D	s__Treponema_D sp002449305	93.71	0.17	0	0	0	0	0	0	0	0
Human	1948691.3.patric	d__Bacteria	p__Verrucomicrobiota	c__Lentisphaeria	o__Victivallales	f__UBA1829	g__UBA1732	s__UBA1732 sp002315855	90.25	1.35	0	0	0	0	0	0	0	0
Human	1948697.3.patric	d__Bacteria	p__Verrucomicrobiota	c__Lentisphaeria	o__Victivallales	f__UBA1829	g__UBA1829	s__UBA1829 sp002405835	93.21	1.35	0	0	0	0	0	0	0	0
Human	1948728.3.patric	d__Bacteria	p__Verrucomicrobiota	c__Verrucomicrobiae	o__Opitutales	f__CAG-312	g__CAG-312	s__CAG-312 sp002437405	93.24	0	0	0	0	0	0	0	0	0
Human	195.631.patric	d__Bacteria	p__Campylobacterota	c__Campylobacteria	o__Campylobacterales	f__Campylobacteraceae	g__Campylobacter_D	s__Campylobacter_D coli_B	99.25	0.23	0	1	0	0	0	0	0	0
Human	195.916.patric	d__Bacteria	p__Campylobacterota	c__Campylobacteria	o__Campylobacterales	f__Campylobacteraceae	g__Campylobacter_D	s__Campylobacter_D coli_A	98.54	0.15	0	1	0	0	0	0	0	0
Human	1950509.3.patric	d__Bacteria	p__Bacteroidota	c__Bacteroidia	o__Bacteroidales	f__Paludibacteraceae	g__UBA1723	s__UBA1723 sp002371265	99.9	0	0	0	0	0	0	0	0	0
Human	1950530.3.patric	d__Bacteria	p__Bacteroidota	c__Bacteroidia	o__Bacteroidales	f__Paludibacteraceae	g__UBA1723	s__UBA1723 sp002392915	99.19	0	0	0	0	0	0	0	0	0
Human	1950538.3.patric	d__Bacteria	p__Bacteroidota	c__Bacteroidia	o__Bacteroidales	f__Tannerellaceae	g__UBA4116	s__UBA4116 sp002381645	90	1.73	0	0	0	0	0	0	0	0
Human	1950822.3.patric	d__Bacteria	p__Firmicutes_A	c__Clostridia	o__Lachnospirales	f__UBA1390	g__UBA1390	s__UBA1390 sp002305315	95.97	1.45	0	0	0	0	0	0	0	0
Human	1950912.3.patric	d__Bacteria	p__Firmicutes_A	c__Clostridia	o__Oscillospirales	f__Oscillospiraceae	g__CAG-110	s__CAG-110 sp002437585	97.95	2.89	0	0	0	0	0	0	0	0
Human	1950916.3.patric	d__Bacteria	p__Firmicutes_A	c__Clostridia	o__Oscillospirales	f__Oscillospiraceae	g__CAG-110	s__CAG-110 sp002436765	93.26	1.01	0	0	0	0	0	0	0	0
Human	1950933.3.patric	d__Bacteria	p__Firmicutes_A	c__Clostridia	o__Oscillospirales	f__CAG-272	g__CAG-841	s__CAG-841 sp002479075	91.5	0	0	0	0	0	0	0	0	0
Human	1951050.3.patric	d__Bacteria	p__Bacteroidota	c__Bacteroidia	o__Flavobacteriales	f__Weeksellaceae	g__Planobacterium	s__Planobacterium lacus	95.3	1.23	0	0	0	0	0	0	0	0
Human	1951269.3.patric	d__Bacteria	p__Spirochaetota	c__Spirochaetia	o__Sphaerochaetales	f__Sphaerochaetaceae	g__UBA5920	s__UBA5920 sp002406055	94.32	1.14	0	0	0	0	0	0	0	0
Human	1951660.3.patric	d__Bacteria	p__Proteobacteria	c__Gammaproteobacteria	o__Enterobacterales	f__Enterobacteriaceae	g__Mixta	s__Mixta calida	99.95	0.41	0	0	0	0	0	0	0	0
Human	1951673.3.patric	d__Bacteria	p__Proteobacteria	c__Gammaproteobacteria	o__Enterobacterales	f__Enterobacteriaceae	g__Phytobacter	s__Phytobacter ursingii	97.79	1.53	0	0	0	0	0	0	0	0
Human	1951686.3.patric	d__Bacteria	p__Proteobacteria	c__Gammaproteobacteria	o__Enterobacterales	f__Enterobacteriaceae	g__Atlantibacter	s__Atlantibacter subterranea	97.69	0.4	0	0	0	0	0	0	0	0
Human	1951695.3.patric	d__Bacteria	p__Proteobacteria	c__Gammaproteobacteria	o__Enterobacterales	f__Enterobacteriaceae	g__Enterobacter_D	s__Enterobacter_D sp900116015	96.67	0.55	0	0	0	0	0	0	0	0
Human	1951701.3.patric	d__Bacteria	p__Proteobacteria	c__Gammaproteobacteria	o__Enterobacterales	f__Enterobacteriaceae	g__Kosakonia	s__Kosakonia cowanii	98.36	0.72	0	0	0	0	0	0	0	0
Human	1951703.3.patric	d__Bacteria	p__Proteobacteria	c__Gammaproteobacteria	o__Enterobacterales	f__Enterobacteriaceae	g__Pseudescherichia	s__Pseudescherichia vulneris	97.13	0.69	0	0	0	0	0	0	0	0
Human	1951704.3.patric	d__Bacteria	p__Proteobacteria	c__Gammaproteobacteria	o__Enterobacterales	f__Enterobacteriaceae	g__Klebsiella_A	s__Klebsiella_A huaxiensis	95.14	0.93	0	0	0	0	0	0	0	0
Human	1951714.3.patric	d__Bacteria	p__Proteobacteria	c__Gammaproteobacteria	o__Enterobacterales	f__Enterobacteriaceae	g__Pseudescherichia	s__Pseudescherichia sp002298805	97.07	0.2	0	0	0	0	0	0	0	0
Human	1951721.3.patric	d__Bacteria	p__Proteobacteria	c__Gammaproteobacteria	o__Enterobacterales	f__Enterobacteriaceae	g__Pseudescherichia	s__Pseudescherichia sp002918705	94.45	0.52	0	0	0	0	0	0	0	0
Human	1951728.3.patric	d__Bacteria	p__Firmicutes	c__Bacilli	o__Lactobacillales	f__Enterococcaceae	g__Enterococcus_D	s__Enterococcus_D sp001297065	99.62	1.07	0	0	0	0	0	0	0	0
Human	1951827.3.patric	d__Bacteria	p__Bacteroidota	c__Bacteroidia	o__Flavobacteriales	f__Flavobacteriaceae	g__Myroides	s__Myroides sp002360925	94.94	0	0	0	0	0	0	0	0	0
Human	1952044.3.patric	d__Bacteria	p__Firmicutes_A	c__Clostridia	o__Lachnospirales	f__Lachnospiraceae	g__CAG-791	s__CAG-791 sp900321785	96.17	4.53	0	0	0	0	0	0	0	0
Human	1952100.3.patric	d__Bacteria	p__Firmicutes_A	c__Clostridia	o__Lachnospirales	f__Lachnospiraceae	g__Muricomes	s__Muricomes intestini	90.63	1.07	0	0	0	0	0	0	0	0
Human	1952259.3.patric	d__Bacteria	p__Actinobacteriota	c__Actinomycetia	o__Actinomycetales	f__Micrococcaceae	g__Rothia	s__Rothia sp002418375	99.01	0.33	0	0	0	0	0	0	0	0
Human	1952323.3.patric	d__Bacteria	p__Firmicutes_A	c__Clostridia	o__Oscillospirales	f__Acutalibacteraceae	g__Ruminococcus_E	s__Ruminococcus_E sp900319655	98.23	0.67	0	0	0	0	0	0	0	0
Human	1952324.3.patric	d__Bacteria	p__Firmicutes_A	c__Clostridia	o__Oscillospirales	f__Ruminococcaceae	g__UBA3818	s__UBA3818 sp002369315	95.49	0.67	0	0	0	0	0	0	0	0
Human	1952415.3.patric	d__Bacteria	p__Firmicutes_A	c__Clostridia	o__Oscillospirales	f__Acutalibacteraceae	g__UBA6857	s__UBA6857 sp002438505	90.68	0.67	0	0	0	0	0	0	0	0
Human	1952434.3.patric	d__Bacteria	p__Firmicutes_A	c__Clostridia	o__Oscillospirales	f__Acutalibacteraceae	g__Ruminococcus_E	s__Ruminococcus_E sp002493005	95.22	0	0	0	0	0	0	0	0	0
Human	1952455.3.patric	d__Bacteria	p__Bacteroidota	c__Bacteroidia	o__Bacteroidales	f__Bacteroidaceae	g__Prevotella	s__Prevotella sp002317355	92.54	1.44	0	0	0	0	0	0	0	0
Human	1952506.3.patric	d__Bacteria	p__Bacteroidota	c__Bacteroidia	o__Bacteroidales	f__Bacteroidaceae	g__Prevotellamassilia	s__Prevotellamassilia sp002431845	94.16	0.56	0	0	0	0	0	0	0	0
Human	1952528.3.patric	d__Bacteria	p__Bacteroidota	c__Bacteroidia	o__Bacteroidales	f__Bacteroidaceae	g__UBA4372	s__UBA4372 sp002297545	90.18	1.05	0	0	0	0	0	0	0	0
Human	1952582.3.patric	d__Bacteria	p__Bacteroidota	c__Bacteroidia	o__Bacteroidales	f__Muribaculaceae	g__CAG-485	s__CAG-485 sp002404675	94.26	2.65	0	0	0	0	0	0	0	0
Human	1952902.3.patric	d__Bacteria	p__Synergistota	c__Synergistia	o__Synergistales	f__Dethiosulfovibrionaceae	g__Pyramidobacter	s__Pyramidobacter sp002007215	96.61	0	0	0	0	0	0	0	0	0
Human	1960940.3.patric	d__Bacteria	p__Proteobacteria	c__Gammaproteobacteria	o__Pseudomonadales	f__Moraxellaceae	g__Acinetobacter	s__Acinetobacter sp002018365	99.66	0.68	0	0	0	0	0	0	0	0
Human	196164.6.patric	d__Bacteria	p__Actinobacteriota	c__Actinomycetia	o__Mycobacteriales	f__Mycobacteriaceae	g__Corynebacterium	s__Corynebacterium efficiens	99.89	0	0	0	0	0	0	0	0	0
Human	1965545.3.patric	d__Bacteria	p__Firmicutes_A	c__Clostridia	o__Lachnospirales	f__Anaerotignaceae	g__An114	s__An114 sp002161055	98.66	0	0	0	0	0	0	0	0	0
Human	1965555.3.patric	d__Bacteria	p__Firmicutes_A	c__Clostridia	o__Lachnospirales	f__Lachnospiraceae	g__Anaerosacchariphilus	s__Anaerosacchariphilus sp002160825	98.73	2.22	0	0	0	0	0	0	0	0
Human	1965560.3.patric	d__Bacteria	p__Firmicutes_A	c__Clostridia	o__Lachnospirales	f__Lachnospiraceae	g__Anaerosacchariphilus	s__Anaerosacchariphilus sp002160765	99.37	0.32	0	0	0	0	0	0	0	0
Human	1965570.3.patric	d__Bacteria	p__Firmicutes_A	c__Clostridia	o__Oscillospirales	f__Acutalibacteraceae	g__An172	s__An172 sp002160515	98.66	0.22	0	0	0	0	0	0	0	0
Human	1965571.3.patric	d__Bacteria	p__Firmicutes	c__Bacilli	o__Erysipelotrichales	f__Erysipelatoclostridiaceae	g__Erysipelatoclostridium	s__Erysipelatoclostridium sp002160495	100	0	0	0	0	0	0	0	0	0
Human	1965572.3.patric	d__Bacteria	p__Firmicutes_A	c__Clostridia	o__Oscillospirales	f__Oscillospiraceae	g__UBA9475	s__UBA9475 sp002161675	98.99	0	0	0	0	0	0	0	0	0
Human	1965576.3.patric	d__Bacteria	p__Firmicutes_A	c__Clostridia	o__Oscillospirales	f__Oscillospiraceae	g__Lawsonibacter	s__Lawsonibacter sp002160305	99.33	0.67	0	0	0	0	0	0	0	0
Human	1965583.3.patric	d__Bacteria	p__Firmicutes_A	c__Clostridia	o__Lachnospirales	f__Lachnospiraceae	g__UBA7182	s__UBA7182 sp002160135	99.05	0.16	0	0	0	0	0	0	0	0
Human	1965588.3.patric	d__Bacteria	p__Firmicutes_A	c__Clostridia	o__Oscillospirales	f__Ruminococcaceae	g__Anaerofilum	s__Anaerofilum sp002160015	99.32	0.91	0	0	0	0	0	0	0	0
Human	1965591.3.patric	d__Bacteria	p__Synergistota	c__Synergistia	o__Synergistales	f__Synergistaceae	g__An23	s__An23 sp002159945	100	0.85	0	0	0	0	0	0	0	0
Human	1965592.3.patric	d__Bacteria	p__Actinobacteriota	c__Coriobacteriia	o__Coriobacteriales	f__Eggerthellaceae	g__Rubneribacter	s__Rubneribacter sp002159915	100	0	0	0	0	0	0	0	0	0
Human	1965593.3.patric	d__Bacteria	p__Actinobacteriota	c__Coriobacteriia	o__Coriobacteriales	f__Eggerthellaceae	g__Rubneribacter	s__Rubneribacter badeniensis	100	2.42	0	0	0	0	0	0	0	0
Human	1965618.3.patric	d__Bacteria	p__Desulfobacterota	c__Desulfovibrionia	o__Desulfovibrionales	f__Desulfovibrionaceae	g__Desulfovibrio	s__Desulfovibrio sp002159665	96.92	0.13	0	0	0	0	0	0	0	0
Human	1965622.3.patric	d__Bacteria	p__Firmicutes_C	c__Negativicutes	o__Veillonellales	f__Megasphaeraceae	g__Megasphaera	s__Megasphaera stantonii	99.4	1.2	0	0	0	0	0	0	0	0
Human	1965661.3.patric	d__Bacteria	p__Firmicutes_A	c__Clostridia	o__Oscillospirales	f__Oscillospiraceae	g__UBA9475	s__UBA9475 sp002161235	98.99	0	0	0	0	0	0	0	0	0
Human	1965666.3.patric	d__Bacteria	p__Firmicutes_A	c__Clostridia	o__Oscillospirales	f__Oscillospiraceae	g__An92	s__An92 sp002159175	99.33	0.89	0	0	0	0	0	0	0	0
Human	1977277.3.patric	d__Bacteria	p__Firmicutes_A	c__Clostridia	o__Tissierellales	f__Peptoniphilaceae	g__Anaerococcus	s__Anaerococcus sp900232825	98.78	0.61	0	0	0	0	0	0	0	0
Human	1981982.3.patric	d__Bacteria	p__Firmicutes	c__Bacilli	o__Lactobacillales	f__Aerococcaceae	g__Aerococcus	s__Aerococcus sp002252085	98.9	1.1	0	0	0	0	0	0	0	0
Human	1987501.3.patric	d__Bacteria	p__Firmicutes_A	c__Clostridia	o__Oscillospirales	f__Ruminococcaceae	g__Massilimaliae	s__Massilimaliae timonensis	98.66	0	0	0	0	0	0	0	0	0
Human	199.248.patric	d__Bacteria	p__Campylobacterota	c__Campylobacteria	o__Campylobacterales	f__Campylobacteraceae	g__Campylobacter_A	s__Campylobacter_A concisus	99.88	0	0	1	0	0	0	0	0	0
Human	199.475.patric	d__Bacteria	p__Campylobacterota	c__Campylobacteria	o__Campylobacterales	f__Campylobacteraceae	g__Campylobacter_A	s__Campylobacter_A concisus_K	99.26	0.49	0	1	0	0	0	0	0	0
Human	199.476.patric	d__Bacteria	p__Campylobacterota	c__Campylobacteria	o__Campylobacterales	f__Campylobacteraceae	g__Campylobacter_A	s__Campylobacter_A concisus_I	99.88	0.77	0	1	0	0	0	0	0	0
Human	199.478.patric	d__Bacteria	p__Campylobacterota	c__Campylobacteria	o__Campylobacterales	f__Campylobacteraceae	g__Campylobacter_A	s__Campylobacter_A concisus_B	99.88	0	0	1	0	0	0	0	0	0
Human	199.585.patric	d__Bacteria	p__Campylobacterota	c__Campylobacteria	o__Campylobacterales	f__Campylobacteraceae	g__Campylobacter_A	s__Campylobacter_A concisus_E	99.88	0.94	0	1	0	0	0	0	0	0
Human	199.586.patric	d__Bacteria	p__Campylobacterota	c__Campylobacteria	o__Campylobacterales	f__Campylobacteraceae	g__Campylobacter_A	s__Campylobacter_A concisus_W	99.88	0.56	0	1	0	0	0	0	0	0
Human	199.589.patric	d__Bacteria	p__Campylobacterota	c__Campylobacteria	o__Campylobacterales	f__Campylobacteraceae	g__Campylobacter_A	s__Campylobacter_A concisus_I	99.88	0.12	0	1	0	0	0	0	0	0
Human	199.591.patric	d__Bacteria	p__Campylobacterota	c__Campylobacteria	o__Campylobacterales	f__Campylobacteraceae	g__Campylobacter_A	s__Campylobacter_A concisus_L	99.82	0.37	0	1	0	0	0	0	0	0
Human	2018065.3.patric	d__Bacteria	p__Proteobacteria	c__Alphaproteobacteria	o__Acetobacterales	f__Acetobacteraceae	g__Roseomonas	s__Roseomonas mucosa	100	0.17	0	0	0	0	0	0	0	0
Human	2022547.3.patric	d__Bacteria	p__Firmicutes	c__Bacilli	o__Bacillales_B	f__DSM-18226	g__Robertmurraya	s__Robertmurraya siralis	98.85	1.9	0	0	0	0	0	0	0	0
Human	2024222.3.patric	d__Bacteria	p__Bacteroidota	c__Bacteroidia	o__Bacteroidales	f__Bacteroidaceae	g__Prevotella	s__Prevotella sp002251245	98.98	0.09	0	0	0	0	0	0	0	0
Human	2024227.3.patric	d__Bacteria	p__Bacteroidota	c__Bacteroidia	o__Bacteroidales	f__Bacteroidaceae	g__Prevotella	s__Prevotella sp002251385	98.14	0.74	0	0	0	0	0	0	0	0
Human	2026240.3.patric	d__Bacteria	p__Proteobacteria	c__Gammaproteobacteria	o__Enterobacterales	f__Enterobacteriaceae	g__Klebsiella	s__Klebsiella quasivariicola	99.7	0.8	0	0	0	0	0	0	0	0
Human	202789.3.patric	d__Bacteria	p__Actinobacteriota	c__Actinomycetia	o__Actinomycetales	f__Actinomycetaceae	g__Actinobaculum	s__Actinobaculum massiliense	100	0	0	0	0	1	0	0	0	0
Human	202956.9.patric	d__Bacteria	p__Proteobacteria	c__Gammaproteobacteria	o__Pseudomonadales	f__Moraxellaceae	g__Acinetobacter	s__Acinetobacter towneri_A	99.93	0.13	0	0	0	0	0	0	0	0
Human	2032623.3.patric	d__Bacteria	p__Proteobacteria	c__Alphaproteobacteria	o__Rhodobacterales	f__Rhodobacteraceae	g__Paracoccus	s__Paracoccus salipaludis	99.44	0.3	0	0	0	0	0	0	0	0
Human	203275.8.patric	d__Bacteria	p__Bacteroidota	c__Bacteroidia	o__Bacteroidales	f__Tannerellaceae	g__Tannerella	s__Tannerella forsythia	98.91	0	0	0	0	0	0	0	0	0
Human	2035203.3.patric	d__Bacteria	p__Proteobacteria	c__Gammaproteobacteria	o__Burkholderiales	f__Burkholderiaceae	g__Acidovorax	s__Acidovorax sp002754495	99.6	0	0	0	0	0	0	0	0	0
Human	2044604.3.patric	d__Bacteria	p__Bacteroidota	c__Bacteroidia	o__Sphingobacteriales	f__Sphingobacteriaceae	g__Sphingobacterium	s__Sphingobacterium daejeonense	99.37	0.95	0	0	0	0	0	0	0	0
Human	2049589.3.patric	d__Bacteria	p__Proteobacteria	c__Gammaproteobacteria	o__Pseudomonadales	f__Pseudomonadaceae	g__Pseudomonas_E	s__Pseudomonas_E sp002753995	99.59	0.14	0	1	0	0	1	0	0	0
Human	208962.36.patric	d__Bacteria	p__Proteobacteria	c__Gammaproteobacteria	o__Enterobacterales	f__Enterobacteriaceae	g__Escherichia	s__Escherichia albertii	98.6	0.33	0	1	0	0	0	0	0	0
Human	209880.3.patric	d__Bacteria	p__Firmicutes_C	c__Negativicutes	o__Veillonellales	f__Dialisteraceae	g__Allisonella	s__Allisonella histaminiformans	98.73	0	0	0	0	0	0	0	0	0
Human	210.2917.patric	d__Bacteria	p__Campylobacterota	c__Campylobacteria	o__Campylobacterales	f__Helicobacteraceae	g__Helicobacter	s__Helicobacter pylori_C	99.62	0	0	1	0	0	0	0	0	0
[truncated: 3,501 more rows]
