# Supplementary material for: Genome-centric investigation of bile acid metabolizing microbiota of dairy cows and associated diet-induced functional implications
Source: ISME J. 2022 Oct 19;17(1):172–84. doi: 10.1038/s41396-022-01333-5 (PMC9750977; doi:10.1038/s41396-022-01333-5)
Supplement: Supplementary file 17 — Table S10 [file 41396_2022_1333_MOESM17_ESM.xlsx]

## Sheet: Sheet1
Table S10. Genome properties of 368 BSH-carrying metagenome-assembled genomes (MAGs) in six intestinal regions of dairy cows
Genome name	Bin id	Region	Domain	Phylum	Class	Order	Family	Genus	Species	GenProp0119	GenProp1721	GenProp1629	GenProp0001	GenProp0002	GenProp0010	GenProp0021	GenProp0023	GenProp0029	GenProp0030	GenProp0033	GenProp0036	GenProp0037	GenProp0038	GenProp0046	GenProp0047	GenProp0048	GenProp0051	GenProp0052	GenProp0053	GenProp0055	GenProp0057	GenProp0058	GenProp0059	GenProp0061	GenProp0109	GenProp0110	GenProp0111	GenProp0114	GenProp0117	GenProp0118	GenProp0120	GenProp0124	GenProp0125	GenProp0127	GenProp0128	GenProp0129	GenProp0130	GenProp0132	GenProp0135
										PTS transport system	Glutathione-peroxide redox reactions	Propanoyl CoA degradation I	Chorismate biosynthesis via shikimate	Coenzyme F420 utilization	Inteins	CRISPR region	Glyoxylate shunt	Nitrogen fixation	Glutathione biosynthesis	TCA cycle	Biotin biosynthesis	Tryptophan biosynthesis from ribose-5-phosphate	Tetrahydrofolate biosynthesis from GTP and PABA	IPP biosynthesis	IPP biosynthesis via mevalonate	IPP biosynthesis via deoxyxylulose	Urease	Type III secretion	Type II secretion	Polyhydroxyalkanoic acids	NAD(P) biosynthesis from L-aspartate and DHAP	Menaquinone biosynthesis via SEPHCHC	Type I secretion	Lipoprotein system lgt/lsp/lnt	Histidine biosynthesis from ribose-5-phosphate	Purine (inosine-5'-phosphate) biosynthesis from ribose-5-phosphate	Proline biosynthesis from glutamate	Nucleotide excision repair	Arginine biosynthesis from ornithine, carbamoyl-p and aspartate	Ornithine biosynthesis from glutamate, acetylated branch	Pentose phosphate cycle	Pantothenate biosynthesis from aspartate and 2-oxoisovalerate	Lysine biosynthesis via diaminopimelate (DAP)	Tat (Sec-independent) protein export	F1/F0 ATPase	Na+-translocating NADH-quinone reductase	Rnf-type electron transport complex	Transcription termination/antitermination Nus factors	NADH dehydrogenase complex I
MAG11	RGIG608	Duodenum	d__Bacteria	p__Actinobacteriota	c__Actinomycetia	o__Actinomycetales	f__Bifidobacteriaceae	g__Bifidobacterium	s__Bifidobacterium merycicum	2	0	0	1	0	0	0	0	0	0	0	0	2	2	2	0	1	0	0	0	0	2	0	0	0	1	1	2	1	2	2	1	1	1	0	1	0	0	2	0
MAG86	HG_Duodenum-12.concoct.054_sub.contigs	Duodenum	d__Bacteria	p__Bacteroidota	c__Bacteroidia	o__Bacteroidales	f__Bacteroidaceae	g__Ga6A1	s__Ga6A1 sp900102385	0	1	1	1	0	1	0	0	0	0	0	0	1	2	2	0	1	0	0	0	0	1	0	0	1	2	1	1	1	0	1	1	2	1	2	1	1	1	1	0
MAG96	HG_Duodenum-10.metabat2.019.contigs	Duodenum	d__Bacteria	p__Bacteroidota	c__Bacteroidia	o__Bacteroidales	f__Bacteroidaceae	g__Ga6A1	s__Ga6A1 sp900102385	0	1	1	1	0	1	0	0	0	0	0	0	0	2	2	0	1	0	0	0	0	2	0	0	1	1	1	1	1	0	1	1	1	2	2	1	1	2	1	0
MAG2	RGIG632	Duodenum	d__Bacteria	p__Firmicutes	c__Bacilli	o__Erysipelotrichales	f__Erysipelotrichaceae	g__RUG521	s__	2	1	0	1	0	0	0	0	0	0	0	0	0	0	2	0	1	0	0	0	0	1	0	0	2	1	0	0	2	0	0	1	0	0	0	1	0	0	2	0
MAG21	RGIG586	Duodenum	d__Bacteria	p__Firmicutes	c__Bacilli	o__Erysipelotrichales	f__Erysipelotrichaceae	g__UBA636	s__	2	1	0	0	0	0	0	0	0	0	0	0	0	0	2	0	2	0	0	0	0	1	0	0	1	2	0	0	2	0	0	0	0	0	0	1	0	0	0	0
MAG63	RGIG488	Duodenum	d__Bacteria	p__Firmicutes	c__Bacilli	o__Erysipelotrichales	f__Erysipelotrichaceae	g__UBA636	s__UBA636 sp900321955	2	1	0	0	0	0	0	0	0	0	0	0	0	0	2	0	1	0	0	0	0	1	0	0	2	1	0	0	1	0	0	1	0	0	0	1	0	0	1	0
MAG101	HG_Duodenum-10.concoct.045.contigs	Duodenum	d__Bacteria	p__Firmicutes	c__Bacilli	o__Erysipelotrichales	f__Erysipelotrichaceae	g__UBA636	s__UBA636 sp900321955	2	1	0	0	0	0	0	0	0	0	0	0	0	0	2	0	2	0	0	0	0	1	0	0	2	1	0	0	2	0	0	0	0	0	0	1	0	0	1	0
MAG92	HG_Duodenum-10.metabat2.037.contigs	Duodenum	d__Bacteria	p__Firmicutes_A	c__Clostridia	o__Lachnospirales	f__Lachnospiraceae	g__CAG-791	s__CAG-791 sp900317475	2	1	1	2	0	0	0	0	0	0	0	0	1	0	2	0	1	0	0	0	1	1	0	0	2	1	1	2	2	2	2	1	0	1	0	1	0	0	2	0
MAG84	HG_Duodenum-12.concoct.098_sub.contigs	Duodenum	d__Bacteria	p__Firmicutes_A	c__Clostridia	o__Lachnospirales	f__Lachnospiraceae	g__UBA629	s__UBA629 sp900316625	2	1	1	2	0	0	0	0	0	0	0	0	2	0	2	0	2	0	1	0	1	2	0	0	2	1	2	2	2	2	1	1	1	2	0	2	0	1	2	1
MAG13	RGIG604	Duodenum	d__Bacteria	p__Firmicutes_A	c__Clostridia	o__Oscillospirales	f__Acutalibacteraceae	g__RUG592	s__	0	0	1	1	0	1	0	0	0	0	0	1	2	0	2	0	1	0	0	0	0	2	0	0	2	2	1	2	2	2	2	1	0	2	0	1	0	2	1	0
MAG42	RGIG536	Duodenum	d__Bacteria	p__Firmicutes_A	c__Clostridia	o__Oscillospirales	f__Acutalibacteraceae	g__RUG592	s__	0	0	1	1	0	0	2	0	0	0	0	0	1	0	2	0	1	0	0	0	0	1	0	0	1	2	2	1	1	1	2	1	0	2	0	1	0	0	1	0
MAG39	RGIG551	Duodenum	d__Bacteria	p__Firmicutes_A	c__Clostridia	o__Oscillospirales	f__Acutalibacteraceae	g__RUG762	s__	0	0	1	1	0	0	2	0	0	0	0	1	1	1	2	0	1	0	0	0	0	2	0	0	1	1	1	1	2	1	1	1	0	1	0	1	0	1	1	0
MAG32	RGIG566	Duodenum	d__Bacteria	p__Firmicutes_A	c__Clostridia	o__Oscillospirales	f__Acutalibacteraceae	g__RUG762	s__RUG762 sp900316455	2	0	1	1	0	0	0	0	0	0	0	1	1	1	2	0	1	0	0	0	0	2	0	0	2	1	2	2	2	2	2	1	0	1	0	1	0	2	1	0
MAG89	HG_Duodenum-10.metabat2.067.contigs	Duodenum	d__Bacteria	p__Firmicutes_A	c__Clostridia	o__Oscillospirales	f__Acutalibacteraceae	g__Ruminococcus_E	s__	2	1	1	1	0	0	0	0	0	0	0	1	0	0	2	0	2	0	0	0	0	1	0	0	2	1	1	1	2	1	1	1	0	1	0	0	0	1	2	0
MAG48	RGIG519	Duodenum	d__Bacteria	p__Firmicutes_A	c__Clostridia	o__Oscillospirales	f__Acutalibacteraceae	g__Ruminococcus_E	s__Ruminococcus_E sp900100595	2	1	1	1	0	0	0	0	0	0	0	1	1	0	2	0	2	0	0	0	0	1	0	0	2	2	1	2	2	2	2	1	2	1	0	2	0	1	2	0
MAG104	HF_Duodenum-6.concoct.081_sub.contigs	Duodenum	d__Bacteria	p__Firmicutes_A	c__Clostridia	o__Oscillospirales	f__Acutalibacteraceae	g__UBA1213	s__UBA1213 sp900322145	2	0	1	1	0	0	2	0	0	0	0	1	1	0	2	0	1	0	0	0	0	1	0	0	2	1	1	1	1	0	2	1	2	1	0	0	0	1	1	0
MAG59	RGIG499	Duodenum	d__Bacteria	p__Firmicutes_A	c__Clostridia	o__Oscillospirales	f__Ruminococcaceae	g__Ruthenibacterium	s__Ruthenibacterium lactatiformans	1	0	1	1	0	0	2	0	0	0	0	1	0	0	2	0	2	0	0	0	0	1	0	0	2	2	2	2	2	1	0	1	1	2	0	1	0	2	2	0
MAG9	RGIG613	Duodenum	d__Bacteria	p__Firmicutes_A	c__Clostridia	o__Peptostreptococcales	f__Anaerovoracaceae	g__UBA1764	s__	0	1	1	0	0	0	0	0	0	0	0	0	0	0	2	0	1	0	0	0	0	1	0	0	2	0	0	0	1	0	0	0	0	0	0	1	0	1	2	1
MAG69	HG_Duodenum-7.metabat2.064.contigs	Duodenum	d__Bacteria	p__Firmicutes_A	c__Clostridia	o__Saccharofermentanales	f__Saccharofermentanaceae	g__Saccharofermentans	s__	0	1	1	1	0	0	0	0	0	0	0	0	2	2	2	0	2	0	0	0	0	0	0	0	2	1	1	2	1	2	2	1	0	1	0	1	0	0	2	0
MAG47	RGIG526	Duodenum	d__Bacteria	p__Patescibacteria	c__Saccharimonadia	o__Saccharimonadales	f__Saccharimonadaceae	g__UBA2866	s__	0	1	0	0	0	0	0	0	0	0	0	0	0	0	0	0	0	0	0	0	0	0	0	0	0	0	0	0	1	0	0	0	0	0	0	0	0	0	2	0
MAG169	HG_Jejunum-12.concoct.120.contigs	Jejunum	d__Archaea	p__Methanobacteriota	c__Methanobacteria	o__Methanobacteriales	f__Methanobacteriaceae	g__Methanobrevibacter	s__Methanobrevibacter sp900314635	0	0	1	1	2	0	0	0	0	0	0	1	1	0	2	1	0	0	0	0	1	1	0	0	0	1	1	0	1	2	1	0	0	1	0	0	0	0	0	0
MAG136	RGIG643	Jejunum	d__Bacteria	p__Actinobacteriota	c__Actinomycetia	o__Actinomycetales	f__Bifidobacteriaceae	g__Bifidobacterium	s__Bifidobacterium globosum	2	0	0	1	0	0	2	0	0	0	0	0	1	0	2	0	1	0	0	0	0	1	0	0	1	1	1	2	1	2	2	2	1	1	0	1	0	0	2	0
MAG160	HG_Jejunum-12.metabat2.086.contigs	Jejunum	d__Bacteria	p__Actinobacteriota	c__Coriobacteriia	o__Coriobacteriales	f__Atopobiaceae	g__	s__	2	1	1	1	0	0	1	0	0	0	0	0	0	1	2	0	1	0	0	0	0	1	0	0	2	1	1	1	1	0	1	1	0	2	2	1	0	1	1	0
MAG139	HG_Jejunum-9.metabat2.055.contigs	Jejunum	d__Bacteria	p__Bacteroidota	c__Bacteroidia	o__Bacteroidales	f__UBA932	g__RC9	s__RC9 sp900316045	0	1	1	1	0	0	0	0	0	0	0	0	1	1	2	0	1	0	0	0	0	1	0	0	1	2	1	0	2	0	1	1	0	1	2	1	2	2	1	0
MAG150	HG_Jejunum-9.concoct.001.contigs	Jejunum	d__Bacteria	p__Elusimicrobiota	c__Elusimicrobia	o__Elusimicrobiales	f__Elusimicrobiaceae	g__UBA1436	s__	2	0	0	0	0	0	0	0	0	0	0	0	0	1	2	0	1	0	0	0	0	1	0	0	2	0	0	0	1	0	1	1	0	1	0	2	0	0	1	0
MAG155	HG_Jejunum-7.maxbin.064.contigs	Jejunum	d__Bacteria	p__Elusimicrobiota	c__Elusimicrobia	o__Elusimicrobiales	f__Elusimicrobiaceae	g__UBA1436	s__	1	1	0	0	0	1	0	0	0	0	0	1	0	1	2	0	2	0	1	0	0	1	0	0	2	1	0	2	1	0	1	0	0	1	0	1	0	0	1	0
MAG148	HG_Jejunum-9.concoct.145.contigs	Jejunum	d__Bacteria	p__Firmicutes	c__Bacilli	o__Erysipelotrichales	f__Erysipelotrichaceae	g__Bulleidia	s__Bulleidia massiliensis	1	1	0	1	0	0	0	0	0	0	0	0	0	0	2	0	2	0	0	0	1	1	0	0	1	1	1	1	1	0	0	0	1	1	0	1	0	1	2	0
MAG138	RGIG638	Jejunum	d__Bacteria	p__Firmicutes	c__Bacilli	o__Erysipelotrichales	f__Erysipelotrichaceae	g__UBA636	s__	2	1	0	0	0	0	0	0	0	0	0	0	0	0	2	0	1	0	0	0	0	1	0	0	2	1	0	0	1	0	0	0	0	0	0	1	0	0	1	0
MAG133	RGIG663	Jejunum	d__Bacteria	p__Firmicutes	c__Bacilli	o__Haloplasmatales	f__Turicibacteraceae	g__Turicibacter	s__	2	0	1	2	0	0	0	0	0	0	0	0	0	2	2	0	1	0	0	0	0	1	0	0	2	0	1	0	2	0	0	1	0	1	0	2	0	1	2	0
MAG161	HG_Jejunum-12.metabat2.081.contigs	Jejunum	d__Bacteria	p__Firmicutes_A	c__Clostridia	o__Lachnospirales	f__Lachnospiraceae	g__Eubacterium_H	s__Eubacterium_H sp900318405	2	0	1	2	0	0	0	0	0	0	0	1	1	0	2	0	2	0	0	0	1	1	0	0	2	2	1	2	2	2	2	1	0	1	0	1	0	1	2	1
MAG143	HG_Jejunum-9.metabat2.032.contigs	Jejunum	d__Bacteria	p__Firmicutes_A	c__Clostridia	o__Lachnospirales	f__Lachnospiraceae	g__UBA629	s__UBA629 sp900316665	2	1	1	2	0	0	2	0	0	0	0	1	1	0	2	0	1	0	0	0	1	2	0	0	2	1	2	2	2	1	2	1	0	2	0	2	0	1	2	0
MAG158	HG_Jejunum-7.concoct.111_sub.contigs	Jejunum	d__Bacteria	p__Firmicutes_A	c__Clostridia	o__Oscillospirales	f__Oscillospiraceae	g__NK3B98	s__	1	1	1	1	0	0	2	0	0	0	0	1	1	1	2	0	1	0	0	0	1	1	0	0	2	2	1	2	2	0	1	0	1	1	0	1	0	0	1	0
MAG130	RGIG666	Jejunum	d__Bacteria	p__Firmicutes_A	c__Clostridia	o__Oscillospirales	f__Oscillospiraceae	g__UBA1777	s__	1	1	1	1	0	0	0	0	0	0	0	1	1	0	2	0	1	0	1	0	1	1	0	0	2	1	1	2	1	2	2	1	1	1	1	1	0	1	1	1
MAG167	HG_Jejunum-12.metabat2.007.contigs	Jejunum	d__Bacteria	p__Firmicutes_A	c__Clostridia	o__Oscillospirales	f__Ruminococcaceae	g__	s__	1	0	1	1	0	0	0	0	0	0	0	1	0	0	2	0	2	0	0	0	0	1	0	0	1	2	1	0	2	0	0	0	0	0	0	0	0	0	2	0
MAG153	HG_Jejunum-7.metabat2.048_sub.contigs	Jejunum	d__Bacteria	p__Firmicutes_A	c__Clostridia	o__Saccharofermentanales	f__Saccharofermentanaceae	g__Saccharofermentans	s__	0	0	1	0	0	0	0	0	0	0	0	1	2	2	2	0	1	0	0	0	1	1	0	0	2	2	1	1	2	2	2	0	0	1	0	1	0	0	2	0
MAG163	HG_Jejunum-12.metabat2.073.contigs	Jejunum	d__Bacteria	p__Firmicutes_A	c__Clostridia	o__Saccharofermentanales	f__Saccharofermentanaceae	g__Saccharofermentans	s__	0	1	1	1	0	0	0	0	0	0	0	1	1	2	2	0	1	0	0	0	0	1	0	0	2	2	1	1	2	1	2	0	0	1	0	1	0	0	1	0
MAG179	HF_Ileum-6.metabat2.007_sub.contigs	Ileum	d__Archaea	p__Methanobacteriota	c__Methanobacteria	o__Methanobacteriales	f__Methanobacteriaceae	g__Methanobrevibacter	s__Methanobrevibacter sp900314635	0	1	1	2	2	0	2	0	0	0	0	1	1	0	2	1	0	0	0	0	1	2	0	0	0	1	1	0	2	1	2	0	0	2	0	0	0	0	0	0
MAG176	HG_Ileum-8.metabat2.009.contigs	Ileum	d__Bacteria	p__Actinobacteriota	c__Actinomycetia	o__Actinomycetales	f__Bifidobacteriaceae	g__Bifidobacterium	s__Bifidobacterium globosum	1	0	0	1	0	0	0	0	0	0	0	0	1	0	2	0	1	0	0	0	0	1	0	0	1	1	1	0	1	2	1	1	1	1	0	1	0	0	1	0
MAG178	HG_Ileum-11.metabat2.008.contigs	Ileum	d__Bacteria	p__Actinobacteriota	c__Actinomycetia	o__Actinomycetales	f__Bifidobacteriaceae	g__Bifidobacterium	s__Bifidobacterium globosum	2	0	0	1	0	0	0	0	0	0	0	0	1	0	2	0	1	0	0	0	0	1	0	0	1	1	1	2	1	2	2	2	1	1	0	1	0	0	2	0
MAG181	HF_Ileum-3.metabat2.003_sub.contigs	Ileum	d__Bacteria	p__Firmicutes_A	c__Clostridia	o__Clostridiales	f__Clostridiaceae	g__Clostridium	s__	1	0	1	1	0	0	0	0	1	0	0	0	0	0	2	0	1	2	0	0	0	1	0	0	0	1	0	2	2	0	1	0	0	2	0	0	0	0	2	1
MAG257	HG_Cecum-8.metabat2.037.contigs	Cecum	d__Archaea	p__Halobacteriota	c__Methanomicrobia	o__Methanomicrobiales	f__Methanocorpusculaceae	g__Methanocorpusculum	s__	0	0	1	1	2	0	0	0	1	0	0	1	1	0	2	1	0	0	0	0	1	2	0	0	0	2	1	0	2	2	2	0	1	2	0	0	0	0	0	1
MAG339	HG_Cecum-10.metabat2.093.contigs	Cecum	d__Archaea	p__Halobacteriota	c__Methanomicrobia	o__Methanomicrobiales	f__Methanocorpusculaceae	g__Methanocorpusculum	s__	0	0	1	1	2	0	0	0	1	0	0	1	1	0	2	1	0	0	0	0	1	2	0	0	0	2	1	0	2	2	2	0	1	2	0	0	0	0	0	1
MAG249	HG_Cecum-9.concoct.187.contigs	Cecum	d__Archaea	p__Methanobacteriota	c__Methanobacteria	o__Methanobacteriales	f__Methanobacteriaceae	g__Methanobrevibacter	s__Methanobrevibacter sp900314635	0	1	1	1	2	0	2	0	0	0	0	1	1	0	2	1	0	0	0	0	1	1	0	0	0	2	1	0	2	2	1	0	0	1	0	0	0	0	0	0
MAG294	HG_Cecum-7.concoct.220.contigs	Cecum	d__Archaea	p__Methanobacteriota	c__Methanobacteria	o__Methanobacteriales	f__Methanobacteriaceae	g__Methanobrevibacter	s__Methanobrevibacter sp900314635	0	0	1	1	2	0	0	0	0	0	0	1	1	0	0	0	0	0	0	0	1	2	0	0	0	1	1	0	1	2	1	0	0	1	0	0	0	0	0	0
MAG314	HG_Cecum-12.concoct.019.contigs	Cecum	d__Archaea	p__Methanobacteriota	c__Methanobacteria	o__Methanobacteriales	f__Methanobacteriaceae	g__Methanobrevibacter	s__Methanobrevibacter sp900314635	0	1	1	1	2	0	0	0	0	0	0	1	1	0	0	0	0	0	0	0	1	2	0	0	0	2	1	0	1	2	2	0	0	2	0	0	0	0	0	0
MAG365	HF_Cecum-6.concoct.076.contigs	Cecum	d__Archaea	p__Methanobacteriota	c__Methanobacteria	o__Methanobacteriales	f__Methanobacteriaceae	g__Methanobrevibacter	s__Methanobrevibacter sp900314635	0	1	1	2	2	0	0	0	0	0	0	1	1	0	2	1	0	0	0	0	1	2	0	0	0	1	1	0	2	2	1	0	0	1	0	1	0	0	0	0
MAG220	RGIG157	Cecum	d__Bacteria	p__Bacteroidota	c__Bacteroidia	o__Bacteroidales	f__Bacteroidaceae	g__Prevotella	s__	0	1	2	1	0	0	0	0	0	0	0	0	0	2	2	0	2	0	0	0	0	2	1	0	1	1	1	1	1	0	1	1	2	1	1	1	0	1	2	1
MAG189	RGIG264	Cecum	d__Bacteria	p__Bacteroidota	c__Bacteroidia	o__Bacteroidales	f__Barnesiellaceae	g__Barnesiella	s__	0	0	2	0	0	0	0	0	0	0	0	0	0	2	2	0	1	0	0	0	0	2	0	0	1	0	1	0	2	0	0	1	2	1	0	2	2	1	1	1
MAG353	HG_Cecum-10.concoct.203.contigs	Cecum	d__Bacteria	p__Bacteroidota	c__Bacteroidia	o__Bacteroidales	f__Barnesiellaceae	g__Barnesiella	s__	0	0	2	1	0	0	0	0	0	0	0	0	0	2	2	0	2	0	0	0	0	2	0	0	1	0	1	0	1	0	0	1	2	1	0	2	1	1	2	1
MAG332	HG_Cecum-11.concoct.097.contigs	Cecum	d__Bacteria	p__Bacteroidota	c__Bacteroidia	o__Bacteroidales	f__Muribaculaceae	g__	s__	0	0	2	1	0	0	0	0	0	0	0	0	0	2	2	0	2	0	0	0	0	2	0	0	1	1	1	0	2	0	1	1	2	1	1	1	1	1	1	1
MAG413	HF_Cecum-3.concoct.221.contigs	Cecum	d__Bacteria	p__Bacteroidota	c__Bacteroidia	o__Bacteroidales	f__Muribaculaceae	g__	s__	0	0	2	0	0	0	0	0	0	0	0	0	0	2	2	0	1	0	0	0	0	2	0	0	1	1	1	0	1	0	0	1	2	1	2	2	1	1	1	1
MAG361	HF_Cecum-6.concoct.189.contigs	Cecum	d__Bacteria	p__Bacteroidota	c__Bacteroidia	o__Bacteroidales	f__Muribaculaceae	g__CAG-485	s__	0	0	2	1	0	0	0	0	0	0	0	0	0	2	2	0	2	0	0	0	0	2	0	0	1	1	1	0	1	0	0	1	2	1	2	2	2	1	1	1
MAG197	RGIG222	Cecum	d__Bacteria	p__Bacteroidota	c__Bacteroidia	o__Bacteroidales	f__Muribaculaceae	g__CAG-485	s__	0	0	2	1	0	0	0	0	0	0	0	0	0	2	2	0	1	0	0	0	0	2	0	0	1	1	1	0	1	0	0	1	2	1	1	2	1	1	1	1
MAG265	HG_Cecum-8.concoct.162.contigs	Cecum	d__Bacteria	p__Bacteroidota	c__Bacteroidia	o__Bacteroidales	f__Muribaculaceae	g__CAG-485	s__	0	0	2	1	0	0	0	0	0	0	0	0	0	2	2	0	2	0	0	0	0	2	0	0	1	1	1	0	2	0	0	1	2	1	2	2	1	1	1	1
MAG297	HG_Cecum-7.concoct.192.contigs	Cecum	d__Bacteria	p__Bacteroidota	c__Bacteroidia	o__Bacteroidales	f__Muribaculaceae	g__CAG-485	s__	0	0	2	1	0	0	0	0	0	0	0	0	0	2	2	0	1	0	0	0	0	1	0	0	1	1	1	0	2	0	0	1	2	1	2	1	2	1	1	1
MAG312	HG_Cecum-12.concoct.072.contigs	Cecum	d__Bacteria	p__Bacteroidota	c__Bacteroidia	o__Bacteroidales	f__Muribaculaceae	g__CAG-485	s__	0	0	2	1	0	0	0	0	0	0	0	0	0	2	2	0	1	0	0	0	0	1	0	0	1	1	1	0	2	0	0	1	2	1	2	2	2	1	1	1
MAG355	HG_Cecum-10.concoct.130.contigs	Cecum	d__Bacteria	p__Bacteroidota	c__Bacteroidia	o__Bacteroidales	f__Muribaculaceae	g__CAG-485	s__	0	0	1	1	0	0	0	0	0	0	0	0	0	1	2	0	1	0	0	0	0	2	0	0	1	0	1	0	0	0	0	0	2	1	2	1	0	1	1	1
MAG395	HF_Cecum-4.concoct.022.contigs	Cecum	d__Bacteria	p__Bacteroidota	c__Bacteroidia	o__Bacteroidales	f__Muribaculaceae	g__CAG-485	s__	0	0	2	1	0	0	0	0	0	0	0	0	0	2	2	0	1	0	0	0	0	2	0	0	1	1	1	0	1	0	0	1	2	1	1	1	1	1	1	1
MAG246	HG_Cecum-9.concoct.220.contigs	Cecum	d__Bacteria	p__Bacteroidota	c__Bacteroidia	o__Bacteroidales	f__Muribaculaceae	g__M3	s__	0	0	2	1	0	0	0	0	0	0	0	0	0	2	2	0	1	0	0	0	0	2	0	0	1	2	1	2	2	0	1	0	2	1	2	2	0	0	1	1
MAG398	HF_Cecum-4.concoct.015.contigs	Cecum	d__Bacteria	p__Bacteroidota	c__Bacteroidia	o__Bacteroidales	f__Muribaculaceae	g__M3	s__	0	0	2	1	0	0	0	0	0	0	0	0	0	2	2	0	2	0	0	0	0	2	0	0	1	2	1	2	2	0	1	0	2	1	2	2	0	0	1	1
MAG263	HG_Cecum-8.concoct.187.contigs	Cecum	d__Bacteria	p__Bacteroidota	c__Bacteroidia	o__Bacteroidales	f__Muribaculaceae	g__Muribaculum	s__	0	0	1	1	0	0	0	0	0	0	0	0	0	2	2	0	1	0	0	0	0	1	0	0	1	1	1	1	1	0	1	1	1	1	2	2	0	0	1	1
MAG416	HF_Cecum-3.concoct.111.contigs	Cecum	d__Bacteria	p__Bacteroidota	c__Bacteroidia	o__Bacteroidales	f__P3	g__UBA3388	s__UBA3388 sp002358835	0	0	2	1	0	0	2	0	0	0	0	0	0	2	2	0	1	0	0	0	0	2	0	0	1	1	1	0	2	0	0	1	2	1	0	2	2	2	2	0
MAG351	HG_Cecum-10.concoct.241.contigs	Cecum	d__Bacteria	p__Bacteroidota	c__Bacteroidia	o__Bacteroidales	f__P3	g__UBA3388	s__UBA3388 sp002358835	0	0	2	0	0	0	0	0	0	0	0	0	0	2	2	0	1	0	0	0	0	2	0	0	1	1	1	0	2	0	0	1	2	1	0	2	2	2	2	0
MAG364	HF_Cecum-6.concoct.109.contigs	Cecum	d__Bacteria	p__Bacteroidota	c__Bacteroidia	o__Bacteroidales	f__P3	g__UBA3388	s__UBA3388 sp002358835	0	0	2	1	0	0	2	0	0	0	0	0	0	2	2	0	1	0	0	0	0	2	0	0	1	1	1	0	2	0	0	1	2	1	1	2	2	2	2	0
MAG388	HF_Cecum-4.concoct.175.contigs	Cecum	d__Bacteria	p__Bacteroidota	c__Bacteroidia	o__Bacteroidales	f__P3	g__UBA3388	s__UBA3388 sp002358835	0	0	2	1	0	2	2	0	0	0	0	0	0	2	2	0	1	0	0	0	0	2	0	0	1	1	1	0	2	0	0	1	2	1	1	2	2	2	1	0
MAG306	HG_Cecum-12.metabat2.052.contigs	Cecum	d__Bacteria	p__Bacteroidota	c__Bacteroidia	o__Bacteroidales	f__Paludibacteraceae	g__	s__	0	0	1	1	0	0	1	0	0	0	0	0	0	2	2	0	2	0	0	0	0	2	1	0	1	2	1	2	2	0	1	0	2	1	1	1	2	0	2	0
MAG230	RGIG125	Cecum	d__Bacteria	p__Bacteroidota	c__Bacteroidia	o__Bacteroidales	f__Paludibacteraceae	g__RF16	s__	0	0	1	1	0	0	0	0	0	0	0	0	0	2	2	0	1	0	0	0	0	2	0	0	0	0	1	0	2	0	0	1	2	1	0	0	0	1	2	0
MAG447	HF_Cecum-1.concoct.018.contigs	Cecum	d__Bacteria	p__Bacteroidota	c__Bacteroidia	o__Bacteroidales	f__Paludibacteraceae	g__UBA1181	s__	0	0	1	1	0	0	2	0	0	0	0	0	0	2	2	0	2	0	0	0	0	2	0	0	1	2	1	2	2	0	1	1	2	1	1	2	1	0	2	1
MAG362	HF_Cecum-6.concoct.144.contigs	Cecum	d__Bacteria	p__Bacteroidota	c__Bacteroidia	o__Bacteroidales	f__Rikenellaceae	g__	s__	0	0	2	1	0	0	0	0	0	0	0	0	0	1	2	0	2	0	0	0	0	2	0	0	1	2	1	0	1	0	1	0	2	2	1	0	0	2	1	0
MAG266	HG_Cecum-8.concoct.136.contigs	Cecum	d__Bacteria	p__Bacteroidota	c__Bacteroidia	o__Bacteroidales	f__Rikenellaceae	g__Alistipes	s__	0	0	1	1	0	0	0	0	0	0	0	0	0	2	2	0	2	0	0	0	0	1	0	0	1	1	1	0	2	0	0	0	2	1	0	0	2	1	0	1
MAG336	HG_Cecum-10.metabat2.121.contigs	Cecum	d__Bacteria	p__Bacteroidota	c__Bacteroidia	o__Bacteroidales	f__Rikenellaceae	g__Alistipes	s__	0	1	2	1	0	0	0	0	0	0	0	0	0	2	2	0	2	0	0	0	0	1	0	0	1	0	1	0	2	0	0	1	2	1	0	0	2	2	0	1
MAG338	HG_Cecum-10.metabat2.094.contigs	Cecum	d__Bacteria	p__Bacteroidota	c__Bacteroidia	o__Bacteroidales	f__Rikenellaceae	g__Alistipes	s__	0	1	1	1	0	0	0	0	0	0	0	0	0	2	2	0	1	0	0	0	0	1	0	0	1	1	2	0	2	0	0	0	2	1	0	0	1	1	0	1
MAG342	HG_Cecum-10.metabat2.064_sub.contigs	Cecum	d__Bacteria	p__Bacteroidota	c__Bacteroidia	o__Bacteroidales	f__Rikenellaceae	g__Alistipes	s__	0	0	2	1	0	0	0	0	0	0	0	0	0	2	2	0	2	0	0	0	0	1	0	0	1	0	1	0	2	0	0	0	1	1	0	0	0	2	0	1
MAG354	HG_Cecum-10.concoct.179_sub.contigs	Cecum	d__Bacteria	p__Bacteroidota	c__Bacteroidia	o__Bacteroidales	f__Rikenellaceae	g__Alistipes	s__	0	1	2	1	0	0	0	0	0	0	0	0	0	2	2	0	1	0	0	0	0	1	0	0	1	0	1	0	2	0	0	1	2	1	0	0	2	1	0	1
MAG378	HF_Cecum-4.metabat2.095.contigs	Cecum	d__Bacteria	p__Bacteroidota	c__Bacteroidia	o__Bacteroidales	f__Rikenellaceae	g__Alistipes	s__	0	1	0	1	0	0	0	0	0	0	0	0	0	1	2	0	2	0	0	0	0	1	0	0	1	1	1	0	1	0	0	0	1	1	0	0	1	0	0	1
MAG397	HF_Cecum-4.concoct.016.contigs	Cecum	d__Bacteria	p__Bacteroidota	c__Bacteroidia	o__Bacteroidales	f__Rikenellaceae	g__Alistipes	s__	0	1	1	1	0	0	0	0	0	0	0	0	0	2	2	0	2	0	0	0	0	1	0	0	1	0	1	0	2	0	0	0	2	1	0	0	0	2	0	1
MAG431	HF_Cecum-2.concoct.214_sub.contigs	Cecum	d__Bacteria	p__Bacteroidota	c__Bacteroidia	o__Bacteroidales	f__Rikenellaceae	g__Alistipes	s__	0	1	2	1	0	0	1	0	0	0	0	0	0	2	2	0	2	0	0	0	0	1	0	0	1	1	1	0	2	0	1	0	2	2	2	0	1	2	0	0
MAG442	HF_Cecum-1.concoct.158_sub.contigs	Cecum	d__Bacteria	p__Bacteroidota	c__Bacteroidia	o__Bacteroidales	f__Rikenellaceae	g__Alistipes	s__	0	0	2	1	0	0	0	0	0	0	0	0	0	1	2	0	2	0	0	0	0	1	0	0	1	0	2	0	2	0	0	1	2	1	0	0	1	1	0	1
MAG445	HF_Cecum-1.concoct.108.contigs	Cecum	d__Bacteria	p__Bacteroidota	c__Bacteroidia	o__Bacteroidales	f__Rikenellaceae	g__Alistipes	s__	0	1	0	0	0	0	0	0	0	0	0	0	0	2	2	0	1	0	0	0	0	1	0	0	1	0	1	0	2	0	0	0	1	1	0	0	0	1	0	1
MAG221	RGIG154	Cecum	d__Bacteria	p__Bacteroidota	c__Bacteroidia	o__Bacteroidales	f__UBA1402	g__UBA1757	s__	2	0	2	1	0	0	2	0	0	0	1	0	0	2	2	0	2	0	0	0	0	2	0	0	1	2	1	2	2	1	1	1	2	1	0	0	2	2	1	1
MAG415	HF_Cecum-3.concoct.167.contigs	Cecum	d__Bacteria	p__Bacteroidota	c__Bacteroidia	o__Bacteroidales	f__UBA1402	g__UBA1757	s__	2	0	2	1	0	0	0	0	0	0	0	0	0	1	2	0	1	0	0	0	0	2	0	0	1	1	1	0	1	1	1	1	2	1	0	0	2	2	2	1
MAG444	HF_Cecum-1.concoct.115.contigs	Cecum	d__Bacteria	p__Bacteroidota	c__Bacteroidia	o__Bacteroidales	f__UBA1402	g__UBA1757	s__	1	0	2	0	0	0	0	0	0	0	1	0	0	2	2	0	2	0	0	0	0	1	0	0	1	2	1	1	2	1	1	0	2	1	0	0	2	2	2	0
MAG256	HG_Cecum-8.metabat2.041.contigs	Cecum	d__Bacteria	p__Bacteroidota	c__Bacteroidia	o__Bacteroidales	f__UBA3663	g__UBA3663	s__	0	0	1	1	0	0	2	0	0	0	0	0	1	1	2	0	2	0	0	0	0	1	0	0	1	2	1	2	2	0	1	1	0	2	1	2	1	2	2	0
MAG372	HF_Cecum-5.metabat2.005.contigs	Cecum	d__Bacteria	p__Bacteroidota	c__Bacteroidia	o__Bacteroidales	f__UBA932	g__	s__	0	0	2	1	0	0	0	0	0	0	0	0	0	1	2	0	1	0	0	0	1	2	0	0	1	1	1	0	2	0	0	1	2	1	2	0	0	1	1	0
MAG186	RGIG269	Cecum	d__Bacteria	p__Bacteroidota	c__Bacteroidia	o__Bacteroidales	f__UBA932	g__UBA1232	s__	0	0	1	1	0	0	0	0	0	0	1	0	0	1	2	0	1	0	0	0	0	1	0	0	1	1	1	0	2	1	1	1	2	1	2	0	1	2	1	0
MAG298	HG_Cecum-7.concoct.092.contigs	Cecum	d__Bacteria	p__Bacteroidota	c__Bacteroidia	o__Bacteroidales	f__UBA932	g__UBA1232	s__	0	0	1	0	0	0	0	0	0	0	1	0	0	2	2	0	1	0	0	0	0	1	0	0	1	1	0	0	2	0	1	1	2	1	1	0	2	2	0	0
MAG369	HF_Cecum-5.metabat2.042.contigs	Cecum	d__Bacteria	p__Bacteroidota	c__Bacteroidia	o__Bacteroidales	f__W3P20-009	g__	s__	0	0	1	1	0	0	2	0	0	0	0	0	1	2	2	0	2	0	0	0	0	2	1	0	1	2	1	2	1	0	1	0	2	1	1	2	2	2	1	1
MAG337	HG_Cecum-10.metabat2.110.contigs	Cecum	d__Bacteria	p__Bacteroidota	c__Bacteroidia	o__Bacteroidales	f__W3P20-009	g__W3P20-009	s__	0	0	1	1	0	0	2	0	0	0	0	0	0	2	2	0	1	0	0	0	0	1	0	0	0	1	1	2	1	0	1	0	0	1	1	1	1	1	0	1
MAG184	RGIG288	Cecum	d__Bacteria	p__Bacteroidota	c__Bacteroidia	o__Flavobacteriales	f__UBA1820	g__	s__	0	0	2	1	0	0	0	0	0	0	1	0	0	2	0	0	0	0	0	0	1	1	0	0	1	1	1	2	2	1	1	1	0	1	2	2	0	0	1	1
MAG350	HG_Cecum-10.concoct.249_sub.contigs	Cecum	d__Bacteria	p__Elusimicrobiota	c__Elusimicrobia	o__Elusimicrobiales	f__Elusimicrobiaceae	g__UBA1436	s__	1	0	0	0	0	0	0	0	0	0	0	0	0	1	2	0	2	0	1	0	0	1	0	0	2	0	0	1	1	0	1	1	0	1	0	1	0	0	1	0
MAG403	HF_Cecum-3.metabat2.097_sub.contigs	Cecum	d__Bacteria	p__Firmicutes_A	c__Clostridia	o__Lachnospirales	f__Anaerotignaceae	g__Anaerotignum	s__	0	0	1	1	0	0	2	0	0	0	0	0	0	0	2	0	2	0	0	0	0	1	0	0	2	1	1	2	2	1	0	1	0	1	0	0	0	1	1	0
MAG254	HG_Cecum-8.metabat2.072.contigs	Cecum	d__Bacteria	p__Firmicutes_A	c__Clostridia	o__Lachnospirales	f__Lachnospiraceae	g__	s__	2	0	1	2	0	0	2	0	0	0	0	1	2	0	2	0	2	2	0	0	0	2	0	0	2	1	2	1	2	1	2	1	0	1	0	1	0	1	2	0
MAG258	HG_Cecum-8.metabat2.034.contigs	Cecum	d__Bacteria	p__Firmicutes_A	c__Clostridia	o__Lachnospirales	f__Lachnospiraceae	g__Agathobacter	s__	1	0	1	2	0	0	0	0	0	0	0	1	0	1	2	0	2	0	0	0	1	2	0	0	1	2	1	2	2	2	2	1	2	1	0	2	0	1	2	0
MAG277	HG_Cecum-7.metabat2.145.contigs	Cecum	d__Bacteria	p__Firmicutes_A	c__Clostridia	o__Lachnospirales	f__Lachnospiraceae	g__Butyrivibrio_A	s__	0	0	1	2	0	0	0	0	0	0	0	1	1	2	2	0	1	0	0	0	1	2	0	0	2	1	1	1	2	2	2	1	1	1	0	2	0	1	2	0
MAG414	HF_Cecum-3.concoct.201.contigs	Cecum	d__Bacteria	p__Firmicutes_A	c__Clostridia	o__Lachnospirales	f__Lachnospiraceae	g__CAG-81	s__	1	0	1	2	0	0	0	0	0	0	0	1	0	0	2	0	1	0	0	0	1	1	0	0	2	1	1	2	2	1	0	1	0	2	1	1	0	2	1	0
MAG315	HG_Cecum-12.concoct.005.contigs	Cecum	d__Bacteria	p__Firmicutes_A	c__Clostridia	o__Lachnospirales	f__Lachnospiraceae	g__COE1	s__	2	0	1	2	0	0	2	0	0	0	0	0	1	0	2	0	1	0	0	0	1	1	0	0	2	1	1	1	2	1	1	1	0	1	0	2	0	1	1	0
MAG343	HG_Cecum-10.metabat2.058.contigs	Cecum	d__Bacteria	p__Firmicutes_A	c__Clostridia	o__Lachnospirales	f__Lachnospiraceae	g__Roseburia	s__	2	1	1	2	0	0	2	0	0	0	0	1	2	2	2	0	2	0	0	0	1	1	0	0	2	2	1	2	2	2	2	1	2	1	0	2	0	1	2	0
MAG333	HG_Cecum-11.concoct.094.contigs	Cecum	d__Bacteria	p__Firmicutes_A	c__Clostridia	o__Monoglobales_A	f__UBA1381	g__	s__	2	0	1	1	0	0	0	0	0	0	0	0	0	2	2	0	2	0	0	0	0	2	0	0	2	1	2	2	2	2	2	1	2	2	0	1	0	0	2	0
MAG247	HG_Cecum-9.concoct.195_sub.contigs	Cecum	d__Bacteria	p__Firmicutes_A	c__Clostridia	o__Oscillospirales	f__Acutalibacteraceae	g__CAG-177	s__	0	0	1	1	0	0	0	0	0	0	0	1	0	1	0	0	0	0	0	0	0	1	0	0	1	1	1	2	2	1	2	0	1	1	0	1	0	2	2	0
MAG410	HF_Cecum-3.maxbin.060_sub.contigs	Cecum	d__Bacteria	p__Firmicutes_A	c__Clostridia	o__Oscillospirales	f__Acutalibacteraceae	g__CAG-180	s__	0	0	1	1	0	0	0	0	0	0	0	1	0	0	2	0	1	0	0	0	0	2	0	0	2	2	1	2	1	2	2	1	1	1	0	1	0	1	1	0
MAG435	HF_Cecum-2.concoct.052.contigs	Cecum	d__Bacteria	p__Firmicutes_A	c__Clostridia	o__Oscillospirales	f__Acutalibacteraceae	g__Ruminococcus_E	s__Ruminococcus_E sp900316555	1	0	1	1	0	0	1	0	0	0	0	1	1	0	2	0	2	0	0	0	0	1	0	0	1	1	2	0	2	2	2	1	2	1	0	0	0	1	2	0
MAG211	RGIG185	Cecum	d__Bacteria	p__Firmicutes_A	c__Clostridia	o__Oscillospirales	f__Acutalibacteraceae	g__Ruminococcus_E	s__Ruminococcus_E sp900316555	2	1	1	1	0	0	0	0	0	0	0	1	1	0	2	0	2	0	1	0	0	1	0	0	2	2	1	1	1	2	2	1	2	1	0	0	0	1	1	0
MAG320	HG_Cecum-11.metabat2.049.contigs	Cecum	d__Bacteria	p__Firmicutes_A	c__Clostridia	o__Oscillospirales	f__Acutalibacteraceae	g__Ruminococcus_E	s__Ruminococcus_E sp900316555	2	1	1	1	0	0	0	0	0	0	0	1	1	0	2	0	1	0	0	0	0	1	0	0	2	1	1	2	1	1	1	1	2	1	0	0	0	1	2	0
MAG377	HF_Cecum-5.concoct.024.contigs	Cecum	d__Bacteria	p__Firmicutes_A	c__Clostridia	o__Oscillospirales	f__Acutalibacteraceae	g__UBA6857	s__	0	0	1	1	0	2	0	0	0	0	0	1	0	0	2	0	1	0	0	0	0	1	0	0	2	2	1	2	2	2	2	1	1	2	0	1	0	2	1	0
MAG401	HF_Cecum-3.metabat2.125_sub.contigs	Cecum	d__Bacteria	p__Firmicutes_A	c__Clostridia	o__Oscillospirales	f__Acutalibacteraceae	g__UBA6857	s__	0	0	1	1	0	0	0	0	0	0	0	1	0	0	2	0	1	0	0	0	0	1	0	0	1	2	1	2	1	1	2	0	1	2	0	0	0	1	1	0
MAG286	HG_Cecum-7.metabat2.010.contigs	Cecum	d__Bacteria	p__Firmicutes_A	c__Clostridia	o__Oscillospirales	f__Acutalibacteraceae	g__UBA737	s__	2	0	1	1	0	0	0	0	0	0	0	0	2	0	2	0	1	0	0	0	0	2	0	0	2	2	2	2	2	2	2	1	0	2	0	1	0	2	1	0
MAG190	RGIG261	Cecum	d__Bacteria	p__Firmicutes_A	c__Clostridia	o__Oscillospirales	f__Acutalibacteraceae	g__UMGS1279	s__	0	0	1	2	0	0	0	0	0	0	0	0	0	1	2	0	2	0	0	0	0	1	0	0	2	1	1	2	2	1	2	0	0	1	0	0	0	1	1	0
MAG251	HG_Cecum-9.concoct.094_sub.contigs	Cecum	d__Bacteria	p__Firmicutes_A	c__Clostridia	o__Oscillospirales	f__Acutalibacteraceae	g__UMGS172	s__	0	0	1	1	0	0	0	0	0	0	0	1	0	0	2	0	1	0	1	0	0	1	0	0	2	2	1	2	1	2	2	0	0	1	0	0	0	2	1	0
MAG299	HG_Cecum-7.concoct.091.contigs	Cecum	d__Bacteria	p__Firmicutes_A	c__Clostridia	o__Oscillospirales	f__Acutalibacteraceae	g__UMGS172	s__	2	0	1	2	0	0	0	0	0	0	0	1	0	0	2	0	2	0	0	0	0	2	0	0	2	2	1	2	2	2	2	1	0	1	0	0	0	2	2	0
MAG198	RGIG221	Cecum	d__Bacteria	p__Firmicutes_A	c__Clostridia	o__Oscillospirales	f__Acutalibacteraceae	g__UMGS1976	s__	0	0	1	1	0	0	0	0	0	0	0	1	0	0	2	0	1	0	0	0	0	1	0	0	1	1	1	2	2	2	2	0	0	2	0	1	0	1	1	0
MAG228	RGIG136	Cecum	d__Bacteria	p__Firmicutes_A	c__Clostridia	o__Oscillospirales	f__Acutalibacteraceae	g__UMGS1976	s__	0	0	1	2	0	0	0	0	0	0	0	1	0	0	2	0	1	0	0	0	0	2	0	0	2	2	1	2	2	2	2	0	0	2	0	0	0	2	1	0
MAG261	HG_Cecum-8.metabat2.011.contigs	Cecum	d__Bacteria	p__Firmicutes_A	c__Clostridia	o__Oscillospirales	f__Acutalibacteraceae	g__UMGS1976	s__	0	0	0	2	0	0	0	0	0	0	0	1	0	0	2	0	1	0	0	0	0	2	0	0	2	1	1	1	2	2	1	0	0	1	0	0	0	2	2	0
MAG389	HF_Cecum-4.concoct.118.contigs	Cecum	d__Bacteria	p__Firmicutes_A	c__Clostridia	o__Oscillospirales	f__Acutalibacteraceae	g__UMGS1976	s__	0	0	1	1	0	0	0	0	0	0	0	1	0	0	2	0	1	0	0	0	0	2	0	0	2	2	1	2	1	2	2	1	0	1	0	0	0	2	2	0
MAG411	HF_Cecum-3.maxbin.056.contigs	Cecum	d__Bacteria	p__Firmicutes_A	c__Clostridia	o__Oscillospirales	f__Acutalibacteraceae	g__UMGS1976	s__	0	0	1	2	0	0	0	0	0	0	0	1	0	0	2	0	1	0	0	0	0	2	0	0	2	2	1	2	2	2	2	1	0	2	0	1	0	1	2	0
MAG417	HF_Cecum-3.concoct.083_sub.contigs	Cecum	d__Bacteria	p__Firmicutes_A	c__Clostridia	o__Oscillospirales	f__Acutalibacteraceae	g__UMGS1976	s__	0	0	1	2	0	0	0	0	0	0	0	0	0	0	0	0	0	0	0	0	0	2	0	0	1	1	1	2	2	1	1	0	0	1	0	0	0	2	1	0
MAG238	HG_Cecum-9.metabat2.034.contigs	Cecum	d__Bacteria	p__Firmicutes_A	c__Clostridia	o__Oscillospirales	f__CAG-272	g__	s__	2	0	1	1	0	0	0	0	0	0	0	0	0	0	2	0	2	0	0	0	0	1	0	0	2	2	1	2	2	2	2	1	0	1	0	0	0	0	2	0
MAG239	HG_Cecum-9.metabat2.022.contigs	Cecum	d__Bacteria	p__Firmicutes_A	c__Clostridia	o__Oscillospirales	f__CAG-272	g__	s__	0	0	1	1	0	0	0	0	0	0	0	0	0	0	2	0	1	0	0	0	0	1	0	0	2	2	1	2	2	2	2	1	0	1	0	0	0	1	2	0
MAG278	HG_Cecum-7.metabat2.124_sub.contigs	Cecum	d__Bacteria	p__Firmicutes_A	c__Clostridia	o__Oscillospirales	f__CAG-272	g__	s__	0	0	1	1	0	0	0	0	0	0	0	0	0	0	2	0	1	0	0	0	0	1	0	0	2	2	1	2	2	1	0	1	0	1	0	0	0	1	1	0
MAG434	HF_Cecum-2.concoct.071.contigs	Cecum	d__Bacteria	p__Firmicutes_A	c__Clostridia	o__Oscillospirales	f__CAG-272	g__	s__	2	0	1	1	0	0	0	0	0	0	0	1	0	0	2	0	1	0	0	0	0	1	0	0	2	2	1	2	2	2	1	0	0	1	0	0	0	0	2	0
MAG262	HG_Cecum-8.maxbin.070.contigs	Cecum	d__Bacteria	p__Firmicutes_A	c__Clostridia	o__Oscillospirales	f__CAG-272	g__CAG-448	s__	0	0	1	1	0	0	0	0	0	0	0	0	0	0	2	0	2	0	0	0	0	1	0	0	2	1	1	2	1	2	0	0	0	1	0	0	0	1	2	0
MAG424	HF_Cecum-2.metabat2.069.contigs	Cecum	d__Bacteria	p__Firmicutes_A	c__Clostridia	o__Oscillospirales	f__CAG-272	g__CAG-448	s__	0	0	1	1	0	0	0	0	0	0	0	0	0	0	2	0	2	0	0	0	0	1	0	0	2	2	1	2	2	0	1	1	0	2	0	0	0	1	2	0
MAG280	HG_Cecum-7.metabat2.116.contigs	Cecum	d__Bacteria	p__Firmicutes_A	c__Clostridia	o__Oscillospirales	f__CAG-272	g__Firm-07	s__	0	0	1	1	0	0	0	0	0	0	0	0	0	0	2	0	2	0	0	0	0	1	0	0	2	2	1	2	2	2	0	0	0	1	0	0	0	0	2	0
MAG289	HG_Cecum-7.maxbin.040.contigs	Cecum	d__Bacteria	p__Firmicutes_A	c__Clostridia	o__Oscillospirales	f__CAG-272	g__QALR01	s__	0	0	1	1	0	0	0	0	0	0	0	1	0	0	2	0	1	0	0	0	0	1	0	0	2	1	1	2	2	2	2	0	1	1	0	1	0	1	1	0
MAG291	HG_Cecum-7.maxbin.021.contigs	Cecum	d__Bacteria	p__Firmicutes_A	c__Clostridia	o__Oscillospirales	f__CAG-272	g__QALR01	s__	0	0	1	0	0	0	2	0	0	0	0	1	0	0	2	0	1	0	0	0	0	1	0	0	2	2	1	2	2	2	2	1	0	1	0	1	0	1	1	0
MAG425	HF_Cecum-2.metabat2.060.contigs	Cecum	d__Bacteria	p__Firmicutes_A	c__Clostridia	o__Oscillospirales	f__CAG-272	g__QALR01	s__	0	0	1	1	0	0	0	0	0	0	0	0	0	0	2	0	2	0	0	0	0	1	0	0	2	2	1	2	2	2	2	1	0	1	0	1	0	1	2	0
MAG248	HG_Cecum-9.concoct.189.contigs	Cecum	d__Bacteria	p__Firmicutes_A	c__Clostridia	o__Oscillospirales	f__CAG-272	g__UBA1740	s__	0	0	1	1	0	0	0	0	0	0	0	0	0	0	2	0	2	0	0	0	0	1	0	0	2	2	1	2	2	0	0	1	0	1	0	2	0	1	2	0
MAG275	HG_Cecum-7.metabat2.159.contigs	Cecum	d__Bacteria	p__Firmicutes_A	c__Clostridia	o__Oscillospirales	f__CAG-272	g__UBA1740	s__	0	0	1	1	0	0	0	0	0	0	0	0	0	0	2	0	1	0	0	0	0	1	0	0	2	1	1	0	2	0	0	1	0	0	0	1	0	1	2	0
MAG281	HG_Cecum-7.metabat2.097.contigs	Cecum	d__Bacteria	p__Firmicutes_A	c__Clostridia	o__Oscillospirales	f__CAG-272	g__UBA1740	s__	0	0	1	1	0	0	0	0	0	0	0	0	0	0	2	0	1	0	0	0	0	1	0	0	2	1	1	2	1	2	0	1	0	1	0	1	0	1	1	0
MAG302	HG_Cecum-7.concoct.058.contigs	Cecum	d__Bacteria	p__Firmicutes_A	c__Clostridia	o__Oscillospirales	f__CAG-272	g__UBA1740	s__	0	0	1	1	0	0	0	0	0	0	0	0	0	0	2	0	2	0	0	0	0	1	0	0	2	1	1	2	2	0	0	1	0	1	0	2	0	1	2	0
MAG346	HG_Cecum-10.metabat2.040_sub.contigs	Cecum	d__Bacteria	p__Firmicutes_A	c__Clostridia	o__Oscillospirales	f__CAG-272	g__UBA1740	s__	0	0	1	1	0	0	0	0	0	0	0	0	0	0	2	0	1	0	0	0	0	1	0	0	1	2	1	2	2	2	0	1	0	1	0	1	0	1	2	0
MAG305	HG_Cecum-12.metabat2.102.contigs	Cecum	d__Bacteria	p__Firmicutes_A	c__Clostridia	o__Oscillospirales	f__CAG-272	g__UMGS1696	s__	0	0	1	1	0	0	0	0	0	0	0	0	0	0	2	0	1	0	0	0	0	1	0	0	2	1	1	2	2	0	0	1	0	1	0	0	0	1	2	0
MAG358	HF_Cecum-6.metabat2.069.contigs	Cecum	d__Bacteria	p__Firmicutes_A	c__Clostridia	o__Oscillospirales	f__Oscillospiraceae	g__	s__	0	0	1	0	0	0	0	0	0	0	0	0	0	0	2	0	1	0	0	0	1	1	0	0	2	0	0	2	2	0	0	1	0	1	0	0	0	2	2	0
MAG393	HF_Cecum-4.concoct.069.contigs	Cecum	d__Bacteria	p__Firmicutes_A	c__Clostridia	o__Oscillospirales	f__Oscillospiraceae	g__	s__	0	0	1	0	0	0	0	0	0	0	0	0	0	0	2	0	2	0	0	0	1	1	0	0	2	1	0	2	2	0	0	1	0	1	0	0	0	2	2	0
MAG400	HF_Cecum-3.metabat2.135.contigs	Cecum	d__Bacteria	p__Firmicutes_A	c__Clostridia	o__Oscillospirales	f__Oscillospiraceae	g__	s__	0	0	1	0	0	0	0	0	0	0	0	0	0	0	2	0	2	0	0	0	1	1	0	0	2	0	0	2	2	0	0	0	0	1	0	0	0	2	2	0
MAG324	HG_Cecum-11.metabat2.021.contigs	Cecum	d__Bacteria	p__Firmicutes_A	c__Clostridia	o__Oscillospirales	f__Oscillospiraceae	g__CAG-110	s__	1	0	1	1	0	2	0	0	0	0	0	1	0	0	2	0	2	0	0	0	0	1	0	0	2	0	1	0	1	0	0	0	0	1	0	1	0	1	1	0
MAG432	HF_Cecum-2.concoct.089.contigs	Cecum	d__Bacteria	p__Firmicutes_A	c__Clostridia	o__Saccharofermentanales	f__Saccharofermentanaceae	g__Saccharofermentans	s__	0	1	1	1	0	0	0	0	0	0	0	1	2	2	2	0	1	0	0	0	0	1	0	0	2	2	1	2	2	0	2	0	0	1	0	1	0	0	2	0
MAG341	HG_Cecum-10.metabat2.075.contigs	Cecum	d__Bacteria	p__Proteobacteria	c__Alphaproteobacteria	o__Rs-D84	f__Rs-D84	g__Rs-D84	s__	0	0	0	0	0	0	0	0	0	0	0	0	0	0	0	0	0	0	0	0	0	0	0	0	2	0	0	0	1	0	0	0	0	0	1	0	0	0	1	0
MAG191	RGIG253	Cecum	d__Bacteria	p__Proteobacteria	c__Gammaproteobacteria	o__Burkholderiales	f__Burkholderiaceae	g__CAG-521	s__	0	0	0	0	0	0	0	0	0	0	0	1	0	1	2	0	1	0	1	0	0	1	0	0	2	2	1	0	1	1	0	1	0	1	2	2	0	0	2	0
MAG243	HG_Cecum-9.maxbin.070.contigs	Cecum	d__Bacteria	p__Proteobacteria	c__Gammaproteobacteria	o__Burkholderiales	f__Burkholderiaceae	g__CAG-521	s__	0	0	0	0	0	0	0	0	0	0	0	0	0	1	2	0	1	0	1	0	0	1	0	0	2	2	1	0	1	2	0	1	0	1	2	2	0	0	2	0
MAG309	HG_Cecum-12.maxbin.042.contigs	Cecum	d__Bacteria	p__Proteobacteria	c__Gammaproteobacteria	o__Burkholderiales	f__Burkholderiaceae	g__CAG-521	s__	0	0	0	0	0	0	0	0	0	0	0	0	0	1	2	0	1	0	1	0	0	1	0	0	2	2	1	0	1	2	0	1	0	1	2	2	0	0	1	0
MAG428	HF_Cecum-2.maxbin.085.contigs	Cecum	d__Bacteria	p__Proteobacteria	c__Gammaproteobacteria	o__Burkholderiales	f__Burkholderiaceae	g__CAG-521	s__	0	0	0	0	0	0	0	0	0	0	0	0	0	1	2	0	1	0	1	0	0	1	0	0	2	2	1	0	1	2	0	1	0	1	2	2	0	0	2	0
MAG319	HG_Cecum-11.metabat2.052.contigs	Cecum	d__Bacteria	p__Spirochaetota	c__Spirochaetia	o__Treponematales	f__Treponemataceae	g__Treponema_D	s__	1	0	1	1	0	0	2	0	1	0	0	1	1	0	2	0	1	2	0	0	0	1	0	0	2	1	2	2	1	0	2	0	2	1	0	0	0	0	2	0
MAG421	HF_Cecum-2.metabat2.095.contigs	Cecum	d__Bacteria	p__Spirochaetota	c__Spirochaetia	o__Treponematales	f__Treponemataceae	g__Treponema_D	s__	1	0	1	1	0	0	2	0	1	0	0	2	1	0	2	0	1	2	0	0	0	2	0	0	2	1	2	2	2	2	2	1	2	1	0	0	0	0	2	0
MAG467	RGIG409	Colon	d__Archaea	p__Halobacteriota	c__Methanomicrobia	o__Methanomicrobiales	f__Methanocorpusculaceae	g__Methanocorpusculum	s__	0	0	1	1	2	0	0	0	1	0	0	1	1	0	2	1	0	0	0	0	1	2	0	0	0	2	1	0	2	2	2	0	1	2	0	0	0	0	0	1
MAG636	HF_Colon-4.metabat2.068.contigs	Colon	d__Archaea	p__Halobacteriota	c__Methanomicrobia	o__Methanomicrobiales	f__Methanocorpusculaceae	g__Methanocorpusculum	s__	0	0	1	0	2	0	0	0	1	0	0	1	1	0	2	1	0	0	0	0	1	2	0	0	0	1	1	0	2	2	2	0	1	2	0	0	0	0	0	1
MAG528	HG_Colon-9.concoct.081_sub.contigs	Colon	d__Archaea	p__Methanobacteriota	c__Methanobacteria	o__Methanobacteriales	f__Methanobacteriaceae	g__Methanobrevibacter	s__Methanobrevibacter sp900314635	0	0	1	1	2	0	0	0	0	0	0	1	1	0	2	1	0	0	0	0	1	1	0	0	0	1	1	0	1	2	2	0	0	2	0	0	0	0	0	0
MAG618	HF_Colon-6.concoct.026.contigs	Colon	d__Archaea	p__Methanobacteriota	c__Methanobacteria	o__Methanobacteriales	f__Methanobacteriaceae	g__Methanobrevibacter	s__Methanobrevibacter sp900314635	0	0	1	1	2	0	0	0	0	0	0	1	1	0	0	0	0	0	0	0	1	1	0	0	0	1	1	0	2	0	1	0	0	2	0	0	0	0	0	0
MAG661	HF_Colon-3.concoct.205.contigs	Colon	d__Bacteria	p__Bacteroidota	c__Bacteroidia	o__Bacteroidales	f__Bacteroidaceae	g__Paraprevotella	s__	0	0	2	1	0	0	0	0	0	0	0	0	0	1	2	0	1	1	0	0	0	1	0	0	1	1	1	2	2	0	1	0	2	1	0	0	2	1	1	0
MAG622	HF_Colon-5.metabat2.069.contigs	Colon	d__Bacteria	p__Bacteroidota	c__Bacteroidia	o__Bacteroidales	f__Bacteroidaceae	g__Prevotella	s__	0	1	2	1	0	0	0	0	0	0	0	0	0	2	2	0	2	0	0	0	0	2	1	0	1	1	1	1	2	0	1	1	2	1	1	2	0	1	1	1
MAG605	HG_Colon-10.concoct.080.contigs	Colon	d__Bacteria	p__Bacteroidota	c__Bacteroidia	o__Bacteroidales	f__Barnesiellaceae	g__Barnesiella	s__	0	0	2	1	0	0	0	0	0	0	0	0	0	1	2	0	1	0	0	0	0	2	0	0	1	0	1	0	1	0	0	0	2	1	0	2	1	1	1	1
MAG506	RGIG313	Colon	d__Bacteria	p__Bacteroidota	c__Bacteroidia	o__Bacteroidales	f__F082	g__F082	s__	0	1	2	1	0	0	2	0	0	0	0	0	0	2	0	0	0	0	0	0	0	1	0	0	1	1	1	0	2	0	0	0	2	1	0	2	2	1	0	0
MAG531	HG_Colon-9.concoct.037.contigs	Colon	d__Bacteria	p__Bacteroidota	c__Bacteroidia	o__Bacteroidales	f__Muribaculaceae	g__	s__	0	0	2	1	0	0	0	0	0	0	0	0	0	2	2	0	2	0	0	0	0	2	0	0	1	1	1	0	1	0	0	1	2	1	2	2	2	1	1	1
MAG464	RGIG413	Colon	d__Bacteria	p__Bacteroidota	c__Bacteroidia	o__Bacteroidales	f__Muribaculaceae	g__	s__	0	0	2	1	0	0	0	0	0	0	0	0	0	2	2	0	1	0	0	0	0	2	0	0	1	1	1	0	1	0	0	1	2	1	2	1	2	1	1	1
MAG588	HG_Colon-12.concoct.028.contigs	Colon	d__Bacteria	p__Bacteroidota	c__Bacteroidia	o__Bacteroidales	f__Muribaculaceae	g__	s__	0	0	2	1	0	0	0	0	0	0	0	0	0	2	2	0	2	0	0	0	0	2	0	0	1	1	1	0	1	0	0	1	2	1	2	2	1	1	1	1
MAG544	HG_Colon-8.concoct.074.contigs	Colon	d__Bacteria	p__Bacteroidota	c__Bacteroidia	o__Bacteroidales	f__Muribaculaceae	g__CAG-485	s__	0	0	2	1	0	0	0	0	0	0	0	0	0	2	2	0	1	0	0	0	0	2	0	0	1	1	1	0	1	0	0	1	2	1	2	2	2	1	1	1
MAG571	HG_Colon-7.concoct.099.contigs	Colon	d__Bacteria	p__Bacteroidota	c__Bacteroidia	o__Bacteroidales	f__Muribaculaceae	g__CAG-485	s__	0	0	2	1	0	0	0	0	0	0	0	0	0	2	2	0	1	0	0	0	0	2	0	0	1	1	1	0	1	0	0	1	1	1	2	2	1	1	1	1
MAG596	HG_Colon-11.concoct.122.contigs	Colon	d__Bacteria	p__Bacteroidota	c__Bacteroidia	o__Bacteroidales	f__Muribaculaceae	g__CAG-485	s__	0	0	2	1	0	0	0	0	0	0	0	0	0	2	2	0	2	0	0	0	0	2	0	0	1	1	1	0	2	0	0	1	2	1	1	2	1	1	1	1
MAG607	HG_Colon-10.concoct.029.contigs	Colon	d__Bacteria	p__Bacteroidota	c__Bacteroidia	o__Bacteroidales	f__Muribaculaceae	g__CAG-485	s__	0	0	2	1	0	0	0	0	0	0	0	0	0	2	2	0	2	0	0	0	0	2	0	0	1	1	1	0	1	0	0	1	2	1	2	1	1	1	0	1
MAG619	HF_Colon-6.concoct.025_sub.contigs	Colon	d__Bacteria	p__Bacteroidota	c__Bacteroidia	o__Bacteroidales	f__Muribaculaceae	g__CAG-485	s__	0	0	2	0	0	0	0	0	0	0	0	0	0	1	2	0	2	0	0	0	0	1	0	0	1	1	1	0	1	0	0	1	2	1	2	1	1	1	1	1
MAG634	HF_Colon-5.concoct.124_sub.contigs	Colon	d__Bacteria	p__Bacteroidota	c__Bacteroidia	o__Bacteroidales	f__Muribaculaceae	g__CAG-485	s__	0	0	2	1	0	0	2	0	0	0	0	0	0	2	2	0	1	0	0	0	0	2	0	0	1	1	1	0	2	0	0	1	2	1	2	2	1	1	1	1
MAG649	HF_Colon-4.concoct.022.contigs	Colon	d__Bacteria	p__Bacteroidota	c__Bacteroidia	o__Bacteroidales	f__Muribaculaceae	g__CAG-485	s__	0	0	2	1	0	0	0	0	0	0	0	0	0	2	2	0	2	0	0	0	0	2	0	0	1	1	1	0	1	0	0	1	1	1	1	1	2	1	1	1
MAG662	HF_Colon-3.concoct.192.contigs	Colon	d__Bacteria	p__Bacteroidota	c__Bacteroidia	o__Bacteroidales	f__Muribaculaceae	g__CAG-485	s__	0	0	2	1	0	0	0	0	0	0	0	0	0	2	2	0	1	0	0	0	0	2	0	0	1	1	1	0	2	0	0	1	2	1	2	2	1	1	1	1
MAG694	HF_Colon-1.concoct.031.contigs	Colon	d__Bacteria	p__Bacteroidota	c__Bacteroidia	o__Bacteroidales	f__Muribaculaceae	g__CAG-485	s__	0	0	2	1	0	0	0	0	0	0	0	0	0	2	2	0	2	0	0	0	0	2	0	0	1	1	1	0	1	0	0	1	2	1	2	2	1	1	1	1
MAG546	HG_Colon-8.concoct.051.contigs	Colon	d__Bacteria	p__Bacteroidota	c__Bacteroidia	o__Bacteroidales	f__Muribaculaceae	g__M3	s__	0	0	2	1	0	0	0	0	0	0	0	0	0	2	2	0	2	0	0	0	0	1	0	0	0	1	1	2	1	0	1	0	2	1	2	1	0	0	1	1
MAG647	HF_Colon-4.concoct.064.contigs	Colon	d__Bacteria	p__Bacteroidota	c__Bacteroidia	o__Bacteroidales	f__Muribaculaceae	g__M3	s__	0	0	2	1	0	0	0	0	0	0	0	0	0	2	2	0	1	0	0	0	0	1	0	0	1	2	1	2	2	0	1	0	2	1	2	2	0	0	1	1
MAG470	RGIG401	Colon	d__Bacteria	p__Bacteroidota	c__Bacteroidia	o__Bacteroidales	f__P3	g__UBA3388	s__UBA3388 sp002358835	0	0	2	1	0	0	2	0	0	0	0	0	0	2	2	0	1	0	0	0	0	1	0	0	1	1	1	0	2	0	0	1	2	1	0	1	2	2	2	0
MAG608	HF_Colon-6.metabat2.088.contigs	Colon	d__Bacteria	p__Bacteroidota	c__Bacteroidia	o__Bacteroidales	f__P3	g__UBA3388	s__UBA3388 sp002358835	0	0	2	1	0	0	2	0	0	0	0	0	0	2	2	0	1	0	0	0	0	2	0	0	1	1	1	0	2	0	0	1	2	1	1	2	2	2	2	0
MAG637	HF_Colon-4.metabat2.054.contigs	Colon	d__Bacteria	p__Bacteroidota	c__Bacteroidia	o__Bacteroidales	f__P3	g__UBA3388	s__UBA3388 sp002358835	0	0	2	1	0	0	0	0	0	0	0	0	0	2	2	0	1	0	0	0	0	1	0	0	1	1	1	0	2	0	0	1	2	1	1	2	2	2	1	0
MAG688	HF_Colon-1.metabat2.036.contigs	Colon	d__Bacteria	p__Bacteroidota	c__Bacteroidia	o__Bacteroidales	f__P3	g__UBA3388	s__UBA3388 sp002358835	0	0	2	1	0	0	0	0	0	0	0	0	0	1	2	0	1	0	0	0	0	2	0	0	1	0	1	0	2	0	0	1	2	1	1	2	2	1	2	0
MAG650	HF_Colon-3.metabat2.126.contigs	Colon	d__Bacteria	p__Bacteroidota	c__Bacteroidia	o__Bacteroidales	f__Paludibacteraceae	g__	s__	0	0	1	1	0	0	2	0	0	0	0	0	0	2	2	0	2	0	0	0	0	2	1	0	1	2	1	2	2	0	1	0	2	1	1	2	2	0	1	1
MAG512	RGIG303	Colon	d__Bacteria	p__Bacteroidota	c__Bacteroidia	o__Bacteroidales	f__Rikenellaceae	g__Alistipes	s__	0	0	2	1	0	0	0	0	0	0	0	0	0	2	2	0	1	0	0	0	0	1	0	0	1	1	1	0	2	0	0	0	2	1	0	0	1	2	0	1
MAG542	HG_Colon-8.concoct.087.contigs	Colon	d__Bacteria	p__Bacteroidota	c__Bacteroidia	o__Bacteroidales	f__Rikenellaceae	g__Alistipes	s__	0	1	1	1	0	0	0	0	0	0	0	0	0	2	2	0	1	0	0	0	0	1	0	0	1	1	1	0	2	0	0	0	1	1	0	0	0	2	0	1
MAG558	HG_Colon-7.metabat2.017_sub.contigs	Colon	d__Bacteria	p__Bacteroidota	c__Bacteroidia	o__Bacteroidales	f__Rikenellaceae	g__Alistipes	s__	0	1	1	1	0	0	0	0	0	0	0	0	0	2	2	0	2	0	0	0	0	1	0	0	1	0	2	0	1	0	0	1	1	1	0	0	2	2	0	1
MAG602	HG_Colon-10.concoct.198.contigs	Colon	d__Bacteria	p__Bacteroidota	c__Bacteroidia	o__Bacteroidales	f__Rikenellaceae	g__Alistipes	s__	0	1	2	1	0	0	0	0	0	0	0	0	0	2	2	0	2	0	0	0	0	1	0	0	1	0	1	0	2	0	0	0	2	1	0	0	1	2	0	1
MAG638	HF_Colon-4.metabat2.016_sub.contigs	Colon	d__Bacteria	p__Bacteroidota	c__Bacteroidia	o__Bacteroidales	f__Rikenellaceae	g__Alistipes	s__	0	1	1	0	0	0	0	0	0	0	0	0	0	1	2	0	2	0	0	0	0	1	0	0	1	0	1	0	1	0	0	0	2	1	0	0	0	2	0	1
MAG641	HF_Colon-4.concoct.175_sub.contigs	Colon	d__Bacteria	p__Bacteroidota	c__Bacteroidia	o__Bacteroidales	f__Rikenellaceae	g__Alistipes	s__	0	1	2	1	0	0	0	0	0	0	0	0	0	2	2	0	2	0	0	0	0	1	0	0	1	1	1	0	1	0	0	0	1	1	0	0	1	2	0	1
MAG668	HF_Colon-3.concoct.023_sub.contigs	Colon	d__Bacteria	p__Bacteroidota	c__Bacteroidia	o__Bacteroidales	f__Rikenellaceae	g__Alistipes	s__	0	0	2	1	0	0	0	0	0	0	0	0	0	1	2	0	1	0	1	0	0	2	0	0	1	1	1	0	2	0	1	0	2	1	2	0	0	1	0	0
MAG690	HF_Colon-1.concoct.192_sub.contigs	Colon	d__Bacteria	p__Bacteroidota	c__Bacteroidia	o__Bacteroidales	f__Rikenellaceae	g__Alistipes	s__	0	1	2	1	0	0	0	0	0	0	0	0	0	1	2	0	2	0	0	0	0	1	0	0	1	0	1	0	2	0	0	1	2	1	0	1	1	1	0	1
MAG525	HG_Colon-9.concoct.145.contigs	Colon	d__Bacteria	p__Bacteroidota	c__Bacteroidia	o__Bacteroidales	f__Tannerellaceae	g__Parabacteroides	s__	0	0	2	1	0	0	0	0	0	0	1	0	0	1	2	0	1	0	0	0	0	2	1	0	1	1	1	1	2	0	1	1	2	1	2	1	0	1	2	1
MAG476	RGIG387	Colon	d__Bacteria	p__Bacteroidota	c__Bacteroidia	o__Bacteroidales	f__UBA1402	g__UBA1757	s__	2	0	2	1	0	0	0	0	0	0	0	0	0	2	2	0	2	0	0	0	0	2	0	0	1	2	1	2	2	1	1	0	2	1	0	0	1	2	1	1
MAG481	RGIG371	Colon	d__Bacteria	p__Bacteroidota	c__Bacteroidia	o__Bacteroidales	f__UBA1402	g__UBA1757	s__	2	0	2	1	0	0	0	0	0	0	1	0	0	2	2	0	2	0	0	0	0	2	0	0	1	2	1	2	2	1	1	1	2	1	0	0	2	2	2	1
MAG663	HF_Colon-3.concoct.124.contigs	Colon	d__Bacteria	p__Bacteroidota	c__Bacteroidia	o__Bacteroidales	f__UBA1402	g__UBA1757	s__	2	0	2	0	0	0	0	0	0	0	0	0	0	1	2	0	2	0	0	0	0	2	0	0	1	1	1	2	1	0	1	1	2	1	0	0	1	1	2	1
MAG683	HF_Colon-1.metabat2.097.contigs	Colon	d__Bacteria	p__Bacteroidota	c__Bacteroidia	o__Bacteroidales	f__UBA1402	g__UBA1757	s__	1	0	2	1	0	0	0	0	0	0	0	0	0	1	2	0	1	0	0	0	0	2	0	0	1	1	1	2	1	1	1	0	1	1	0	0	1	1	2	1
MAG534	HG_Colon-8.metabat2.087.contigs	Colon	d__Bacteria	p__Bacteroidota	c__Bacteroidia	o__Bacteroidales	f__UBA3663	g__UBA3663	s__	0	0	1	1	0	0	2	0	0	0	0	0	1	1	2	0	2	0	0	0	0	1	0	0	1	2	1	1	2	0	1	1	0	2	1	2	1	2	2	0
MAG624	HF_Colon-5.metabat2.062.contigs	Colon	d__Bacteria	p__Bacteroidota	c__Bacteroidia	o__Bacteroidales	f__UBA932	g__	s__	0	0	2	1	0	0	0	0	0	0	0	0	0	2	2	0	1	0	0	0	1	2	0	0	1	1	1	0	2	0	0	1	2	1	2	0	2	1	1	0
MAG500	RGIG328	Colon	d__Bacteria	p__Bacteroidota	c__Bacteroidia	o__Bacteroidales	f__UBA932	g__CAG-831	s__	0	1	2	1	0	0	0	0	0	0	0	0	0	2	2	0	1	0	0	0	0	2	0	0	1	1	1	0	2	0	0	1	2	1	2	0	2	1	1	0
MAG462	RGIG422	Colon	d__Bacteria	p__Bacteroidota	c__Bacteroidia	o__Bacteroidales	f__UBA932	g__RC9	s__	0	0	1	0	0	0	0	0	0	0	0	0	0	2	2	0	1	0	1	0	0	1	0	0	1	2	2	1	2	0	1	0	0	1	0	0	1	2	0	0
MAG457	RGIG434	Colon	d__Bacteria	p__Bacteroidota	c__Bacteroidia	o__Bacteroidales	f__UBA932	g__UBA1232	s__	0	0	2	1	0	0	0	0	0	0	0	0	0	1	2	0	1	0	0	0	0	1	0	0	1	1	1	0	2	1	1	1	2	1	2	0	2	2	1	0
MAG471	RGIG399	Colon	d__Bacteria	p__Bacteroidota	c__Bacteroidia	o__Bacteroidales	f__UBA932	g__UBA1232	s__	0	0	2	0	0	0	0	0	0	0	1	0	0	2	2	0	1	0	0	0	0	1	0	0	1	1	1	0	2	1	1	1	2	1	1	2	2	2	1	0
MAG632	HF_Colon-5.maxbin.016.contigs	Colon	d__Bacteria	p__Bacteroidota	c__Bacteroidia	o__Bacteroidales	f__W3P20-009	g__	s__	0	0	1	1	0	0	2	0	0	0	0	0	1	2	2	0	2	0	0	0	0	1	1	0	1	2	1	2	1	0	1	0	2	1	1	1	2	2	1	1
MAG658	HF_Colon-3.maxbin.046_sub.contigs	Colon	d__Bacteria	p__Elusimicrobiota	c__Elusimicrobia	o__Elusimicrobiales	f__Elusimicrobiaceae	g__UBA1436	s__	2	0	0	0	0	0	0	0	0	0	0	0	0	1	2	0	2	0	0	0	0	2	0	0	2	0	0	0	1	0	1	1	0	1	0	2	0	0	1	0
MAG616	HF_Colon-6.concoct.124_sub.contigs	Colon	d__Bacteria	p__Firmicutes_A	c__Clostridia	o__Lachnospirales	f__Anaerotignaceae	g__Anaerotignum	s__	0	0	0	1	0	0	2	0	0	0	0	0	0	0	2	0	2	0	0	0	0	1	0	0	2	1	1	2	2	1	0	1	0	1	0	0	0	1	1	0
MAG461	RGIG423	Colon	d__Bacteria	p__Firmicutes_A	c__Clostridia	o__Lachnospirales	f__Lachnospiraceae	g__	s__	2	0	1	1	0	0	0	0	0	0	0	0	0	0	2	0	2	1	1	0	0	1	0	0	0	1	1	0	2	2	1	0	0	1	0	1	0	1	2	0
MAG535	HG_Colon-8.metabat2.017.contigs	Colon	d__Bacteria	p__Firmicutes_A	c__Clostridia	o__Lachnospirales	f__Lachnospiraceae	g__	s__	2	0	1	2	0	0	2	0	0	0	0	1	2	0	2	0	2	2	0	0	0	1	0	0	2	2	2	1	2	1	1	1	1	1	0	2	0	1	2	0
MAG564	HG_Colon-7.maxbin.042_sub.contigs	Colon	d__Bacteria	p__Firmicutes_A	c__Clostridia	o__Lachnospirales	f__Lachnospiraceae	g__	s__	2	0	1	2	0	0	0	0	0	0	0	1	0	1	2	0	1	0	0	0	0	1	0	0	2	1	2	0	1	2	1	1	0	1	0	2	0	1	1	0
MAG547	HG_Colon-8.concoct.019_sub.contigs	Colon	d__Bacteria	p__Firmicutes_A	c__Clostridia	o__Lachnospirales	f__Lachnospiraceae	g__Agathobacter	s__	1	0	1	2	0	0	0	0	0	0	0	1	0	1	2	0	1	0	0	0	1	2	0	0	1	2	1	2	2	1	1	1	2	1	0	2	0	1	1	0
MAG687	HF_Colon-1.metabat2.042.contigs	Colon	d__Bacteria	p__Firmicutes_A	c__Clostridia	o__Lachnospirales	f__Lachnospiraceae	g__Butyrivibrio_A	s__	0	0	1	2	0	0	0	0	0	0	0	1	1	0	2	0	2	0	1	0	1	1	0	0	1	2	1	2	2	2	2	1	2	1	0	2	0	2	2	0
MAG489	RGIG350	Colon	d__Bacteria	p__Firmicutes_A	c__Clostridia	o__Lachnospirales	f__Lachnospiraceae	g__CAG-303	s__	1	0	1	1	0	0	0	0	0	0	0	1	1	1	2	0	1	0	1	0	0	1	0	0	2	1	1	2	1	1	2	1	0	1	0	2	0	1	1	0
MAG600	HG_Colon-10.maxbin.021.contigs	Colon	d__Bacteria	p__Firmicutes_A	c__Clostridia	o__Lachnospirales	f__Lachnospiraceae	g__Roseburia	s__	2	1	1	2	0	0	0	0	0	0	0	1	2	2	2	0	2	0	0	0	1	1	0	0	2	2	1	2	2	2	2	1	2	1	0	2	0	1	2	0
MAG579	HG_Colon-12.metabat2.059.contigs	Colon	d__Bacteria	p__Firmicutes_A	c__Clostridia	o__Monoglobales_A	f__UBA1381	g__	s__	2	0	1	1	0	0	0	0	0	0	0	0	0	2	2	0	2	0	0	0	0	2	0	0	2	1	1	2	2	1	2	1	1	1	0	0	0	0	2	0
MAG538	HG_Colon-8.maxbin.060_sub.contigs	Colon	d__Bacteria	p__Firmicutes_A	c__Clostridia	o__Oscillospirales	f__Acutalibacteraceae	g__CAG-180	s__	0	0	1	1	0	0	0	0	0	0	0	0	0	1	2	0	1	0	0	0	0	2	0	0	2	2	1	2	1	2	2	1	1	1	0	1	0	1	2	0
MAG479	RGIG374	Colon	d__Bacteria	p__Firmicutes_A	c__Clostridia	o__Oscillospirales	f__Acutalibacteraceae	g__CAG-488	s__	0	0	1	1	0	0	0	0	0	0	0	1	0	0	2	0	1	0	0	0	0	1	0	0	2	2	1	2	2	2	2	1	1	2	0	0	0	2	2	0
MAG653	HF_Colon-3.metabat2.092_sub.contigs	Colon	d__Bacteria	p__Firmicutes_A	c__Clostridia	o__Oscillospirales	f__Acutalibacteraceae	g__Ruminococcus_E	s__Ruminococcus_E sp900100595	2	1	1	1	0	0	2	0	0	0	0	0	1	0	2	0	2	0	0	0	0	1	0	0	2	2	2	2	2	2	2	1	2	1	0	0	0	1	2	0
MAG465	RGIG412	Colon	d__Bacteria	p__Firmicutes_A	c__Clostridia	o__Oscillospirales	f__Acutalibacteraceae	g__SFWF01	s__	0	0	1	2	0	0	0	0	0	0	0	0	0	0	2	0	1	0	0	0	0	1	0	0	2	2	1	1	1	1	2	1	0	1	0	1	0	1	2	1
MAG665	HF_Colon-3.concoct.088_sub.contigs	Colon	d__Bacteria	p__Firmicutes_A	c__Clostridia	o__Oscillospirales	f__Acutalibacteraceae	g__UBA5905	s__	0	0	0	1	0	0	0	0	0	0	0	1	0	0	2	0	2	0	0	0	0	1	0	0	2	2	1	2	1	2	2	1	0	1	0	1	0	1	2	0
MAG492	RGIG346	Colon	d__Bacteria	p__Firmicutes_A	c__Clostridia	o__Oscillospirales	f__Acutalibacteraceae	g__UBA6857	s__	0	0	1	1	0	0	0	0	0	0	0	0	0	0	2	0	1	0	0	0	0	1	0	0	1	1	1	2	1	2	2	1	1	2	0	1	0	2	1	0
MAG629	HF_Colon-5.metabat2.009_sub.contigs	Colon	d__Bacteria	p__Firmicutes_A	c__Clostridia	o__Oscillospirales	f__Acutalibacteraceae	g__UBA6857	s__	0	0	1	1	0	0	0	0	0	0	0	1	0	0	2	0	1	0	0	0	0	1	0	0	2	2	1	2	2	2	2	1	1	2	0	1	0	2	1	0
MAG660	HF_Colon-3.concoct.207.contigs	Colon	d__Bacteria	p__Firmicutes_A	c__Clostridia	o__Oscillospirales	f__Acutalibacteraceae	g__UBA6857	s__	0	0	1	1	0	0	0	0	0	0	0	1	0	0	2	0	1	0	0	0	0	1	0	0	2	2	1	2	2	1	2	1	1	2	0	0	0	2	1	0
MAG685	HF_Colon-1.metabat2.060.contigs	Colon	d__Bacteria	p__Firmicutes_A	c__Clostridia	o__Oscillospirales	f__Acutalibacteraceae	g__UBA737	s__	0	0	0	1	0	0	0	0	0	0	0	0	0	0	2	0	2	0	0	0	0	1	0	0	2	0	1	1	1	2	0	0	0	1	0	0	0	1	1	0
MAG511	RGIG306	Colon	d__Bacteria	p__Firmicutes_A	c__Clostridia	o__Oscillospirales	f__Acutalibacteraceae	g__UBA8612	s__	0	0	1	1	0	0	0	0	0	0	0	1	0	1	2	0	1	0	0	0	0	1	0	0	2	1	1	0	2	1	1	1	1	1	0	0	0	1	1	0
MAG551	HG_Colon-7.metabat2.082.contigs	Colon	d__Bacteria	p__Firmicutes_A	c__Clostridia	o__Oscillospirales	f__Acutalibacteraceae	g__UMGS172	s__	2	0	1	2	0	0	0	0	0	0	0	1	0	0	2	0	2	0	0	0	0	2	0	0	2	2	1	2	2	2	2	1	0	1	0	0	0	2	2	0
MAG498	RGIG331	Colon	d__Bacteria	p__Firmicutes_A	c__Clostridia	o__Oscillospirales	f__Acutalibacteraceae	g__UMGS1976	s__	0	0	1	1	0	0	0	0	0	0	0	1	0	0	2	0	1	0	0	0	0	2	0	0	2	1	1	2	2	2	2	1	0	2	0	1	0	1	2	0
MAG448	RGIG476	Colon	d__Bacteria	p__Firmicutes_A	c__Clostridia	o__Oscillospirales	f__Acutalibacteraceae	g__UMGS1976	s__	0	0	1	1	0	0	0	0	0	0	0	1	0	0	2	0	1	0	1	0	0	2	0	0	2	1	1	1	2	2	1	0	0	2	0	0	0	0	1	0
MAG539	HG_Colon-8.concoct.205.contigs	Colon	d__Bacteria	p__Firmicutes_A	c__Clostridia	o__Oscillospirales	f__Acutalibacteraceae	g__UMGS1976	s__	0	0	1	2	0	0	0	0	0	0	0	1	0	0	2	0	1	0	0	0	0	2	0	0	2	2	1	2	2	2	1	0	0	2	0	0	0	1	2	0
MAG659	HF_Colon-3.maxbin.025.contigs	Colon	d__Bacteria	p__Firmicutes_A	c__Clostridia	o__Oscillospirales	f__Acutalibacteraceae	g__UMGS1976	s__	0	0	1	1	0	0	0	0	0	0	0	1	0	0	2	0	1	0	0	0	0	2	0	0	2	2	1	2	2	2	2	1	0	2	0	1	0	1	2	0
MAG666	HF_Colon-3.concoct.085.contigs	Colon	d__Bacteria	p__Firmicutes_A	c__Clostridia	o__Oscillospirales	f__Acutalibacteraceae	g__UMGS1976	s__	0	0	1	1	0	0	0	0	0	0	0	1	0	0	2	0	1	0	0	0	0	2	0	0	2	1	1	2	1	2	1	1	0	2	0	0	0	2	1	0
MAG450	RGIG455	Colon	d__Bacteria	p__Firmicutes_A	c__Clostridia	o__Oscillospirales	f__CAG-272	g__	s__	0	0	1	1	0	0	0	0	0	0	0	0	0	0	2	0	2	0	0	0	0	2	0	0	2	2	1	2	1	2	2	1	0	2	0	0	0	0	2	0
MAG519	HG_Colon-9.metabat2.026.contigs	Colon	d__Bacteria	p__Firmicutes_A	c__Clostridia	o__Oscillospirales	f__CAG-272	g__	s__	0	0	1	1	0	0	0	0	0	0	0	0	0	0	2	0	1	0	0	0	0	1	0	0	2	2	1	2	2	2	2	1	0	1	0	0	0	1	2	0
MAG553	HG_Colon-7.metabat2.045_sub.contigs	Colon	d__Bacteria	p__Firmicutes_A	c__Clostridia	o__Oscillospirales	f__CAG-272	g__	s__	0	0	1	1	0	0	0	0	0	0	0	0	0	0	2	0	1	0	0	0	0	1	0	0	2	2	1	2	2	1	0	1	0	1	0	0	0	1	1	0
MAG555	HG_Colon-7.metabat2.036.contigs	Colon	d__Bacteria	p__Firmicutes_A	c__Clostridia	o__Oscillospirales	f__CAG-272	g__	s__	0	0	1	0	0	0	0	0	0	0	0	0	0	0	2	0	2	0	0	0	0	1	0	0	1	0	1	1	2	2	0	0	0	1	0	0	0	1	2	0
MAG576	HG_Colon-7.concoct.025.contigs	Colon	d__Bacteria	p__Firmicutes_A	c__Clostridia	o__Oscillospirales	f__CAG-272	g__	s__	2	0	1	1	0	0	0	0	0	0	0	1	0	0	2	0	1	0	0	0	0	1	0	0	2	1	1	2	2	2	2	0	0	1	0	1	0	0	2	0
MAG680	HF_Colon-2.concoct.097.contigs	Colon	d__Bacteria	p__Firmicutes_A	c__Clostridia	o__Oscillospirales	f__CAG-272	g__	s__	2	0	1	1	0	0	0	0	0	0	0	1	0	0	2	0	1	0	0	0	0	1	0	0	2	2	1	2	2	2	2	1	0	1	0	0	0	0	1	0
MAG537	HG_Colon-8.maxbin.068_sub.contigs	Colon	d__Bacteria	p__Firmicutes_A	c__Clostridia	o__Oscillospirales	f__CAG-272	g__CAG-448	s__	0	0	1	1	0	0	0	0	0	0	0	0	0	0	2	0	1	0	0	0	0	1	0	0	2	1	1	2	2	2	0	1	0	1	0	0	0	1	1	0
MAG563	HG_Colon-7.maxbin.051_sub.contigs	Colon	d__Bacteria	p__Firmicutes_A	c__Clostridia	o__Oscillospirales	f__CAG-272	g__CAG-448	s__	0	0	1	1	0	0	0	0	0	0	0	1	0	0	2	0	2	0	0	0	0	1	0	0	2	1	1	1	2	0	1	0	0	1	0	0	0	1	1	0
MAG565	HG_Colon-7.maxbin.030.contigs	Colon	d__Bacteria	p__Firmicutes_A	c__Clostridia	o__Oscillospirales	f__CAG-272	g__Firm-07	s__	0	0	1	1	0	0	0	0	0	0	0	0	0	0	2	0	2	0	0	0	0	1	0	0	2	2	1	2	2	2	0	1	0	1	0	0	0	0	2	0
MAG514	HG_Colon-9.metabat2.068.contigs	Colon	d__Bacteria	p__Firmicutes_A	c__Clostridia	o__Oscillospirales	f__CAG-272	g__UBA1740	s__	0	0	1	1	0	0	0	0	0	0	0	0	0	0	2	0	2	0	0	0	0	1	0	0	1	1	1	2	2	0	0	0	0	1	0	2	0	1	2	0
MAG550	HG_Colon-7.metabat2.086.contigs	Colon	d__Bacteria	p__Firmicutes_A	c__Clostridia	o__Oscillospirales	f__CAG-272	g__UBA1740	s__	0	0	1	1	0	0	0	0	0	0	0	0	0	0	2	0	1	0	0	0	0	1	0	0	2	1	1	2	2	2	0	1	0	1	0	1	0	1	2	0
MAG552	HG_Colon-7.metabat2.077_sub.contigs	Colon	d__Bacteria	p__Firmicutes_A	c__Clostridia	o__Oscillospirales	f__CAG-272	g__UBA1740	s__	0	0	1	1	0	0	0	0	0	0	0	1	0	0	2	0	1	0	0	0	0	1	0	0	2	2	1	2	2	0	0	0	0	1	0	1	0	1	0	0
MAG556	HG_Colon-7.metabat2.034.contigs	Colon	d__Bacteria	p__Firmicutes_A	c__Clostridia	o__Oscillospirales	f__CAG-272	g__UBA1740	s__	0	0	1	1	0	0	0	0	0	0	0	0	0	0	2	0	2	0	0	0	0	1	0	0	2	1	1	0	2	0	0	0	0	1	0	1	0	1	2	0
MAG559	HG_Colon-7.metabat2.006.contigs	Colon	d__Bacteria	p__Firmicutes_A	c__Clostridia	o__Oscillospirales	f__CAG-272	g__UBA1740	s__	0	0	1	1	0	0	0	0	0	0	0	0	0	0	2	0	2	0	0	0	0	1	0	0	1	1	1	2	2	0	0	0	0	1	0	2	0	1	2	0
MAG599	HG_Colon-10.metabat2.041.contigs	Colon	d__Bacteria	p__Firmicutes_A	c__Clostridia	o__Oscillospirales	f__CAG-272	g__UBA1740	s__	0	0	1	1	0	0	0	0	0	0	0	1	0	0	2	0	1	0	0	0	0	2	0	0	1	2	1	2	2	2	2	0	0	1	0	1	0	1	1	0
MAG581	HG_Colon-12.metabat2.011.contigs	Colon	d__Bacteria	p__Firmicutes_A	c__Clostridia	o__Oscillospirales	f__Oscillospiraceae	g__	s__	0	0	1	0	0	0	0	0	0	0	0	0	0	0	2	0	1	0	0	0	1	1	0	0	2	1	0	2	2	0	0	1	0	1	0	0	0	2	2	0
MAG646	HF_Colon-4.concoct.105.contigs	Colon	d__Bacteria	p__Firmicutes_A	c__Clostridia	o__Oscillospirales	f__Oscillospiraceae	g__	s__	0	0	1	0	0	0	0	0	0	0	0	0	0	0	2	0	2	0	0	0	1	1	0	0	2	1	0	2	2	0	0	1	0	1	0	0	0	2	2	0
MAG505	RGIG314	Colon	d__Bacteria	p__Firmicutes_A	c__Clostridia	o__Oscillospirales	f__Oscillospiraceae	g__CAG-110	s__	2	0	1	1	0	2	0	0	0	0	0	1	1	0	2	0	2	0	0	0	0	1	0	0	2	2	1	2	1	2	0	0	0	2	0	1	0	2	1	0
MAG560	HG_Colon-7.metabat2.001_sub.contigs	Colon	d__Bacteria	p__Firmicutes_A	c__Clostridia	o__Oscillospirales	f__Oscillospiraceae	g__CAG-110	s__	0	0	0	1	0	0	0	0	0	0	0	0	0	0	2	0	2	0	0	0	0	1	0	0	1	2	0	2	2	2	0	0	0	1	0	1	0	0	1	0
MAG487	RGIG354	Colon	d__Bacteria	p__Firmicutes_A	c__Clostridia	o__Oscillospirales	f__Oscillospiraceae	g__Oscillibacter	s__	0	0	1	1	0	0	0	0	0	0	0	0	0	0	2	0	1	0	0	0	1	1	0	0	2	1	1	0	1	2	0	1	1	1	0	0	0	1	2	0
MAG459	RGIG428	Colon	d__Bacteria	p__Firmicutes_A	c__Clostridia	o__Oscillospirales	f__Ruminococcaceae	g__UBA3818	s__	1	0	1	1	0	0	0	0	0	0	0	0	0	0	2	0	2	0	1	0	0	1	0	0	2	1	1	1	1	1	2	0	0	1	0	0	0	0	0	0
MAG672	HF_Colon-2.metabat2.049.contigs	Colon	d__Bacteria	p__Firmicutes_A	c__Clostridia	o__Saccharofermentanales	f__Saccharofermentanaceae	g__Saccharofermentans	s__	0	1	1	0	0	0	0	0	1	0	0	1	1	1	2	0	1	0	0	0	0	0	0	0	2	2	1	1	1	1	2	0	0	1	0	1	0	0	2	0
MAG568	HG_Colon-7.concoct.228.contigs	Colon	d__Bacteria	p__Firmicutes_A	c__Clostridia	o__UMGS1810	f__UMGS1810	g__	s__	0	0	0	1	0	0	0	0	0	0	0	0	0	0	2	0	1	0	0	0	0	1	0	0	2	1	1	2	1	2	1	1	0	1	0	1	0	1	2	0
MAG451	RGIG451	Colon	d__Bacteria	p__Firmicutes_A	c__Clostridia_A	o__Christensenellales	f__CAG-74	g__SFHK01	s__	0	0	1	1	0	0	2	0	0	0	0	0	0	0	2	0	1	0	0	0	0	1	0	0	2	1	1	2	2	2	0	1	0	1	0	1	0	1	1	0
MAG603	HG_Colon-10.concoct.153.contigs	Colon	d__Bacteria	p__Proteobacteria	c__Alphaproteobacteria	o__Rs-D84	f__Rs-D84	g__Rs-D84	s__	0	0	0	0	0	0	0	0	0	0	0	0	0	0	0	0	0	0	0	0	0	0	0	0	1	0	0	0	1	0	0	0	0	0	1	0	0	0	1	0
MAG578	HG_Colon-12.metabat2.083.contigs	Colon	d__Bacteria	p__Spirochaetota	c__Spirochaetia	o__Treponematales	f__Treponemataceae	g__Treponema_D	s__	1	0	1	1	0	0	2	0	1	0	0	2	1	1	2	0	1	2	0	0	0	2	0	0	2	1	2	2	2	2	2	1	2	1	0	0	0	0	2	0
MAG614	HF_Colon-6.concoct.178.contigs	Colon	d__Bacteria	p__Spirochaetota	c__Spirochaetia	o__Treponematales	f__Treponemataceae	g__Treponema_D	s__	1	0	1	1	0	0	2	0	1	0	0	1	1	0	2	0	1	2	0	0	0	2	0	0	2	1	2	2	2	2	2	1	1	1	0	0	0	0	1	0
MAG664	HF_Colon-3.concoct.119.contigs	Colon	d__Bacteria	p__Spirochaetota	c__Spirochaetia	o__Treponematales	f__Treponemataceae	g__Treponema_D	s__	1	0	1	1	0	0	2	0	1	0	0	2	1	1	2	0	1	2	0	0	0	2	0	0	2	1	2	2	2	2	2	1	2	1	0	0	0	0	2	0
MAG671	HF_Colon-2.metabat2.074.contigs	Colon	d__Bacteria	p__Spirochaetota	c__Spirochaetia	o__Treponematales	f__Treponemataceae	g__Treponema_D	s__	1	0	1	1	0	0	2	0	1	0	0	2	1	0	2	0	1	2	0	0	0	2	0	0	2	1	1	2	2	2	2	1	1	1	0	0	0	0	2	0
MAG678	HF_Colon-2.concoct.115.contigs	Colon	d__Bacteria	p__Spirochaetota	c__Spirochaetia	o__Treponematales	f__Treponemataceae	g__Treponema_D	s__	1	0	1	1	0	0	2	0	0	0	0	1	0	1	2	0	2	0	0	0	0	1	0	0	2	1	1	2	2	2	2	1	2	2	0	0	0	1	2	0
MAG848	HG_Rectum-11.metabat2.080.contigs	Rectum	d__Archaea	p__Halobacteriota	c__Methanomicrobia	o__Methanomicrobiales	f__Methanocorpusculaceae	g__Methanocorpusculum	s__	0	0	1	1	2	0	0	0	1	0	0	1	1	0	2	1	0	0	0	0	1	2	0	0	0	2	1	0	2	2	2	0	1	2	0	0	0	0	0	1
MAG909	HF_Rectum-4.metabat2.076.contigs	Rectum	d__Archaea	p__Halobacteriota	c__Methanomicrobia	o__Methanomicrobiales	f__Methanocorpusculaceae	g__Methanocorpusculum	s__	0	0	1	1	2	0	0	0	1	0	0	1	1	0	2	1	0	0	0	0	1	2	0	0	0	2	1	0	2	2	2	0	1	2	0	0	0	0	0	1
MAG780	HG_Rectum-9.concoct.222_sub.contigs	Rectum	d__Archaea	p__Methanobacteriota	c__Methanobacteria	o__Methanobacteriales	f__Methanobacteriaceae	g__Methanobrevibacter	s__Methanobrevibacter sp900314635	0	1	1	1	2	0	0	0	0	0	0	1	1	0	2	1	0	0	0	0	1	2	0	0	0	1	1	0	1	2	1	0	0	2	0	0	0	0	0	0
MAG750	RGIG858	Rectum	d__Bacteria	p__Bacteroidota	c__Bacteroidia	o__Bacteroidales	f__Bacteroidaceae	g__	s__	0	0	1	1	0	0	0	0	0	0	0	0	0	1	2	0	1	0	0	0	0	1	1	0	1	2	1	1	2	0	1	1	2	1	1	1	2	0	1	1
MAG763	HG_Rectum-9.metabat2.095.contigs	Rectum	d__Bacteria	p__Bacteroidota	c__Bacteroidia	o__Bacteroidales	f__Bacteroidaceae	g__	s__	0	0	1	1	0	0	2	0	0	0	0	0	0	1	2	0	1	0	0	0	0	1	1	0	1	2	1	1	2	0	1	1	1	1	1	0	2	0	1	1
MAG795	HG_Rectum-8.concoct.070_sub.contigs	Rectum	d__Bacteria	p__Bacteroidota	c__Bacteroidia	o__Bacteroidales	f__Bacteroidaceae	g__Prevotella	s__	0	0	2	1	0	0	0	0	0	0	0	0	0	2	2	0	1	0	0	0	0	1	0	0	0	2	1	0	2	0	1	1	0	1	1	2	1	1	2	1
MAG889	HG_Rectum-10.concoct.144.contigs	Rectum	d__Bacteria	p__Bacteroidota	c__Bacteroidia	o__Bacteroidales	f__Bacteroidaceae	g__Prevotella	s__	0	0	2	1	0	0	2	0	0	0	0	0	0	2	2	0	1	0	0	0	0	1	0	0	0	1	1	1	2	0	1	1	0	1	1	2	1	1	1	1
MAG898	HF_Rectum-6.concoct.189.contigs	Rectum	d__Bacteria	p__Bacteroidota	c__Bacteroidia	o__Bacteroidales	f__Bacteroidaceae	g__Prevotella	s__	0	0	2	0	0	0	0	0	0	0	0	0	0	1	2	0	1	0	0	0	0	1	0	0	0	1	1	1	2	0	1	1	1	1	1	2	1	1	2	1
MAG978	HF_Rectum-1.concoct.036.contigs	Rectum	d__Bacteria	p__Bacteroidota	c__Bacteroidia	o__Bacteroidales	f__Bacteroidaceae	g__Prevotella	s__	0	1	2	1	0	0	0	0	0	0	0	0	1	2	2	0	2	0	0	0	0	2	1	0	1	1	1	1	2	0	1	1	2	1	0	1	0	0	0	1
MAG958	HF_Rectum-2.concoct.237.contigs	Rectum	d__Bacteria	p__Bacteroidota	c__Bacteroidia	o__Bacteroidales	f__Muribaculaceae	g__	s__	0	0	2	1	0	0	0	0	0	0	0	0	0	2	2	0	1	0	0	0	0	2	0	0	1	1	1	0	1	0	0	0	2	1	2	1	0	1	0	1
MAG710	RGIG966	Rectum	d__Bacteria	p__Bacteroidota	c__Bacteroidia	o__Bacteroidales	f__Muribaculaceae	g__	s__	0	0	2	1	0	0	0	0	0	0	0	0	0	2	2	0	1	0	0	0	0	1	0	0	1	1	1	0	1	0	0	1	1	1	2	2	1	1	1	1
MAG846	HG_Rectum-12.concoct.009.contigs	Rectum	d__Bacteria	p__Bacteroidota	c__Bacteroidia	o__Bacteroidales	f__Muribaculaceae	g__	s__	0	0	1	1	0	0	0	0	0	0	0	0	0	2	2	0	1	0	1	0	0	2	0	0	1	1	1	0	1	0	0	1	2	1	2	2	1	1	1	1
MAG858	HG_Rectum-11.concoct.129.contigs	Rectum	d__Bacteria	p__Bacteroidota	c__Bacteroidia	o__Bacteroidales	f__Muribaculaceae	g__	s__	0	0	2	1	0	0	0	0	0	0	0	0	0	2	2	0	1	0	0	0	0	2	0	0	1	1	1	0	1	0	0	1	2	1	2	2	2	1	1	1
MAG885	HG_Rectum-10.concoct.228.contigs	Rectum	d__Bacteria	p__Bacteroidota	c__Bacteroidia	o__Bacteroidales	f__Muribaculaceae	g__	s__	0	0	2	1	0	0	0	0	0	0	0	0	0	2	2	0	2	0	0	0	0	2	0	0	1	1	1	0	2	0	0	1	2	1	2	2	1	1	1	1
MAG781	HG_Rectum-9.concoct.185.contigs	Rectum	d__Bacteria	p__Bacteroidota	c__Bacteroidia	o__Bacteroidales	f__Muribaculaceae	g__CAG-485	s__	0	0	2	1	0	0	0	0	0	0	0	0	0	2	2	0	2	0	0	0	0	2	0	0	1	1	1	0	1	0	0	1	2	1	2	2	2	1	1	1
MAG826	HG_Rectum-7.concoct.102.contigs	Rectum	d__Bacteria	p__Bacteroidota	c__Bacteroidia	o__Bacteroidales	f__Muribaculaceae	g__CAG-485	s__	0	0	2	1	0	0	0	0	0	0	0	0	0	2	2	0	2	0	0	0	0	2	0	0	1	1	1	0	2	0	0	1	2	1	2	2	2	1	1	1
MAG918	HF_Rectum-4.concoct.189.contigs	Rectum	d__Bacteria	p__Bacteroidota	c__Bacteroidia	o__Bacteroidales	f__Muribaculaceae	g__CAG-485	s__	0	0	2	1	0	0	0	0	0	0	0	0	0	2	2	0	1	0	0	0	0	2	0	0	1	1	1	0	1	0	0	1	2	1	2	2	1	1	1	1
MAG941	HF_Rectum-3.concoct.145.contigs	Rectum	d__Bacteria	p__Bacteroidota	c__Bacteroidia	o__Bacteroidales	f__Muribaculaceae	g__CAG-485	s__	0	0	2	1	0	0	0	0	0	0	0	0	0	2	2	0	1	0	0	0	0	1	0	0	1	1	1	0	2	0	0	1	2	1	1	2	1	1	1	1
MAG732	RGIG918	Rectum	d__Bacteria	p__Bacteroidota	c__Bacteroidia	o__Bacteroidales	f__Muribaculaceae	g__M3	s__	0	0	2	1	0	0	2	0	0	0	0	0	0	1	2	0	1	0	0	0	0	2	0	0	1	1	1	2	2	0	1	1	2	1	1	1	0	0	0	1
MAG782	HG_Rectum-9.concoct.177.contigs	Rectum	d__Bacteria	p__Bacteroidota	c__Bacteroidia	o__Bacteroidales	f__Muribaculaceae	g__M3	s__	0	0	2	1	0	0	0	0	0	0	0	0	0	1	2	0	2	0	0	0	0	2	0	0	1	2	1	2	2	0	1	0	2	1	2	2	0	0	1	1
MAG915	HF_Rectum-4.metabat2.022_sub.contigs	Rectum	d__Bacteria	p__Bacteroidota	c__Bacteroidia	o__Bacteroidales	f__Muribaculaceae	g__M3	s__	0	0	2	0	0	0	0	0	0	0	0	0	0	2	2	0	1	0	0	0	0	1	0	0	1	1	1	2	2	0	1	1	1	1	2	2	0	0	0	1
MAG966	HF_Rectum-2.concoct.036.contigs	Rectum	d__Bacteria	p__Bacteroidota	c__Bacteroidia	o__Bacteroidales	f__P3	g__UBA3388	s__	0	0	1	0	0	0	0	0	0	0	0	0	0	2	2	0	1	0	0	0	0	2	0	0	1	1	1	0	2	0	0	0	1	1	0	1	2	2	2	0
MAG714	RGIG958	Rectum	d__Bacteria	p__Bacteroidota	c__Bacteroidia	o__Bacteroidales	f__P3	g__UBA3388	s__UBA3388 sp002358835	0	0	2	1	0	0	0	0	0	0	0	0	0	2	2	0	1	0	0	0	0	2	0	0	1	1	1	0	2	0	0	1	2	1	0	2	2	2	2	0
MAG735	RGIG914	Rectum	d__Bacteria	p__Bacteroidota	c__Bacteroidia	o__Bacteroidales	f__P3	g__UBA3388	s__UBA3388 sp002358835	0	0	2	1	0	0	2	0	0	0	0	0	0	2	2	0	1	0	0	0	0	2	0	0	1	1	1	0	2	0	0	1	2	1	0	2	2	2	2	0
MAG775	HG_Rectum-9.metabat2.007.contigs	Rectum	d__Bacteria	p__Bacteroidota	c__Bacteroidia	o__Bacteroidales	f__P3	g__UBA3388	s__UBA3388 sp002358835	0	0	2	1	0	0	0	0	0	0	0	0	0	2	2	0	1	0	0	0	0	2	0	0	1	1	1	0	1	0	0	1	2	1	0	1	2	2	2	0
MAG878	HG_Rectum-10.metabat2.013.contigs	Rectum	d__Bacteria	p__Bacteroidota	c__Bacteroidia	o__Bacteroidales	f__P3	g__UBA3388	s__UBA3388 sp002358835	0	0	2	1	0	0	0	0	0	0	0	0	0	2	2	0	1	0	0	0	0	2	0	0	1	1	1	0	2	0	0	1	2	1	0	2	2	2	2	0
MAG896	HF_Rectum-6.maxbin.031.contigs	Rectum	d__Bacteria	p__Bacteroidota	c__Bacteroidia	o__Bacteroidales	f__P3	g__UBA3388	s__UBA3388 sp002358835	0	0	2	1	0	0	2	0	0	0	0	0	0	2	2	0	1	0	0	0	0	2	0	0	1	1	1	0	2	0	0	1	2	1	1	2	2	2	2	0
MAG910	HF_Rectum-4.metabat2.074.contigs	Rectum	d__Bacteria	p__Bacteroidota	c__Bacteroidia	o__Bacteroidales	f__P3	g__UBA3388	s__UBA3388 sp002358835	0	0	2	1	0	0	2	0	0	0	0	0	0	2	2	0	1	0	0	0	0	2	0	0	1	1	1	0	2	0	0	1	2	1	1	2	2	2	2	0
MAG969	HF_Rectum-1.metabat2.089.contigs	Rectum	d__Bacteria	p__Bacteroidota	c__Bacteroidia	o__Bacteroidales	f__P3	g__UBA3388	s__UBA3388 sp002358835	0	0	2	1	0	0	2	0	0	0	0	0	0	2	2	0	1	0	0	0	0	2	0	0	1	1	1	0	2	0	0	1	2	1	0	2	2	2	1	0
MAG835	HG_Rectum-12.metabat2.058.contigs	Rectum	d__Bacteria	p__Bacteroidota	c__Bacteroidia	o__Bacteroidales	f__Paludibacteraceae	g__	s__	0	0	1	1	0	0	1	0	0	0	0	0	0	2	2	0	1	0	0	0	0	2	1	0	1	2	1	2	2	0	1	0	2	1	1	2	2	0	1	1
MAG932	HF_Rectum-3.metabat2.014.contigs	Rectum	d__Bacteria	p__Bacteroidota	c__Bacteroidia	o__Bacteroidales	f__Paludibacteraceae	g__	s__	0	0	1	1	0	0	1	0	0	0	0	0	0	2	2	0	2	0	0	0	0	2	1	0	1	2	1	2	2	0	1	0	2	1	1	1	2	0	2	1
MAG738	RGIG906	Rectum	d__Bacteria	p__Bacteroidota	c__Bacteroidia	o__Bacteroidales	f__Paludibacteraceae	g__RF16	s__	0	0	2	1	0	0	0	0	0	0	0	0	0	1	2	0	1	0	0	0	0	2	0	0	1	0	0	0	2	0	0	1	2	1	0	0	0	2	1	0
MAG906	HF_Rectum-6.concoct.000_sub.contigs	Rectum	d__Bacteria	p__Bacteroidota	c__Bacteroidia	o__Bacteroidales	f__Paludibacteraceae	g__UBA1181	s__	0	0	1	1	0	0	2	0	0	0	0	0	0	2	2	0	1	0	0	0	0	1	0	0	1	1	1	2	1	0	1	1	1	1	1	1	0	0	1	1
MAG719	RGIG946	Rectum	d__Bacteria	p__Bacteroidota	c__Bacteroidia	o__Bacteroidales	f__Rikenellaceae	g__Alistipes	s__	0	0	2	1	0	0	0	0	0	0	0	0	0	1	2	0	1	0	0	0	0	1	0	0	1	1	2	0	2	0	0	1	2	1	0	0	2	1	0	1
MAG831	HG_Rectum-7.concoct.032_sub.contigs	Rectum	d__Bacteria	p__Bacteroidota	c__Bacteroidia	o__Bacteroidales	f__Rikenellaceae	g__Alistipes	s__	0	0	2	1	0	0	0	0	0	0	0	0	0	1	2	0	1	0	0	0	0	2	0	0	1	1	1	0	1	0	1	0	2	1	2	0	0	1	0	1
MAG866	HG_Rectum-10.metabat2.142.contigs	Rectum	d__Bacteria	p__Bacteroidota	c__Bacteroidia	o__Bacteroidales	f__Rikenellaceae	g__Alistipes	s__	0	1	1	1	0	0	0	0	0	0	0	0	0	2	2	0	2	0	0	0	0	1	0	0	1	0	2	0	2	0	0	1	2	1	0	0	0	2	0	1
MAG868	HG_Rectum-10.metabat2.116.contigs	Rectum	d__Bacteria	p__Bacteroidota	c__Bacteroidia	o__Bacteroidales	f__Rikenellaceae	g__Alistipes	s__	0	0	2	1	0	0	0	0	0	0	0	0	0	1	2	0	2	0	0	0	0	2	0	0	1	2	1	0	2	0	1	0	2	1	2	0	1	2	0	1
MAG869	HG_Rectum-10.metabat2.112.contigs	Rectum	d__Bacteria	p__Bacteroidota	c__Bacteroidia	o__Bacteroidales	f__Rikenellaceae	g__Alistipes	s__	0	1	2	1	0	0	0	0	0	0	0	0	0	1	2	0	2	0	0	0	0	1	0	0	1	0	1	0	1	0	0	1	2	1	0	0	2	1	0	1
MAG877	HG_Rectum-10.metabat2.014_sub.contigs	Rectum	d__Bacteria	p__Bacteroidota	c__Bacteroidia	o__Bacteroidales	f__Rikenellaceae	g__Alistipes	s__	0	0	2	1	0	0	0	0	0	0	0	0	0	2	2	0	1	0	0	0	0	1	0	0	1	0	2	0	2	0	0	1	2	1	0	0	1	1	0	1
MAG963	HF_Rectum-2.concoct.094.contigs	Rectum	d__Bacteria	p__Bacteroidota	c__Bacteroidia	o__Bacteroidales	f__Rikenellaceae	g__Alistipes	s__	0	1	2	1	0	0	0	0	0	0	0	0	0	2	2	0	2	0	0	0	0	1	0	0	1	1	2	0	2	0	0	0	2	1	0	0	1	2	0	1
MAG972	HF_Rectum-1.metabat2.021.contigs	Rectum	d__Bacteria	p__Bacteroidota	c__Bacteroidia	o__Bacteroidales	f__Rikenellaceae	g__Alistipes	s__	0	1	1	1	0	0	0	0	0	0	0	0	0	1	2	0	2	0	0	0	0	1	0	0	1	0	2	0	1	0	0	1	2	1	0	0	2	1	0	1
MAG727	RGIG935	Rectum	d__Bacteria	p__Bacteroidota	c__Bacteroidia	o__Bacteroidales	f__UBA1402	g__UBA1757	s__	2	0	2	0	0	0	0	0	0	0	1	0	0	1	2	0	1	0	0	0	0	1	0	0	1	2	1	2	1	1	1	0	2	1	0	0	1	1	1	1
MAG890	HG_Rectum-10.concoct.135.contigs	Rectum	d__Bacteria	p__Bacteroidota	c__Bacteroidia	o__Bacteroidales	f__UBA1402	g__UBA1757	s__	2	0	2	1	0	0	2	0	0	0	1	0	0	2	2	0	2	0	0	0	0	2	0	0	1	1	1	2	2	1	1	1	2	1	0	0	2	2	1	1
MAG976	HF_Rectum-1.concoct.193.contigs	Rectum	d__Bacteria	p__Bacteroidota	c__Bacteroidia	o__Bacteroidales	f__UBA1402	g__UBA1757	s__	2	0	2	1	0	0	0	0	0	0	1	0	0	1	2	0	2	0	0	0	0	2	0	0	1	2	1	2	1	0	1	1	2	1	0	0	2	2	2	1
MAG792	HG_Rectum-8.concoct.113.contigs	Rectum	d__Bacteria	p__Bacteroidota	c__Bacteroidia	o__Bacteroidales	f__UBA3663	g__UBA3663	s__	0	0	1	1	0	0	2	0	0	0	0	0	1	1	2	0	2	0	0	0	0	1	0	0	1	2	1	1	2	0	1	1	0	2	1	2	1	2	2	0
MAG703	RGIG976	Rectum	d__Bacteria	p__Bacteroidota	c__Bacteroidia	o__Bacteroidales	f__UBA932	g__	s__	0	0	2	0	0	0	0	0	0	0	0	0	0	2	2	0	1	0	0	0	0	1	0	0	1	1	1	0	2	0	1	1	2	1	2	0	2	2	1	0
MAG967	HF_Rectum-2.concoct.034.contigs	Rectum	d__Bacteria	p__Bacteroidota	c__Bacteroidia	o__Bacteroidales	f__UBA932	g__CAG-831	s__	0	0	2	0	0	0	0	0	0	0	0	0	0	1	2	0	1	0	0	0	0	1	0	0	1	1	1	0	1	0	0	1	2	0	1	0	2	1	1	0
MAG761	RGIG1002	Rectum	d__Bacteria	p__Bacteroidota	c__Bacteroidia	o__Bacteroidales	f__UBA932	g__UBA1232	s__	0	0	2	1	0	0	0	0	0	0	0	0	0	1	2	0	1	0	0	0	0	1	0	0	1	0	1	0	2	1	1	1	2	1	2	0	2	2	1	0
MAG872	HG_Rectum-10.metabat2.084.contigs	Rectum	d__Bacteria	p__Bacteroidota	c__Bacteroidia	o__Bacteroidales	f__UBA932	g__UBA1232	s__	0	0	2	0	0	0	0	0	0	0	0	0	0	2	2	0	2	0	0	0	0	1	0	0	1	1	1	0	1	1	1	1	2	1	2	0	2	2	1	0
MAG880	HG_Rectum-10.maxbin.109_sub.contigs	Rectum	d__Bacteria	p__Bacteroidota	c__Bacteroidia	o__Bacteroidales	f__UBA932	g__UBA1232	s__	0	0	1	0	0	0	0	0	0	0	0	0	0	1	2	0	1	0	0	0	0	1	0	0	1	2	1	0	2	1	1	0	2	1	2	0	1	2	0	0
MAG882	HG_Rectum-10.maxbin.068.contigs	Rectum	d__Bacteria	p__Bacteroidota	c__Bacteroidia	o__Bacteroidales	f__W3P20-009	g__	s__	0	0	1	1	0	0	2	0	0	0	0	0	1	2	2	0	2	0	0	0	0	1	0	0	1	2	1	2	1	0	1	0	2	1	1	1	2	2	1	1
MAG753	RGIG1033	Rectum	d__Bacteria	p__Bacteroidota	c__Bacteroidia	o__Bacteroidales	f__W3P20-009	g__W3P20-009	s__	0	0	1	1	0	0	0	0	0	0	0	1	1	1	2	0	1	0	0	0	0	1	0	0	1	2	1	2	1	0	1	0	2	2	1	2	1	1	1	1
MAG754	RGIG1029	Rectum	d__Bacteria	p__Bacteroidota	c__Bacteroidia	o__Flavobacteriales	f__UBA1820	g__	s__	0	0	2	1	0	0	0	0	0	0	1	0	0	2	0	0	0	0	0	0	1	1	1	0	1	1	1	2	2	1	1	1	0	1	2	2	0	0	1	1
MAG935	HF_Rectum-3.maxbin.048.contigs	Rectum	d__Bacteria	p__Elusimicrobiota	c__Elusimicrobia	o__Elusimicrobiales	f__Elusimicrobiaceae	g__UBA1436	s__	2	0	0	0	0	0	0	0	0	0	0	0	0	1	2	0	2	0	0	0	0	2	0	0	2	0	0	0	2	0	1	1	0	1	0	2	0	0	1	0
MAG818	HG_Rectum-7.concoct.188.contigs	Rectum	d__Bacteria	p__Firmicutes_A	c__Clostridia	o__Clostridiales	f__Clostridiaceae	g__Clostridium	s__	1	0	0	1	0	0	0	0	1	2	0	0	1	1	2	0	1	1	0	0	1	1	0	0	1	2	1	2	2	2	2	1	0	1	0	2	0	1	2	1
MAG970	HF_Rectum-1.metabat2.079.contigs	Rectum	d__Bacteria	p__Firmicutes_A	c__Clostridia	o__Lachnospirales	f__Lachnospiraceae	g__Butyrivibrio_A	s__	0	0	1	2	0	0	0	0	0	0	0	1	1	2	2	0	2	0	1	0	1	2	0	0	2	2	1	2	2	2	1	1	2	1	0	2	0	2	1	0
MAG870	HG_Rectum-10.metabat2.096.contigs	Rectum	d__Bacteria	p__Firmicutes_A	c__Clostridia	o__Lachnospirales	f__Lachnospiraceae	g__CAG-791	s__CAG-791 sp900317475	2	1	1	2	0	0	0	0	0	0	0	0	1	0	2	0	1	0	0	0	1	1	0	0	2	1	1	1	2	2	2	1	0	1	0	1	0	0	2	1
MAG737	RGIG909	Rectum	d__Bacteria	p__Firmicutes_A	c__Clostridia	o__Lachnospirales	f__Lachnospiraceae	g__Frisingicoccus	s__	2	0	1	1	0	0	0	0	0	0	0	0	0	2	2	0	1	0	0	0	1	2	0	0	2	2	1	2	2	2	2	1	2	1	0	0	0	2	2	0
MAG864	HG_Rectum-10.metabat2.161.contigs	Rectum	d__Bacteria	p__Firmicutes_A	c__Clostridia	o__Lachnospirales	f__Lachnospiraceae	g__Roseburia	s__	2	1	1	2	0	0	2	0	0	0	0	1	2	2	2	0	2	0	0	0	1	2	0	0	2	2	1	2	2	2	2	1	2	1	0	2	0	1	2	0
MAG834	HG_Rectum-12.metabat2.069.contigs	Rectum	d__Bacteria	p__Firmicutes_A	c__Clostridia	o__Monoglobales_A	f__UBA1381	g__	s__	1	0	1	2	0	1	0	0	0	0	0	0	0	0	2	0	2	0	0	0	0	1	0	0	2	1	1	2	1	2	2	1	0	1	0	0	0	1	2	0
MAG849	HG_Rectum-11.metabat2.077.contigs	Rectum	d__Bacteria	p__Firmicutes_A	c__Clostridia	o__Monoglobales_A	f__UBA1381	g__	s__	2	0	1	1	0	0	0	0	0	0	0	0	0	2	2	0	1	0	0	0	0	2	0	0	2	1	1	2	2	2	2	1	2	2	0	0	0	0	2	0
MAG842	HG_Rectum-12.concoct.119_sub.contigs	Rectum	d__Bacteria	p__Firmicutes_A	c__Clostridia	o__Oscillospirales	f__Acutalibacteraceae	g__	s__	0	0	1	1	0	0	0	0	0	0	0	1	0	0	2	0	1	0	0	0	0	1	0	0	2	2	1	0	1	2	1	1	0	1	0	0	0	2	2	0
MAG711	RGIG964	Rectum	d__Bacteria	p__Firmicutes_A	c__Clostridia	o__Oscillospirales	f__Acutalibacteraceae	g__	s__	2	0	1	2	0	0	0	0	0	0	0	1	0	0	2	0	1	0	0	0	0	2	0	0	2	2	2	2	2	2	2	0	0	2	0	0	0	1	1	0
MAG762	HG_Rectum-9.metabat2.107.contigs	Rectum	d__Bacteria	p__Firmicutes_A	c__Clostridia	o__Oscillospirales	f__Acutalibacteraceae	g__CAG-177	s__	0	0	1	1	0	2	0	0	0	0	0	1	0	2	2	0	1	0	0	0	0	1	0	0	1	2	1	2	2	2	2	0	1	1	0	1	0	2	2	0
MAG841	HG_Rectum-12.concoct.141.contigs	Rectum	d__Bacteria	p__Firmicutes_A	c__Clostridia	o__Oscillospirales	f__Acutalibacteraceae	g__CAG-177	s__	0	0	1	1	0	0	0	0	0	0	0	1	0	2	2	0	1	0	0	0	0	1	0	0	2	2	1	1	2	2	2	0	1	2	0	0	0	2	1	0
MAG787	HG_Rectum-9.concoct.090_sub.contigs	Rectum	d__Bacteria	p__Firmicutes_A	c__Clostridia	o__Oscillospirales	f__Acutalibacteraceae	g__CAG-180	s__	0	0	1	1	0	0	0	0	0	0	0	0	0	1	2	0	1	0	0	0	0	2	0	0	1	1	1	2	2	2	2	0	0	1	0	0	0	1	1	0
MAG928	HF_Rectum-3.metabat2.083.contigs	Rectum	d__Bacteria	p__Firmicutes_A	c__Clostridia	o__Oscillospirales	f__Acutalibacteraceae	g__DTU089_A	s__	0	0	1	1	0	0	0	0	0	0	0	1	0	1	2	0	1	0	0	0	0	2	0	0	2	2	1	2	2	2	2	1	0	1	0	1	0	1	2	0
MAG739	RGIG904	Rectum	d__Bacteria	p__Firmicutes_A	c__Clostridia	o__Oscillospirales	f__Acutalibacteraceae	g__Ruminococcus_E	s__Ruminococcus_E sp900316555	2	1	1	1	0	0	0	0	0	0	0	1	1	0	2	0	2	0	0	0	0	1	0	0	2	1	1	2	2	2	2	0	2	1	0	0	0	1	2	0
MAG964	HF_Rectum-2.concoct.075.contigs	Rectum	d__Bacteria	p__Firmicutes_A	c__Clostridia	o__Oscillospirales	f__Acutalibacteraceae	g__Ruminococcus_E	s__Ruminococcus_E sp900316555	0	1	1	1	0	0	2	0	0	0	0	1	1	0	2	0	1	0	0	0	0	1	0	0	2	1	1	2	2	2	2	0	2	1	0	0	0	1	2	0
MAG730	RGIG922	Rectum	d__Bacteria	p__Firmicutes_A	c__Clostridia	o__Oscillospirales	f__Acutalibacteraceae	g__Ruminococcus_E	s__Ruminococcus_E sp900316555	2	1	1	1	0	0	1	0	0	0	0	1	1	0	0	0	0	0	0	0	0	1	0	0	2	1	1	1	2	1	1	1	2	1	0	0	0	1	2	0
MAG930	HF_Rectum-3.metabat2.036.contigs	Rectum	d__Bacteria	p__Firmicutes_A	c__Clostridia	o__Oscillospirales	f__Acutalibacteraceae	g__Ruminococcus_E	s__Ruminococcus_E sp900316555	2	1	1	1	0	0	0	0	0	0	0	1	0	0	2	0	1	0	0	0	0	1	0	0	2	1	1	1	2	1	1	0	2	0	0	0	0	1	1	0
MAG757	RGIG1021	Rectum	d__Bacteria	p__Firmicutes_A	c__Clostridia	o__Oscillospirales	f__Acutalibacteraceae	g__UBA5905	s__	0	0	0	1	0	0	0	0	0	0	0	1	0	0	2	0	2	0	0	0	0	1	0	0	2	2	1	2	2	2	2	1	0	1	0	1	0	1	2	0
MAG927	HF_Rectum-3.metabat2.089.contigs	Rectum	d__Bacteria	p__Firmicutes_A	c__Clostridia	o__Oscillospirales	f__Acutalibacteraceae	g__UBA5905	s__	0	0	0	1	0	0	0	0	0	0	0	1	0	0	2	0	2	0	0	0	0	1	0	0	2	2	1	2	2	2	2	1	0	1	0	1	0	1	2	0
MAG742	RGIG895	Rectum	d__Bacteria	p__Firmicutes_A	c__Clostridia	o__Oscillospirales	f__Acutalibacteraceae	g__UBA6857	s__	0	0	1	0	0	0	0	0	0	0	0	0	0	0	2	0	1	0	0	0	0	1	0	0	2	2	1	2	2	2	2	1	1	2	0	1	0	2	1	0
MAG704	RGIG975	Rectum	d__Bacteria	p__Firmicutes_A	c__Clostridia	o__Oscillospirales	f__Acutalibacteraceae	g__UBA737	s__	0	0	0	1	0	0	0	0	0	0	0	0	0	0	2	0	2	0	0	0	0	1	0	0	2	2	1	2	1	2	2	1	0	1	0	0	0	2	2	0
MAG736	RGIG910	Rectum	d__Bacteria	p__Firmicutes_A	c__Clostridia	o__Oscillospirales	f__Acutalibacteraceae	g__UBA737	s__	1	0	0	1	0	0	0	0	0	0	0	1	0	0	2	0	2	0	0	0	0	1	0	0	2	2	2	2	2	2	2	1	0	2	0	1	0	1	1	0
MAG774	HG_Rectum-9.metabat2.034.contigs	Rectum	d__Bacteria	p__Firmicutes_A	c__Clostridia	o__Oscillospirales	f__Acutalibacteraceae	g__UBA737	s__	0	0	0	1	0	0	0	0	0	0	0	0	0	0	2	0	1	0	0	0	0	1	0	0	1	2	1	2	1	2	2	0	0	1	0	0	0	1	2	0
MAG777	HG_Rectum-9.maxbin.151_sub.contigs	Rectum	d__Bacteria	p__Firmicutes_A	c__Clostridia	o__Oscillospirales	f__Acutalibacteraceae	g__UBA737	s__	0	0	1	1	0	0	0	0	0	0	0	1	0	0	2	0	1	0	0	0	0	1	0	0	2	1	1	2	1	1	1	0	0	1	0	0	0	1	1	0
MAG800	HG_Rectum-7.metabat2.138.contigs	Rectum	d__Bacteria	p__Firmicutes_A	c__Clostridia	o__Oscillospirales	f__Acutalibacteraceae	g__UBA737	s__	2	0	1	1	0	0	0	0	0	0	0	0	2	0	2	0	2	0	0	0	0	2	0	0	2	2	2	2	2	2	2	1	0	2	0	1	0	2	2	0
MAG943	HF_Rectum-3.concoct.121_sub.contigs	Rectum	d__Bacteria	p__Firmicutes_A	c__Clostridia	o__Oscillospirales	f__Acutalibacteraceae	g__UBA737	s__	0	0	0	1	0	0	0	0	0	0	0	0	0	0	2	0	2	0	1	0	0	1	0	0	1	1	1	2	1	2	2	1	0	1	0	0	0	2	1	0
MAG776	HG_Rectum-9.metabat2.002_sub.contigs	Rectum	d__Bacteria	p__Firmicutes_A	c__Clostridia	o__Oscillospirales	f__Acutalibacteraceae	g__UMGS172	s__	0	0	1	2	0	0	0	0	0	0	0	1	0	0	2	0	2	0	0	0	0	1	0	0	2	2	1	2	2	2	2	0	0	1	0	0	0	2	2	0
MAG803	HG_Rectum-7.metabat2.109.contigs	Rectum	d__Bacteria	p__Firmicutes_A	c__Clostridia	o__Oscillospirales	f__Acutalibacteraceae	g__UMGS172	s__	2	0	1	2	0	0	0	0	0	0	0	1	0	0	2	0	1	0	0	0	0	2	0	0	2	2	1	2	2	2	2	1	0	1	0	0	0	2	2	0
MAG712	RGIG963	Rectum	d__Bacteria	p__Firmicutes_A	c__Clostridia	o__Oscillospirales	f__Acutalibacteraceae	g__UMGS1976	s__	0	0	1	2	0	0	0	0	0	0	0	1	0	0	2	0	1	0	0	0	0	1	0	0	2	1	1	2	1	2	1	0	0	2	0	1	0	1	1	0
MAG721	RGIG942	Rectum	d__Bacteria	p__Firmicutes_A	c__Clostridia	o__Oscillospirales	f__Acutalibacteraceae	g__UMGS1976	s__	0	0	1	1	0	0	0	0	0	0	0	1	0	0	2	0	1	0	0	0	0	2	0	0	2	2	1	1	1	2	2	0	0	2	0	0	0	2	2	0
MAG734	RGIG915	Rectum	d__Bacteria	p__Firmicutes_A	c__Clostridia	o__Oscillospirales	f__Acutalibacteraceae	g__UMGS1976	s__	0	0	1	1	0	0	0	0	0	0	0	1	0	0	2	0	1	0	0	0	0	2	0	0	2	1	1	1	2	1	2	1	0	1	0	1	0	1	1	0
MAG741	RGIG899	Rectum	d__Bacteria	p__Firmicutes_A	c__Clostridia	o__Oscillospirales	f__Acutalibacteraceae	g__UMGS1976	s__	0	0	1	1	0	0	0	0	0	0	0	1	0	0	2	0	1	0	0	0	0	2	0	0	2	2	1	2	2	1	1	1	0	2	0	0	0	1	2	0
MAG796	HG_Rectum-8.concoct.060.contigs	Rectum	d__Bacteria	p__Firmicutes_A	c__Clostridia	o__Oscillospirales	f__Acutalibacteraceae	g__UMGS1976	s__	0	0	1	1	0	0	0	0	0	0	0	0	0	0	0	0	0	0	0	0	0	2	0	0	2	1	1	2	2	2	1	0	0	2	0	0	0	2	2	0
MAG921	HF_Rectum-4.concoct.081.contigs	Rectum	d__Bacteria	p__Firmicutes_A	c__Clostridia	o__Oscillospirales	f__Acutalibacteraceae	g__UMGS1976	s__	0	0	0	1	0	0	0	0	0	0	0	1	0	0	2	0	1	0	0	0	0	2	0	0	2	2	1	2	1	2	2	1	0	1	0	0	0	1	2	0
MAG926	HF_Rectum-3.metabat2.115.contigs	Rectum	d__Bacteria	p__Firmicutes_A	c__Clostridia	o__Oscillospirales	f__Acutalibacteraceae	g__UMGS1976	s__	0	0	1	1	0	0	0	0	0	0	0	1	0	0	2	0	1	0	0	0	0	1	0	0	2	2	1	2	2	2	2	1	0	2	0	1	0	1	2	0
MAG944	HF_Rectum-3.concoct.119.contigs	Rectum	d__Bacteria	p__Firmicutes_A	c__Clostridia	o__Oscillospirales	f__Acutalibacteraceae	g__UMGS1976	s__	0	0	1	1	0	0	0	0	0	0	0	1	0	0	2	0	1	0	1	0	0	2	0	0	2	2	1	2	2	2	2	1	0	2	0	0	0	2	1	0
MAG756	RGIG1023	Rectum	d__Bacteria	p__Firmicutes_A	c__Clostridia	o__Oscillospirales	f__CAG-272	g__	s__	2	0	0	1	0	0	0	0	0	0	0	1	0	0	2	0	1	0	0	0	0	1	0	0	2	1	1	0	1	2	2	0	0	1	0	0	0	0	1	0
MAG767	HG_Rectum-9.metabat2.062.contigs	Rectum	d__Bacteria	p__Firmicutes_A	c__Clostridia	o__Oscillospirales	f__CAG-272	g__	s__	2	0	1	1	0	0	0	0	0	0	0	0	0	0	2	0	1	0	0	0	0	1	0	0	2	2	1	2	2	2	2	1	0	1	0	0	0	1	2	0
MAG771	HG_Rectum-9.metabat2.042.contigs	Rectum	d__Bacteria	p__Firmicutes_A	c__Clostridia	o__Oscillospirales	f__CAG-272	g__	s__	2	0	1	1	0	0	0	0	0	0	0	0	0	0	2	0	2	0	0	0	0	1	0	0	2	1	1	2	2	2	2	1	0	2	0	0	0	0	2	0
MAG807	HG_Rectum-7.metabat2.066.contigs	Rectum	d__Bacteria	p__Firmicutes_A	c__Clostridia	o__Oscillospirales	f__CAG-272	g__	s__	0	0	1	1	0	0	0	0	0	0	0	0	0	0	2	0	1	0	0	0	0	1	0	0	2	2	1	2	2	1	0	1	0	1	0	0	0	1	2	0
MAG820	HG_Rectum-7.concoct.171_sub.contigs	Rectum	d__Bacteria	p__Firmicutes_A	c__Clostridia	o__Oscillospirales	f__CAG-272	g__	s__	0	0	1	1	0	0	0	0	0	0	0	0	0	0	2	0	1	0	1	0	0	1	0	0	2	0	1	2	2	2	0	1	0	1	0	0	0	1	1	0
MAG847	HG_Rectum-12.concoct.008.contigs	Rectum	d__Bacteria	p__Firmicutes_A	c__Clostridia	o__Oscillospirales	f__CAG-272	g__	s__	0	0	1	1	0	0	0	0	0	0	0	0	0	0	2	0	1	0	0	0	0	1	0	0	2	2	1	2	2	2	2	1	0	1	0	0	0	1	2	0
MAG968	HF_Rectum-2.concoct.003.contigs	Rectum	d__Bacteria	p__Firmicutes_A	c__Clostridia	o__Oscillospirales	f__CAG-272	g__	s__	2	0	1	1	0	0	0	0	0	0	0	1	0	0	2	0	1	0	0	0	0	1	0	0	2	2	1	2	1	2	1	1	0	1	0	0	0	0	2	0
MAG956	HF_Rectum-2.maxbin.052.contigs	Rectum	d__Bacteria	p__Firmicutes_A	c__Clostridia	o__Oscillospirales	f__CAG-272	g__CAG-448	s__	0	0	1	1	0	0	0	0	0	0	0	0	0	0	2	0	1	0	0	0	0	1	0	0	2	1	1	2	2	0	2	1	0	2	0	0	0	1	1	0
MAG813	HG_Rectum-7.maxbin.023.contigs	Rectum	d__Bacteria	p__Firmicutes_A	c__Clostridia	o__Oscillospirales	f__CAG-272	g__Firm-07	s__	0	0	1	1	0	0	0	0	0	0	0	0	0	0	2	0	2	0	0	0	0	1	0	0	1	2	0	2	2	2	0	1	0	1	0	0	0	0	2	0
MAG833	HG_Rectum-12.metabat2.073.contigs	Rectum	d__Bacteria	p__Firmicutes_A	c__Clostridia	o__Oscillospirales	f__CAG-272	g__QALR01	s__	0	0	1	1	0	0	0	0	0	0	0	0	0	0	2	0	1	0	0	0	0	1	0	0	2	1	1	2	2	2	1	0	1	1	0	1	0	1	1	0
MAG949	HF_Rectum-2.metabat2.054.contigs	Rectum	d__Bacteria	p__Firmicutes_A	c__Clostridia	o__Oscillospirales	f__CAG-272	g__QALR01	s__	0	0	1	1	0	0	0	0	0	0	0	1	0	0	2	0	1	0	0	0	0	1	0	0	2	2	1	2	2	2	2	1	0	1	0	1	0	0	2	0
MAG805	HG_Rectum-7.metabat2.099.contigs	Rectum	d__Bacteria	p__Firmicutes_A	c__Clostridia	o__Oscillospirales	f__CAG-272	g__UBA1740	s__	0	0	1	1	0	0	0	0	0	0	0	0	0	0	2	0	1	0	0	0	0	1	0	0	2	1	1	2	2	2	0	1	0	1	0	1	0	1	2	0
MAG789	HG_Rectum-9.concoct.067.contigs	Rectum	d__Bacteria	p__Firmicutes_A	c__Clostridia	o__Oscillospirales	f__CAG-272	g__UBA1740	s__	0	0	0	1	0	0	0	0	0	0	0	0	0	0	2	0	2	0	0	0	0	1	0	0	2	2	1	2	2	0	0	1	0	1	0	2	0	1	2	0
MAG806	HG_Rectum-7.metabat2.076_sub.contigs	Rectum	d__Bacteria	p__Firmicutes_A	c__Clostridia	o__Oscillospirales	f__CAG-272	g__UBA1740	s__	0	0	1	1	0	0	0	0	0	0	0	0	0	0	2	0	1	0	0	0	0	1	0	0	0	1	1	2	2	0	0	1	0	1	0	1	0	1	1	0
MAG883	HG_Rectum-10.maxbin.061.contigs	Rectum	d__Bacteria	p__Firmicutes_A	c__Clostridia	o__Oscillospirales	f__CAG-272	g__UBA1740	s__	0	0	1	1	0	0	0	0	0	0	0	1	0	0	2	0	2	0	0	0	0	1	0	0	1	1	1	2	2	2	2	0	0	1	0	1	0	1	1	0
MAG960	HF_Rectum-2.concoct.178.contigs	Rectum	d__Bacteria	p__Firmicutes_A	c__Clostridia	o__Oscillospirales	f__CAG-272	g__UMGS1865	s__	1	0	1	1	0	1	0	0	0	0	0	0	0	0	2	0	1	0	0	0	0	1	0	0	2	1	1	0	2	0	0	0	0	1	0	0	0	1	1	0
MAG871	HG_Rectum-10.metabat2.092.contigs	Rectum	d__Bacteria	p__Firmicutes_A	c__Clostridia	o__Oscillospirales	f__CAG-382	g__UMGS882	s__	0	0	1	1	0	0	0	0	0	0	0	0	0	0	2	0	1	0	0	0	0	2	0	0	2	1	1	1	1	0	0	0	0	2	0	0	0	1	2	0
MAG893	HF_Rectum-6.metabat2.059.contigs	Rectum	d__Bacteria	p__Firmicutes_A	c__Clostridia	o__Oscillospirales	f__Oscillospiraceae	g__	s__	0	0	1	0	0	0	0	0	0	0	0	0	0	0	2	0	2	0	0	0	1	1	0	0	2	1	0	2	2	0	0	1	0	1	0	0	0	2	2	0
MAG911	HF_Rectum-4.metabat2.053.contigs	Rectum	d__Bacteria	p__Firmicutes_A	c__Clostridia	o__Oscillospirales	f__Oscillospiraceae	g__	s__	0	0	1	0	0	0	0	0	0	0	0	0	0	0	2	0	2	0	0	0	1	1	0	0	1	1	0	2	2	0	0	0	0	1	0	0	0	2	2	0
MAG851	HG_Rectum-11.metabat2.040.contigs	Rectum	d__Bacteria	p__Firmicutes_A	c__Clostridia	o__Oscillospirales	f__Oscillospiraceae	g__Oscillibacter	s__	0	0	1	1	0	0	0	0	0	0	0	0	0	0	2	0	1	0	0	0	1	1	0	0	2	1	1	0	2	2	1	0	1	2	0	0	0	0	2	0
MAG856	HG_Rectum-11.concoct.136_sub.contigs	Rectum	d__Bacteria	p__Firmicutes_A	c__Clostridia	o__Oscillospirales	f__Ruminococcaceae	g__	s__	2	0	1	1	0	0	2	0	0	0	0	1	0	0	2	0	2	0	0	0	0	2	0	0	0	1	1	1	1	2	1	1	0	2	0	1	0	1	1	0
MAG823	HG_Rectum-7.concoct.131_sub.contigs	Rectum	d__Bacteria	p__Firmicutes_A	c__Clostridia	o__Oscillospirales	f__Ruminococcaceae	g__UMGS1668	s__	0	0	0	1	0	0	0	0	0	0	0	0	0	0	2	0	2	0	0	0	0	1	0	0	2	0	1	0	2	0	0	1	0	1	1	1	0	1	1	0
MAG875	HG_Rectum-10.metabat2.037_sub.contigs	Rectum	d__Bacteria	p__Firmicutes_A	c__Clostridia	o__Saccharofermentanales	f__Saccharofermentanaceae	g__Saccharofermentans	s__	1	1	1	1	0	0	0	0	0	0	0	1	1	2	2	0	1	0	1	0	0	1	0	0	2	1	1	2	1	2	2	1	0	1	0	1	0	0	2	0
MAG881	HG_Rectum-10.maxbin.069_sub.contigs	Rectum	d__Bacteria	p__Firmicutes_A	c__Clostridia	o__UBA1212	f__UBA1255	g__	s__	0	0	1	1	0	0	0	0	0	0	0	0	0	0	2	0	1	0	0	0	0	2	0	0	1	2	1	2	2	1	1	1	0	2	0	1	0	0	2	0
MAG977	HF_Rectum-1.concoct.077.contigs	Rectum	d__Bacteria	p__Firmicutes_A	c__Clostridia	o__UBA1212	f__UBA1255	g__	s__	0	0	1	1	0	0	0	0	0	0	0	0	0	0	2	0	2	0	0	0	0	2	0	0	2	1	2	2	2	2	2	1	0	2	0	1	0	0	1	0
MAG822	HG_Rectum-7.concoct.133.contigs	Rectum	d__Bacteria	p__Firmicutes_A	c__Clostridia	o__UMGS1810	f__UMGS1810	g__	s__	0	0	0	1	0	0	0	0	0	0	0	0	0	0	2	0	1	0	0	0	0	1	0	0	2	1	1	1	2	1	1	0	0	1	0	1	0	1	1	0
MAG901	HF_Rectum-6.concoct.097_sub.contigs	Rectum	d__Bacteria	p__Firmicutes_C	c__Negativicutes	o__Acidaminococcales	f__Acidaminococcaceae	g__Phascolarctobacterium_A	s__	0	0	2	0	0	0	0	0	0	0	0	0	0	0	2	0	1	0	0	0	0	1	0	0	1	1	1	1	1	2	2	1	2	1	0	1	0	0	2	1
MAG697	RGIG994	Rectum	d__Bacteria	p__Proteobacteria	c__Alphaproteobacteria	o__Rhodobacterales	f__Rhodobacteraceae	g__Yoonia	s__	1	0	2	2	0	0	2	1	0	2	2	1	2	1	2	0	2	2	1	0	1	1	0	2	2	2	2	2	2	2	2	1	0	2	1	2	0	0	2	1
MAG873	HG_Rectum-10.metabat2.081.contigs	Rectum	d__Bacteria	p__Proteobacteria	c__Alphaproteobacteria	o__Rs-D84	f__Rs-D84	g__Rs-D84	s__	0	0	0	0	0	0	0	0	0	0	0	0	0	0	0	0	0	0	0	0	0	0	0	0	2	0	0	0	1	0	0	0	0	0	1	0	0	0	1	0
MAG879	HG_Rectum-10.maxbin.131.contigs	Rectum	d__Bacteria	p__Proteobacteria	c__Gammaproteobacteria	o__Burkholderiales	f__Burkholderiaceae	g__CAG-521	s__	0	0	0	0	0	0	0	0	0	0	0	0	0	1	2	0	1	0	1	0	0	1	0	0	1	2	1	0	2	1	0	1	0	0	2	2	0	0	2	0
MAG894	HF_Rectum-6.metabat2.056.contigs	Rectum	d__Bacteria	p__Spirochaetota	c__Spirochaetia	o__Treponematales	f__Treponemataceae	g__Treponema_D	s__	1	0	1	1	0	0	2	0	1	0	0	2	1	1	2	0	1	2	0	0	0	2	0	0	2	1	2	2	2	2	2	1	2	1	0	0	0	0	2	0
MAG957	HF_Rectum-2.maxbin.040_sub.contigs	Rectum	d__Bacteria	p__Spirochaetota	c__Spirochaetia	o__Treponematales	f__Treponemataceae	g__Treponema_D	s__	1	0	1	1	0	0	2	0	0	0	0	1	0	1	2	0	2	0	0	0	1	1	0	0	2	1	1	2	2	2	2	1	2	2	0	0	0	1	2	0
[truncated: 1,159 more columns]
