# Supplementary material for: Genome-centric investigation of bile acid metabolizing microbiota of dairy cows and associated diet-induced functional implications
Source: ISME J. 2022 Oct 19;17(1):172–84. doi: 10.1038/s41396-022-01333-5 (PMC9750977; doi:10.1038/s41396-022-01333-5)
Supplement: Supplementary file 18 — Table S11 [file 41396_2022_1333_MOESM18_ESM.xlsx]

## Sheet: Sheet1
Table S11. Protein sequence similarity network (SSN) of bile salt hydrolases (BSHs)
Gene name	Genome name	Bin id	Region	Domain	Phylum	Class	Order	Family	Genus	Species	Cluster
HG_Jejunum-7__c222261_3	MAG155	HG_Jejunum-7.maxbin.064.contigs	Jejunum	d__Bacteria	p__Elusimicrobiota	c__Elusimicrobia	o__Elusimicrobiales	f__Elusimicrobiaceae	g__UBA1436	s__	0
Dairy_cattle_Rectum.Co__c924792_30	MAG697	RGIG994	Rectum	d__Bacteria	p__Proteobacteria	c__Alphaproteobacteria	o__Rhodobacterales	f__Rhodobacteraceae	g__Yoonia	s__	0
HG_Cecum-10__c417799_3	MAG346	HG_Cecum-10.metabat2.040_sub.contigs	Cecum	d__Bacteria	p__Firmicutes	c__Clostridia	o__Oscillospirales	f__CAG-272	g__UBA1740	s__	0
HG_Cecum-7__c54177_5	MAG277	HG_Cecum-7.metabat2.145.contigs	Cecum	d__Bacteria	p__Firmicutes	c__Clostridia	o__Lachnospirales	f__Lachnospiraceae	g__Butyrivibrio_A	s__	0
Dairy_cattle_Cecum.Co__c1210928_1	MAG189	RGIG264	Cecum	d__Bacteria	p__Bacteroidota	c__Bacteroidia	o__Bacteroidales	f__Barnesiellaceae	g__Barnesiella	s__	0
Dairy_cattle_Colon-2__c724704_3	MAG498	RGIG331	Colon	d__Bacteria	p__Firmicutes	c__Clostridia	o__Oscillospirales	f__Acutalibacteraceae	g__UMGS1976	s__	0
Dairy_cattle_Colon-5__c260086_6	MAG470	RGIG401	Colon	d__Bacteria	p__Bacteroidota	c__Bacteroidia	o__Bacteroidales	f__P3	g__UBA3388	s__UBA3388 sp002358835	0
Dairy_cattle_Colon-3__c33329_1	MAG489	RGIG350	Colon	d__Bacteria	p__Firmicutes	c__Clostridia	o__Lachnospirales	f__Lachnospiraceae	g__CAG-303	s__	0
Dairy_cattle_Colon-1__c801741_7	MAG511	RGIG306	Colon	d__Bacteria	p__Firmicutes	c__Clostridia	o__Oscillospirales	f__Acutalibacteraceae	g__UBA8612	s__	0
HG_Rectum-7__c592818_2	MAG818	HG_Rectum-7.concoct.188.contigs	Rectum	d__Bacteria	p__Firmicutes	c__Clostridia	o__Clostridiales	f__Clostridiaceae	g__Clostridium	s__	0
Dairy_cattle_Rectum.Co__c1625694_7	MAG753	RGIG1033	Rectum	d__Bacteria	p__Bacteroidota	c__Bacteroidia	o__Bacteroidales	f__W3P20-009	g__W3P20-009	s__	0
Dairy_cattle_Duodenum.Co__c1780316_3	MAG9	RGIG613	Duodenum	d__Bacteria	p__Firmicutes	c__Clostridia	o__Peptostreptococcales	f__Anaerovoracaceae	g__UBA1764	s__	0
HG_Colon-9__c367233_1	MAG531	HG_Colon-9.concoct.037.contigs	Colon	d__Bacteria	p__Bacteroidota	c__Bacteroidia	o__Bacteroidales	f__Muribaculaceae	g__	s__	0
Dairy_cattle_Jejunum-4__c30106_1	MAG133	RGIG663	Jejunum	d__Bacteria	p__Firmicutes	c__Bacilli	o__Haloplasmatales	f__Turicibacteraceae	g__Turicibacter	s__	1
Dairy_cattle_Duodenum-3__c294415_3	MAG47	RGIG526	Duodenum	d__Bacteria	p__Patescibacteria	c__Saccharimonadia	o__Saccharimonadales	f__Saccharimonadaceae	g__UBA2866	s__	1
HG_Jejunum-12__c291583_1	MAG160	HG_Jejunum-12.metabat2.086.contigs	Jejunum	d__Bacteria	p__Actinobacteriota	c__Coriobacteriia	o__Coriobacteriales	f__Atopobiaceae	g__	s__	1
Dairy_cattle_Duodenum.Co__c2914749_2	MAG11	RGIG608	Duodenum	d__Bacteria	p__Actinobacteriota	c__Actinomycetia	o__Actinomycetales	f__Bifidobacteriaceae	g__Bifidobacterium	s__Bifidobacterium merycicum	1
HG_Ileum-8__c141769_6	MAG176	HG_Ileum-8.metabat2.009.contigs	Ileum	d__Bacteria	p__Actinobacteriota	c__Actinomycetia	o__Actinomycetales	f__Bifidobacteriaceae	g__Bifidobacterium	s__Bifidobacterium globosum	1
Dairy_cattle_Jejunum-1__c436622_7	MAG136	RGIG643	Jejunum	d__Bacteria	p__Actinobacteriota	c__Actinomycetia	o__Actinomycetales	f__Bifidobacteriaceae	g__Bifidobacterium	s__Bifidobacterium globosum	1
HG_Ileum-11__c5024_10	MAG178	HG_Ileum-11.metabat2.008.contigs	Ileum	d__Bacteria	p__Actinobacteriota	c__Actinomycetia	o__Actinomycetales	f__Bifidobacteriaceae	g__Bifidobacterium	s__Bifidobacterium globosum	1
HF_Cecum-6__c77614_8	MAG358	HF_Cecum-6.metabat2.069.contigs	Cecum	d__Bacteria	p__Firmicutes	c__Clostridia	o__Oscillospirales	f__Oscillospiraceae	g__	s__	1
HG_Colon-12__c628578_20	MAG581	HG_Colon-12.metabat2.011.contigs	Colon	d__Bacteria	p__Firmicutes	c__Clostridia	o__Oscillospirales	f__Oscillospiraceae	g__	s__	1
HF_Rectum-6__c50941_2	MAG893	HF_Rectum-6.metabat2.059.contigs	Rectum	d__Bacteria	p__Firmicutes	c__Clostridia	o__Oscillospirales	f__Oscillospiraceae	g__	s__	1
HF_Cecum-3__c1214315_5	MAG400	HF_Cecum-3.metabat2.135.contigs	Cecum	d__Bacteria	p__Firmicutes	c__Clostridia	o__Oscillospirales	f__Oscillospiraceae	g__	s__	1
HF_Colon-4__c619853_3	MAG646	HF_Colon-4.concoct.105.contigs	Colon	d__Bacteria	p__Firmicutes	c__Clostridia	o__Oscillospirales	f__Oscillospiraceae	g__	s__	1
HF_Rectum-4__c84552_18	MAG911	HF_Rectum-4.metabat2.053.contigs	Rectum	d__Bacteria	p__Firmicutes	c__Clostridia	o__Oscillospirales	f__Oscillospiraceae	g__	s__	1
HF_Cecum-4__c29045_18	MAG393	HF_Cecum-4.concoct.069.contigs	Cecum	d__Bacteria	p__Firmicutes	c__Clostridia	o__Oscillospirales	f__Oscillospiraceae	g__	s__	1
HF_Cecum-3__c17922_75	MAG411	HF_Cecum-3.maxbin.056.contigs	Cecum	d__Bacteria	p__Firmicutes	c__Clostridia	o__Oscillospirales	f__Acutalibacteraceae	g__UMGS1976	s__	1
HF_Colon-3__c38397_88	MAG659	HF_Colon-3.maxbin.025.contigs	Colon	d__Bacteria	p__Firmicutes	c__Clostridia	o__Oscillospirales	f__Acutalibacteraceae	g__UMGS1976	s__	1
HF_Rectum-3__c485655_75	MAG926	HF_Rectum-3.metabat2.115.contigs	Rectum	d__Bacteria	p__Firmicutes	c__Clostridia	o__Oscillospirales	f__Acutalibacteraceae	g__UMGS1976	s__	1
Dairy_cattle_Rectum-3__c817759_5	MAG734	RGIG915	Rectum	d__Bacteria	p__Firmicutes	c__Clostridia	o__Oscillospirales	f__Acutalibacteraceae	g__UMGS1976	s__	1
Dairy_cattle_Colon-2__c471002_22	MAG498	RGIG331	Colon	d__Bacteria	p__Firmicutes	c__Clostridia	o__Oscillospirales	f__Acutalibacteraceae	g__UMGS1976	s__	1
Dairy_cattle_Rectum-6__c679222_5	MAG712	RGIG963	Rectum	d__Bacteria	p__Firmicutes	c__Clostridia	o__Oscillospirales	f__Acutalibacteraceae	g__UMGS1976	s__	1
Dairy_cattle_Cecum-6__c883621_2	MAG198	RGIG221	Cecum	d__Bacteria	p__Firmicutes	c__Clostridia	o__Oscillospirales	f__Acutalibacteraceae	g__UMGS1976	s__	1
HF_Colon-6__c687021_2	MAG616	HF_Colon-6.concoct.124_sub.contigs	Colon	d__Bacteria	p__Firmicutes	c__Clostridia	o__Lachnospirales	f__Anaerotignaceae	g__Anaerotignum	s__	1
HF_Cecum-3__c222361_12	MAG403	HF_Cecum-3.metabat2.097_sub.contigs	Cecum	d__Bacteria	p__Firmicutes	c__Clostridia	o__Lachnospirales	f__Anaerotignaceae	g__Anaerotignum	s__	1
HG_Rectum-7__c83078_7	MAG823	HG_Rectum-7.concoct.131_sub.contigs	Rectum	d__Bacteria	p__Firmicutes	c__Clostridia	o__Oscillospirales	f__Ruminococcaceae	g__UMGS1668	s__	1
HG_Rectum-7__c730969_2	MAG805	HG_Rectum-7.metabat2.099.contigs	Rectum	d__Bacteria	p__Firmicutes	c__Clostridia	o__Oscillospirales	f__CAG-272	g__UBA1740	s__	1
HG_Colon-7__c90597_10	MAG550	HG_Colon-7.metabat2.086.contigs	Colon	d__Bacteria	p__Firmicutes	c__Clostridia	o__Oscillospirales	f__CAG-272	g__UBA1740	s__	1
HG_Rectum-7__c161757_2	MAG805	HG_Rectum-7.metabat2.099.contigs	Rectum	d__Bacteria	p__Firmicutes	c__Clostridia	o__Oscillospirales	f__CAG-272	g__UBA1740	s__	1
HG_Cecum-7__c527708_2	MAG281	HG_Cecum-7.metabat2.097.contigs	Cecum	d__Bacteria	p__Firmicutes	c__Clostridia	o__Oscillospirales	f__CAG-272	g__UBA1740	s__	1
Dairy_cattle_Colon.Co__c831228_17	MAG459	RGIG428	Colon	d__Bacteria	p__Firmicutes	c__Clostridia	o__Oscillospirales	f__Ruminococcaceae	g__UBA3818	s__	1
HG_Colon-8__c735576_9	MAG537	HG_Colon-8.maxbin.068_sub.contigs	Colon	d__Bacteria	p__Firmicutes	c__Clostridia	o__Oscillospirales	f__CAG-272	g__CAG-448	s__	1
HG_Cecum-8__c524124_9	MAG262	HG_Cecum-8.maxbin.070.contigs	Cecum	d__Bacteria	p__Firmicutes	c__Clostridia	o__Oscillospirales	f__CAG-272	g__CAG-448	s__	1
HG_Colon-7__c12870_23	MAG565	HG_Colon-7.maxbin.030.contigs	Colon	d__Bacteria	p__Firmicutes	c__Clostridia	o__Oscillospirales	f__CAG-272	g__Firm-07	s__	1
HG_Cecum-7__c469411_9	MAG280	HG_Cecum-7.metabat2.116.contigs	Cecum	d__Bacteria	p__Firmicutes	c__Clostridia	o__Oscillospirales	f__CAG-272	g__Firm-07	s__	1
HG_Rectum-7__c124959_8	MAG813	HG_Rectum-7.maxbin.023.contigs	Rectum	d__Bacteria	p__Firmicutes	c__Clostridia	o__Oscillospirales	f__CAG-272	g__Firm-07	s__	1
HG_Colon-10__c610168_1	MAG599	HG_Colon-10.metabat2.041.contigs	Colon	d__Bacteria	p__Firmicutes	c__Clostridia	o__Oscillospirales	f__CAG-272	g__UBA1740	s__	1
HG_Rectum-10__c573717_9	MAG883	HG_Rectum-10.maxbin.061.contigs	Rectum	d__Bacteria	p__Firmicutes	c__Clostridia	o__Oscillospirales	f__CAG-272	g__UBA1740	s__	1
HG_Cecum-7__c783217_5	MAG302	HG_Cecum-7.concoct.058.contigs	Cecum	d__Bacteria	p__Firmicutes	c__Clostridia	o__Oscillospirales	f__CAG-272	g__UBA1740	s__	1
HG_Rectum-7__c276552_10	MAG806	HG_Rectum-7.metabat2.076_sub.contigs	Rectum	d__Bacteria	p__Firmicutes	c__Clostridia	o__Oscillospirales	f__CAG-272	g__UBA1740	s__	1
HG_Colon-7__c247298_18	MAG559	HG_Colon-7.metabat2.006.contigs	Colon	d__Bacteria	p__Firmicutes	c__Clostridia	o__Oscillospirales	f__CAG-272	g__UBA1740	s__	1
HG_Colon-9__c201044_18	MAG514	HG_Colon-9.metabat2.068.contigs	Colon	d__Bacteria	p__Firmicutes	c__Clostridia	o__Oscillospirales	f__CAG-272	g__UBA1740	s__	1
HG_Cecum-9__c113894_10	MAG248	HG_Cecum-9.concoct.189.contigs	Cecum	d__Bacteria	p__Firmicutes	c__Clostridia	o__Oscillospirales	f__CAG-272	g__UBA1740	s__	1
HG_Rectum-9__c309113_26	MAG789	HG_Rectum-9.concoct.067.contigs	Rectum	d__Bacteria	p__Firmicutes	c__Clostridia	o__Oscillospirales	f__CAG-272	g__UBA1740	s__	1
HG_Cecum-7__c483691_2	MAG275	HG_Cecum-7.metabat2.159.contigs	Cecum	d__Bacteria	p__Firmicutes	c__Clostridia	o__Oscillospirales	f__CAG-272	g__UBA1740	s__	1
HG_Colon-7__c69627_11	MAG556	HG_Colon-7.metabat2.034.contigs	Colon	d__Bacteria	p__Firmicutes	c__Clostridia	o__Oscillospirales	f__CAG-272	g__UBA1740	s__	1
HF_Colon-3__c548636_1	MAG665	HF_Colon-3.concoct.088_sub.contigs	Colon	d__Bacteria	p__Firmicutes	c__Clostridia	o__Oscillospirales	f__Acutalibacteraceae	g__UBA5905	s__	1
HF_Rectum-3__c91036_15	MAG927	HF_Rectum-3.metabat2.089.contigs	Rectum	d__Bacteria	p__Firmicutes	c__Clostridia	o__Oscillospirales	f__Acutalibacteraceae	g__UBA5905	s__	1
Dairy_cattle_Rectum.Co__c1313426_5	MAG757	RGIG1021	Rectum	d__Bacteria	p__Firmicutes	c__Clostridia	o__Oscillospirales	f__Acutalibacteraceae	g__UBA5905	s__	1
HF_Colon-3__c178235_1	MAG665	HF_Colon-3.concoct.088_sub.contigs	Colon	d__Bacteria	p__Firmicutes	c__Clostridia	o__Oscillospirales	f__Acutalibacteraceae	g__UBA5905	s__	1
Dairy_cattle_Colon.Co__c4507922_9	MAG450	RGIG455	Colon	d__Bacteria	p__Firmicutes	c__Clostridia	o__Oscillospirales	f__CAG-272	g__	s__	1
HG_Rectum-11__c136405_2	MAG856	HG_Rectum-11.concoct.136_sub.contigs	Rectum	d__Bacteria	p__Firmicutes	c__Clostridia	o__Oscillospirales	f__Ruminococcaceae	g__	s__	1
HG_Colon-7__c702869_16	MAG552	HG_Colon-7.metabat2.077_sub.contigs	Colon	d__Bacteria	p__Firmicutes	c__Clostridia	o__Oscillospirales	f__CAG-272	g__UBA1740	s__	1
HG_Colon-7__c958929_4	MAG576	HG_Colon-7.concoct.025.contigs	Colon	d__Bacteria	p__Firmicutes	c__Clostridia	o__Oscillospirales	f__CAG-272	g__	s__	1
HG_Colon-7__c948896_2	MAG563	HG_Colon-7.maxbin.051_sub.contigs	Colon	d__Bacteria	p__Firmicutes	c__Clostridia	o__Oscillospirales	f__CAG-272	g__CAG-448	s__	1
HF_Rectum-2__c1129850_1	MAG956	HF_Rectum-2.maxbin.052.contigs	Rectum	d__Bacteria	p__Firmicutes	c__Clostridia	o__Oscillospirales	f__CAG-272	g__CAG-448	s__	1
HF_Cecum-2__c834792_15	MAG424	HF_Cecum-2.metabat2.069.contigs	Cecum	d__Bacteria	p__Firmicutes	c__Clostridia	o__Oscillospirales	f__CAG-272	g__CAG-448	s__	1
Dairy_cattle_Rectum-6__c849092_1	MAG711	RGIG964	Rectum	d__Bacteria	p__Firmicutes	c__Clostridia	o__Oscillospirales	f__Acutalibacteraceae	g__	s__	1
HG_Colon-12__c176724_10	MAG579	HG_Colon-12.metabat2.059.contigs	Colon	d__Bacteria	p__Firmicutes	c__Clostridia	o__Monoglobales_A	f__UBA1381	g__	s__	1
HG_Rectum-11__c331731_6	MAG849	HG_Rectum-11.metabat2.077.contigs	Rectum	d__Bacteria	p__Firmicutes	c__Clostridia	o__Monoglobales_A	f__UBA1381	g__	s__	1
HG_Cecum-11__c330853_10	MAG333	HG_Cecum-11.concoct.094.contigs	Cecum	d__Bacteria	p__Firmicutes	c__Clostridia	o__Monoglobales_A	f__UBA1381	g__	s__	1
Dairy_cattle_Cecum.Co__c3421033_20	MAG190	RGIG261	Cecum	d__Bacteria	p__Firmicutes	c__Clostridia	o__Oscillospirales	f__Acutalibacteraceae	g__UMGS1279	s__	1
HG_Colon-7__c139541_2	MAG560	HG_Colon-7.metabat2.001_sub.contigs	Colon	d__Bacteria	p__Firmicutes	c__Clostridia	o__Oscillospirales	f__Oscillospiraceae	g__CAG-110	s__	1
HG_Rectum-9__c35964_7	MAG771	HG_Rectum-9.metabat2.042.contigs	Rectum	d__Bacteria	p__Firmicutes	c__Clostridia	o__Oscillospirales	f__CAG-272	g__	s__	1
HG_Cecum-9__c310747_12	MAG238	HG_Cecum-9.metabat2.034.contigs	Cecum	d__Bacteria	p__Firmicutes	c__Clostridia	o__Oscillospirales	f__CAG-272	g__	s__	1
HG_Cecum-7__c326653_7	MAG278	HG_Cecum-7.metabat2.124_sub.contigs	Cecum	d__Bacteria	p__Firmicutes	c__Clostridia	o__Oscillospirales	f__CAG-272	g__	s__	1
HG_Colon-7__c238859_8	MAG553	HG_Colon-7.metabat2.045_sub.contigs	Colon	d__Bacteria	p__Firmicutes	c__Clostridia	o__Oscillospirales	f__CAG-272	g__	s__	1
HG_Rectum-7__c303920_8	MAG807	HG_Rectum-7.metabat2.066.contigs	Rectum	d__Bacteria	p__Firmicutes	c__Clostridia	o__Oscillospirales	f__CAG-272	g__	s__	1
HF_Rectum-3__c159747_43	MAG928	HF_Rectum-3.metabat2.083.contigs	Rectum	d__Bacteria	p__Firmicutes	c__Clostridia	o__Oscillospirales	f__Acutalibacteraceae	g__DTU089_A	s__	1
HF_Cecum-3__c471236_5	MAG401	HF_Cecum-3.metabat2.125_sub.contigs	Cecum	d__Bacteria	p__Firmicutes	c__Clostridia	o__Oscillospirales	f__Acutalibacteraceae	g__UBA6857	s__	1
HF_Colon-3__c563630_11	MAG660	HF_Colon-3.concoct.207.contigs	Colon	d__Bacteria	p__Firmicutes	c__Clostridia	o__Oscillospirales	f__Acutalibacteraceae	g__UBA6857	s__	1
HF_Cecum-5__c821272_8	MAG377	HF_Cecum-5.concoct.024.contigs	Cecum	d__Bacteria	p__Firmicutes	c__Clostridia	o__Oscillospirales	f__Acutalibacteraceae	g__UBA6857	s__	1
HF_Colon-5__c713246_8	MAG629	HF_Colon-5.metabat2.009_sub.contigs	Colon	d__Bacteria	p__Firmicutes	c__Clostridia	o__Oscillospirales	f__Acutalibacteraceae	g__UBA6857	s__	1
HG_Colon-7__c604650_1	MAG564	HG_Colon-7.maxbin.042_sub.contigs	Colon	d__Bacteria	p__Firmicutes	c__Clostridia	o__Lachnospirales	f__Lachnospiraceae	g__	s__	1
HG_Colon-10__c365173_1	MAG600	HG_Colon-10.maxbin.021.contigs	Colon	d__Bacteria	p__Firmicutes	c__Clostridia	o__Lachnospirales	f__Lachnospiraceae	g__Roseburia	s__	1
HG_Rectum-10__c289_1	MAG864	HG_Rectum-10.metabat2.161.contigs	Rectum	d__Bacteria	p__Firmicutes	c__Clostridia	o__Lachnospirales	f__Lachnospiraceae	g__Roseburia	s__	1
HG_Cecum-10__c415672_1	MAG343	HG_Cecum-10.metabat2.058.contigs	Cecum	d__Bacteria	p__Firmicutes	c__Clostridia	o__Lachnospirales	f__Lachnospiraceae	g__Roseburia	s__	1
HG_Rectum-10__c171_7	MAG864	HG_Rectum-10.metabat2.161.contigs	Rectum	d__Bacteria	p__Firmicutes	c__Clostridia	o__Lachnospirales	f__Lachnospiraceae	g__Roseburia	s__	1
HG_Cecum-10__c841337_11	MAG343	HG_Cecum-10.metabat2.058.contigs	Cecum	d__Bacteria	p__Firmicutes	c__Clostridia	o__Lachnospirales	f__Lachnospiraceae	g__Roseburia	s__	1
HG_Rectum-10__c120996_11	MAG864	HG_Rectum-10.metabat2.161.contigs	Rectum	d__Bacteria	p__Firmicutes	c__Clostridia	o__Lachnospirales	f__Lachnospiraceae	g__Roseburia	s__	1
HG_Colon-10__c192909_11	MAG600	HG_Colon-10.maxbin.021.contigs	Colon	d__Bacteria	p__Firmicutes	c__Clostridia	o__Lachnospirales	f__Lachnospiraceae	g__Roseburia	s__	1
HG_Colon-10__c192909_1	MAG600	HG_Colon-10.maxbin.021.contigs	Colon	d__Bacteria	p__Firmicutes	c__Clostridia	o__Lachnospirales	f__Lachnospiraceae	g__Roseburia	s__	1
HG_Rectum-10__c120996_1	MAG864	HG_Rectum-10.metabat2.161.contigs	Rectum	d__Bacteria	p__Firmicutes	c__Clostridia	o__Lachnospirales	f__Lachnospiraceae	g__Roseburia	s__	1
HG_Cecum-10__c841337_1	MAG343	HG_Cecum-10.metabat2.058.contigs	Cecum	d__Bacteria	p__Firmicutes	c__Clostridia	o__Lachnospirales	f__Lachnospiraceae	g__Roseburia	s__	1
Dairy_cattle_Colon.Co__c1788757_11	MAG461	RGIG423	Colon	d__Bacteria	p__Firmicutes	c__Clostridia	o__Lachnospirales	f__Lachnospiraceae	g__	s__	1
HG_Rectum-12__c754024_3	MAG841	HG_Rectum-12.concoct.141.contigs	Rectum	d__Bacteria	p__Firmicutes	c__Clostridia	o__Oscillospirales	f__Acutalibacteraceae	g__CAG-177	s__	1
HG_Rectum-10__c281539_52	MAG881	HG_Rectum-10.maxbin.069_sub.contigs	Rectum	d__Bacteria	p__Firmicutes	c__Clostridia	o__UBA1212	f__UBA1255	g__	s__	1
HG_Rectum-12__c415989_1	MAG833	HG_Rectum-12.metabat2.073.contigs	Rectum	d__Bacteria	p__Firmicutes	c__Clostridia	o__Oscillospirales	f__CAG-272	g__QALR01	s__	1
HG_Cecum-7__c919959_31	MAG289	HG_Cecum-7.maxbin.040.contigs	Cecum	d__Bacteria	p__Firmicutes	c__Clostridia	o__Oscillospirales	f__CAG-272	g__QALR01	s__	1
HG_Cecum-7__c202405_4	MAG291	HG_Cecum-7.maxbin.021.contigs	Cecum	d__Bacteria	p__Firmicutes	c__Clostridia	o__Oscillospirales	f__CAG-272	g__QALR01	s__	1
HF_Rectum-2__c34739_58	MAG949	HF_Rectum-2.metabat2.054.contigs	Rectum	d__Bacteria	p__Firmicutes	c__Clostridia	o__Oscillospirales	f__CAG-272	g__QALR01	s__	1
HF_Cecum-2__c185095_5	MAG425	HF_Cecum-2.metabat2.060.contigs	Cecum	d__Bacteria	p__Firmicutes	c__Clostridia	o__Oscillospirales	f__CAG-272	g__QALR01	s__	1
Dairy_cattle_Colon-1__c400508_5	MAG505	RGIG314	Colon	d__Bacteria	p__Firmicutes	c__Clostridia	o__Oscillospirales	f__Oscillospiraceae	g__CAG-110	s__	1
HG_Rectum-7__c793730_5	MAG800	HG_Rectum-7.metabat2.138.contigs	Rectum	d__Bacteria	p__Firmicutes	c__Clostridia	o__Oscillospirales	f__Acutalibacteraceae	g__UBA737	s__	1
HG_Cecum-7__c757654_5	MAG286	HG_Cecum-7.metabat2.010.contigs	Cecum	d__Bacteria	p__Firmicutes	c__Clostridia	o__Oscillospirales	f__Acutalibacteraceae	g__UBA737	s__	1
Dairy_cattle_Rectum-3__c66686_6	MAG742	RGIG895	Rectum	d__Bacteria	p__Firmicutes	c__Clostridia	o__Oscillospirales	f__Acutalibacteraceae	g__UBA6857	s__	1
Dairy_cattle_Colon-3__c186008_2	MAG492	RGIG346	Colon	d__Bacteria	p__Firmicutes	c__Clostridia	o__Oscillospirales	f__Acutalibacteraceae	g__UBA6857	s__	1
HF_Rectum-2__c239431_10	MAG960	HF_Rectum-2.concoct.178.contigs	Rectum	d__Bacteria	p__Firmicutes	c__Clostridia	o__Oscillospirales	f__CAG-272	g__UMGS1865	s__	1
Dairy_cattle_Colon.Co__c1293224_7	MAG448	RGIG476	Colon	d__Bacteria	p__Firmicutes	c__Clostridia	o__Oscillospirales	f__Acutalibacteraceae	g__UMGS1976	s__	1
HF_Colon-3__c89390_5	MAG666	HF_Colon-3.concoct.085.contigs	Colon	d__Bacteria	p__Firmicutes	c__Clostridia	o__Oscillospirales	f__Acutalibacteraceae	g__UMGS1976	s__	1
HG_Rectum-8__c235746_2	MAG796	HG_Rectum-8.concoct.060.contigs	Rectum	d__Bacteria	p__Firmicutes	c__Clostridia	o__Oscillospirales	f__Acutalibacteraceae	g__UMGS1976	s__	1
HF_Cecum-4__c465138_4	MAG389	HF_Cecum-4.concoct.118.contigs	Cecum	d__Bacteria	p__Firmicutes	c__Clostridia	o__Oscillospirales	f__Acutalibacteraceae	g__UMGS1976	s__	1
HF_Rectum-4__c1067560_15	MAG921	HF_Rectum-4.concoct.081.contigs	Rectum	d__Bacteria	p__Firmicutes	c__Clostridia	o__Oscillospirales	f__Acutalibacteraceae	g__UMGS1976	s__	1
HF_Cecum-3__c1142794_2	MAG417	HF_Cecum-3.concoct.083_sub.contigs	Cecum	d__Bacteria	p__Firmicutes	c__Clostridia	o__Oscillospirales	f__Acutalibacteraceae	g__UMGS1976	s__	1
Dairy_cattle_Rectum-5__c345947_4	MAG721	RGIG942	Rectum	d__Bacteria	p__Firmicutes	c__Clostridia	o__Oscillospirales	f__Acutalibacteraceae	g__UMGS1976	s__	1
HG_Cecum-8__c25209_1	MAG261	HG_Cecum-8.metabat2.011.contigs	Cecum	d__Bacteria	p__Firmicutes	c__Clostridia	o__Oscillospirales	f__Acutalibacteraceae	g__UMGS1976	s__	1
HG_Colon-8__c710637_3	MAG539	HG_Colon-8.concoct.205.contigs	Colon	d__Bacteria	p__Firmicutes	c__Clostridia	o__Oscillospirales	f__Acutalibacteraceae	g__UMGS1976	s__	1
HF_Rectum-3__c1008805_1	MAG944	HF_Rectum-3.concoct.119.contigs	Rectum	d__Bacteria	p__Firmicutes	c__Clostridia	o__Oscillospirales	f__Acutalibacteraceae	g__UMGS1976	s__	1
Dairy_cattle_Rectum-3__c795097_1	MAG741	RGIG899	Rectum	d__Bacteria	p__Firmicutes	c__Clostridia	o__Oscillospirales	f__Acutalibacteraceae	g__UMGS1976	s__	1
Dairy_cattle_Cecum-2__c425478_10	MAG228	RGIG136	Cecum	d__Bacteria	p__Firmicutes	c__Clostridia	o__Oscillospirales	f__Acutalibacteraceae	g__UMGS1976	s__	1
Dairy_cattle_Colon-4__c585048_86	MAG479	RGIG374	Colon	d__Bacteria	p__Firmicutes	c__Clostridia	o__Oscillospirales	f__Acutalibacteraceae	g__CAG-488	s__	1
HG_Cecum-9__c582481_1	MAG251	HG_Cecum-9.concoct.094_sub.contigs	Cecum	d__Bacteria	p__Firmicutes	c__Clostridia	o__Oscillospirales	f__Acutalibacteraceae	g__UMGS172	s__	1
HG_Rectum-9__c409483_46	MAG776	HG_Rectum-9.metabat2.002_sub.contigs	Rectum	d__Bacteria	p__Firmicutes	c__Clostridia	o__Oscillospirales	f__Acutalibacteraceae	g__UMGS172	s__	1
HG_Rectum-12__c51483_23	MAG834	HG_Rectum-12.metabat2.069.contigs	Rectum	d__Bacteria	p__Firmicutes	c__Clostridia	o__Monoglobales_A	f__UBA1381	g__	s__	1
HF_Rectum-6__c735322_2	MAG901	HF_Rectum-6.concoct.097_sub.contigs	Rectum	d__Bacteria	p__Firmicutes	c__Negativicutes	o__Acidaminococcales	f__Acidaminococcaceae	g__Phascolarctobacterium_A	s__	1
Dairy_cattle_Colon.Co__c2870684_2	MAG451	RGIG451	Colon	d__Bacteria	p__Firmicutes	c__Clostridia	o__Christensenellales	f__CAG-74	g__SFHK01	s__	1
HF_Rectum-1__c969730_7	MAG977	HF_Rectum-1.concoct.077.contigs	Rectum	d__Bacteria	p__Firmicutes	c__Clostridia	o__UBA1212	f__UBA1255	g__	s__	1
HG_Rectum-7__c650273_6	MAG820	HG_Rectum-7.concoct.171_sub.contigs	Rectum	d__Bacteria	p__Firmicutes	c__Clostridia	o__Oscillospirales	f__CAG-272	g__	s__	1
HG_Colon-7__c628633_2	MAG555	HG_Colon-7.metabat2.036.contigs	Colon	d__Bacteria	p__Firmicutes	c__Clostridia	o__Oscillospirales	f__CAG-272	g__	s__	1
HF_Colon-1__c672855_28	MAG687	HF_Colon-1.metabat2.042.contigs	Colon	d__Bacteria	p__Firmicutes	c__Clostridia	o__Lachnospirales	f__Lachnospiraceae	g__Butyrivibrio_A	s__	1
HF_Rectum-1__c753892_28	MAG970	HF_Rectum-1.metabat2.079.contigs	Rectum	d__Bacteria	p__Firmicutes	c__Clostridia	o__Lachnospirales	f__Lachnospiraceae	g__Butyrivibrio_A	s__	1
HG_Colon-8__c11361_19	MAG538	HG_Colon-8.maxbin.060_sub.contigs	Colon	d__Bacteria	p__Firmicutes	c__Clostridia	o__Oscillospirales	f__Acutalibacteraceae	g__CAG-180	s__	1
HF_Cecum-3__c1140194_31	MAG410	HF_Cecum-3.maxbin.060_sub.contigs	Cecum	d__Bacteria	p__Firmicutes	c__Clostridia	o__Oscillospirales	f__Acutalibacteraceae	g__CAG-180	s__	1
HG_Rectum-10__c487735_13	MAG871	HG_Rectum-10.metabat2.092.contigs	Rectum	d__Bacteria	p__Firmicutes	c__Clostridia	o__Oscillospirales	f__CAG-382	g__UMGS882	s__	1
HG_Rectum-7__c855844_5	MAG822	HG_Rectum-7.concoct.133.contigs	Rectum	d__Bacteria	p__Firmicutes	c__Clostridia	o__UMGS1810	f__UMGS1810	g__	s__	1
HG_Colon-7__c238626_5	MAG568	HG_Colon-7.concoct.228.contigs	Colon	d__Bacteria	p__Firmicutes	c__Clostridia	o__UMGS1810	f__UMGS1810	g__	s__	1
HG_Duodenum-7__c236116_1	MAG69	HG_Duodenum-7.metabat2.064.contigs	Duodenum	d__Bacteria	p__Firmicutes	c__Clostridia	o__Saccharofermentanales	f__Saccharofermentanaceae	g__Saccharofermentans	s__	1
HF_Cecum-3__c696187_3	MAG414	HF_Cecum-3.concoct.201.contigs	Cecum	d__Bacteria	p__Firmicutes	c__Clostridia	o__Lachnospirales	f__Lachnospiraceae	g__CAG-81	s__	1
HG_Cecum-10__c494767_12	MAG339	HG_Cecum-10.metabat2.093.contigs	Cecum	d__Archaea	p__Halobacteriota	c__Methanomicrobia	o__Methanomicrobiales	f__Methanocorpusculaceae	g__Methanocorpusculum	s__	1
HG_Cecum-8__c585096_37	MAG257	HG_Cecum-8.metabat2.037.contigs	Cecum	d__Archaea	p__Halobacteriota	c__Methanomicrobia	o__Methanomicrobiales	f__Methanocorpusculaceae	g__Methanocorpusculum	s__	1
HF_Rectum-4__c360740_21	MAG909	HF_Rectum-4.metabat2.076.contigs	Rectum	d__Archaea	p__Halobacteriota	c__Methanomicrobia	o__Methanomicrobiales	f__Methanocorpusculaceae	g__Methanocorpusculum	s__	1
Dairy_cattle_Colon-5__c861869_2	MAG467	RGIG409	Colon	d__Archaea	p__Halobacteriota	c__Methanomicrobia	o__Methanomicrobiales	f__Methanocorpusculaceae	g__Methanocorpusculum	s__	1
HG_Rectum-11__c320782_1	MAG848	HG_Rectum-11.metabat2.080.contigs	Rectum	d__Archaea	p__Halobacteriota	c__Methanomicrobia	o__Methanomicrobiales	f__Methanocorpusculaceae	g__Methanocorpusculum	s__	1
HF_Colon-4__c194086_30	MAG636	HF_Colon-4.metabat2.068.contigs	Colon	d__Archaea	p__Halobacteriota	c__Methanomicrobia	o__Methanomicrobiales	f__Methanocorpusculaceae	g__Methanocorpusculum	s__	1
HG_Duodenum-12__c242114_1	MAG84	HG_Duodenum-12.concoct.098_sub.contigs	Duodenum	d__Bacteria	p__Firmicutes	c__Clostridia	o__Lachnospirales	f__Lachnospiraceae	g__UBA629	s__UBA629 sp900316625	1
HG_Jejunum-9__c149917_10	MAG143	HG_Jejunum-9.metabat2.032.contigs	Jejunum	d__Bacteria	p__Firmicutes	c__Clostridia	o__Lachnospirales	f__Lachnospiraceae	g__UBA629	s__UBA629 sp900316665	1
HG_Jejunum-9__c136275_2	MAG148	HG_Jejunum-9.concoct.145.contigs	Jejunum	d__Bacteria	p__Firmicutes	c__Bacilli	o__Erysipelotrichales	f__Erysipelotrichaceae	g__Bulleidia	s__Bulleidia massiliensis	1
HG_Jejunum-12__c25810_6	MAG161	HG_Jejunum-12.metabat2.081.contigs	Jejunum	d__Bacteria	p__Firmicutes	c__Clostridia	o__Lachnospirales	f__Lachnospiraceae	g__Eubacterium_H	s__Eubacterium_H sp900318405	1
HG_Rectum-10__c293286_6	MAG870	HG_Rectum-10.metabat2.096.contigs	Rectum	d__Bacteria	p__Firmicutes	c__Clostridia	o__Lachnospirales	f__Lachnospiraceae	g__CAG-791	s__CAG-791 sp900317475	1
HG_Duodenum-10__c1273_2	MAG92	HG_Duodenum-10.metabat2.037.contigs	Duodenum	d__Bacteria	p__Firmicutes	c__Clostridia	o__Lachnospirales	f__Lachnospiraceae	g__CAG-791	s__CAG-791 sp900317475	1
HG_Jejunum-9__c24071_9	MAG139	HG_Jejunum-9.metabat2.055.contigs	Jejunum	d__Bacteria	p__Bacteroidota	c__Bacteroidia	o__Bacteroidales	f__UBA932	g__RC9	s__RC9 sp900316045	1
HG_Cecum-7__c201758_1	MAG294	HG_Cecum-7.concoct.220.contigs	Cecum	d__Archaea	p__Methanobacteriota	c__Methanobacteria	o__Methanobacteriales	f__Methanobacteriaceae	g__Methanobrevibacter	s__Methanobrevibacter sp900314635	1
HF_Ileum-6__c195263_2	MAG179	HF_Ileum-6.metabat2.007_sub.contigs	Ileum	d__Archaea	p__Methanobacteriota	c__Methanobacteria	o__Methanobacteriales	f__Methanobacteriaceae	g__Methanobrevibacter	s__Methanobrevibacter sp900314635	1
HG_Cecum-9__c416724_3	MAG249	HG_Cecum-9.concoct.187.contigs	Cecum	d__Archaea	p__Methanobacteriota	c__Methanobacteria	o__Methanobacteriales	f__Methanobacteriaceae	g__Methanobrevibacter	s__Methanobrevibacter sp900314635	1
HF_Colon-6__c998200_1	MAG618	HF_Colon-6.concoct.026.contigs	Colon	d__Archaea	p__Methanobacteriota	c__Methanobacteria	o__Methanobacteriales	f__Methanobacteriaceae	g__Methanobrevibacter	s__Methanobrevibacter sp900314635	1
HF_Cecum-6__c705080_2	MAG365	HF_Cecum-6.concoct.076.contigs	Cecum	d__Archaea	p__Methanobacteriota	c__Methanobacteria	o__Methanobacteriales	f__Methanobacteriaceae	g__Methanobrevibacter	s__Methanobrevibacter sp900314635	1
HG_Colon-9__c272727_2	MAG528	HG_Colon-9.concoct.081_sub.contigs	Colon	d__Archaea	p__Methanobacteriota	c__Methanobacteria	o__Methanobacteriales	f__Methanobacteriaceae	g__Methanobrevibacter	s__Methanobrevibacter sp900314635	1
HG_Rectum-9__c452585_2	MAG780	HG_Rectum-9.concoct.222_sub.contigs	Rectum	d__Archaea	p__Methanobacteriota	c__Methanobacteria	o__Methanobacteriales	f__Methanobacteriaceae	g__Methanobrevibacter	s__Methanobrevibacter sp900314635	1
HG_Jejunum-12__c248851_2	MAG169	HG_Jejunum-12.concoct.120.contigs	Jejunum	d__Archaea	p__Methanobacteriota	c__Methanobacteria	o__Methanobacteriales	f__Methanobacteriaceae	g__Methanobrevibacter	s__Methanobrevibacter sp900314635	1
HG_Cecum-12__c227130_1	MAG314	HG_Cecum-12.concoct.019.contigs	Cecum	d__Archaea	p__Methanobacteriota	c__Methanobacteria	o__Methanobacteriales	f__Methanobacteriaceae	g__Methanobrevibacter	s__Methanobrevibacter sp900314635	1
HG_Cecum-12__c297970_16	MAG315	HG_Cecum-12.concoct.005.contigs	Cecum	d__Bacteria	p__Firmicutes	c__Clostridia	o__Lachnospirales	f__Lachnospiraceae	g__COE1	s__	1
HG_Cecum-8__c28831_25	MAG254	HG_Cecum-8.metabat2.072.contigs	Cecum	d__Bacteria	p__Firmicutes	c__Clostridia	o__Lachnospirales	f__Lachnospiraceae	g__	s__	1
HG_Colon-8__c398054_19	MAG535	HG_Colon-8.metabat2.017.contigs	Colon	d__Bacteria	p__Firmicutes	c__Clostridia	o__Lachnospirales	f__Lachnospiraceae	g__	s__	1
Dairy_cattle_Rectum-3__c176051_1	MAG737	RGIG909	Rectum	d__Bacteria	p__Firmicutes	c__Clostridia	o__Lachnospirales	f__Lachnospiraceae	g__Frisingicoccus	s__	1
HG_Cecum-7__c133523_18	MAG299	HG_Cecum-7.concoct.091.contigs	Cecum	d__Bacteria	p__Firmicutes	c__Clostridia	o__Oscillospirales	f__Acutalibacteraceae	g__UMGS172	s__	1
HG_Rectum-7__c324963_7	MAG803	HG_Rectum-7.metabat2.109.contigs	Rectum	d__Bacteria	p__Firmicutes	c__Clostridia	o__Oscillospirales	f__Acutalibacteraceae	g__UMGS172	s__	1
HG_Colon-7__c363128_1	MAG551	HG_Colon-7.metabat2.082.contigs	Colon	d__Bacteria	p__Firmicutes	c__Clostridia	o__Oscillospirales	f__Acutalibacteraceae	g__UMGS172	s__	1
Dairy_cattle_Colon-5__c152806_3	MAG465	RGIG412	Colon	d__Bacteria	p__Firmicutes	c__Clostridia	o__Oscillospirales	f__Acutalibacteraceae	g__SFWF01	s__	1
HG_Rectum-12__c735780_4	MAG842	HG_Rectum-12.concoct.119_sub.contigs	Rectum	d__Bacteria	p__Firmicutes	c__Clostridia	o__Oscillospirales	f__Acutalibacteraceae	g__	s__	1
HG_Rectum-12__c447684_8	MAG842	HG_Rectum-12.concoct.119_sub.contigs	Rectum	d__Bacteria	p__Firmicutes	c__Clostridia	o__Oscillospirales	f__Acutalibacteraceae	g__	s__	1
HG_Cecum-9__c86149_1	MAG247	HG_Cecum-9.concoct.195_sub.contigs	Cecum	d__Bacteria	p__Firmicutes	c__Clostridia	o__Oscillospirales	f__Acutalibacteraceae	g__CAG-177	s__	1
HG_Rectum-9__c784403_1	MAG762	HG_Rectum-9.metabat2.107.contigs	Rectum	d__Bacteria	p__Firmicutes	c__Clostridia	o__Oscillospirales	f__Acutalibacteraceae	g__CAG-177	s__	1
HG_Cecum-11__c627703_8	MAG324	HG_Cecum-11.metabat2.021.contigs	Cecum	d__Bacteria	p__Firmicutes	c__Clostridia	o__Oscillospirales	f__Oscillospiraceae	g__CAG-110	s__	1
HG_Rectum-9__c797578_29	MAG774	HG_Rectum-9.metabat2.034.contigs	Rectum	d__Bacteria	p__Firmicutes	c__Clostridia	o__Oscillospirales	f__Acutalibacteraceae	g__UBA737	s__	1
HF_Colon-1__c228542_4	MAG685	HF_Colon-1.metabat2.060.contigs	Colon	d__Bacteria	p__Firmicutes	c__Clostridia	o__Oscillospirales	f__Acutalibacteraceae	g__UBA737	s__	1
Dairy_cattle_Rectum-3__c963380_17	MAG736	RGIG910	Rectum	d__Bacteria	p__Firmicutes	c__Clostridia	o__Oscillospirales	f__Acutalibacteraceae	g__UBA737	s__	1
HG_Rectum-9__c252903_7	MAG777	HG_Rectum-9.maxbin.151_sub.contigs	Rectum	d__Bacteria	p__Firmicutes	c__Clostridia	o__Oscillospirales	f__Acutalibacteraceae	g__UBA737	s__	1
Dairy_cattle_Rectum-6__c778614_15	MAG704	RGIG975	Rectum	d__Bacteria	p__Firmicutes	c__Clostridia	o__Oscillospirales	f__Acutalibacteraceae	g__UBA737	s__	1
HF_Rectum-3__c414440_2	MAG943	HF_Rectum-3.concoct.121_sub.contigs	Rectum	d__Bacteria	p__Firmicutes	c__Clostridia	o__Oscillospirales	f__Acutalibacteraceae	g__UBA737	s__	1
Dairy_cattle_Duodenum-2__c292673_1	MAG59	RGIG499	Duodenum	d__Bacteria	p__Firmicutes	c__Clostridia	o__Oscillospirales	f__Ruminococcaceae	g__Ruthenibacterium	s__Ruthenibacterium lactatiformans	1
HG_Colon-8__c459927_3	MAG547	HG_Colon-8.concoct.019_sub.contigs	Colon	d__Bacteria	p__Firmicutes	c__Clostridia	o__Lachnospirales	f__Lachnospiraceae	g__Agathobacter	s__	1
HG_Cecum-8__c549053_3	MAG258	HG_Cecum-8.metabat2.034.contigs	Cecum	d__Bacteria	p__Firmicutes	c__Clostridia	o__Lachnospirales	f__Lachnospiraceae	g__Agathobacter	s__	1
HF_Ileum-3__c29524_1	MAG181	HF_Ileum-3.metabat2.003_sub.contigs	Ileum	d__Bacteria	p__Firmicutes	c__Clostridia	o__Clostridiales	f__Clostridiaceae	g__Clostridium	s__	1
HG_Cecum-12__c967619_4	MAG305	HG_Cecum-12.metabat2.102.contigs	Cecum	d__Bacteria	p__Firmicutes	c__Clostridia	o__Oscillospirales	f__CAG-272	g__UMGS1696	s__	1
Dairy_cattle_Colon-3__c568560_1	MAG487	RGIG354	Colon	d__Bacteria	p__Firmicutes	c__Clostridia	o__Oscillospirales	f__Oscillospiraceae	g__Oscillibacter	s__	1
HG_Rectum-11__c920_4	MAG851	HG_Rectum-11.metabat2.040.contigs	Rectum	d__Bacteria	p__Firmicutes	c__Clostridia	o__Oscillospirales	f__Oscillospiraceae	g__Oscillibacter	s__	1
HF_Colon-2__c322422_3	MAG680	HF_Colon-2.concoct.097.contigs	Colon	d__Bacteria	p__Firmicutes	c__Clostridia	o__Oscillospirales	f__CAG-272	g__	s__	1
HF_Rectum-2__c135812_3	MAG968	HF_Rectum-2.concoct.003.contigs	Rectum	d__Bacteria	p__Firmicutes	c__Clostridia	o__Oscillospirales	f__CAG-272	g__	s__	1
Dairy_cattle_Rectum.Co__c2748302_20	MAG756	RGIG1023	Rectum	d__Bacteria	p__Firmicutes	c__Clostridia	o__Oscillospirales	f__CAG-272	g__	s__	1
HF_Cecum-2__c1062199_3	MAG434	HF_Cecum-2.concoct.071.contigs	Cecum	d__Bacteria	p__Firmicutes	c__Clostridia	o__Oscillospirales	f__CAG-272	g__	s__	1
HG_Rectum-12__c499884_2	MAG847	HG_Rectum-12.concoct.008.contigs	Rectum	d__Bacteria	p__Firmicutes	c__Clostridia	o__Oscillospirales	f__CAG-272	g__	s__	1
HG_Cecum-9__c216001_13	MAG239	HG_Cecum-9.metabat2.022.contigs	Cecum	d__Bacteria	p__Firmicutes	c__Clostridia	o__Oscillospirales	f__CAG-272	g__	s__	1
HG_Colon-9__c72178_9	MAG519	HG_Colon-9.metabat2.026.contigs	Colon	d__Bacteria	p__Firmicutes	c__Clostridia	o__Oscillospirales	f__CAG-272	g__	s__	1
HG_Rectum-9__c565113_15	MAG767	HG_Rectum-9.metabat2.062.contigs	Rectum	d__Bacteria	p__Firmicutes	c__Clostridia	o__Oscillospirales	f__CAG-272	g__	s__	1
HF_Rectum-6__c509749_2	MAG906	HF_Rectum-6.concoct.000_sub.contigs	Rectum	d__Bacteria	p__Bacteroidota	c__Bacteroidia	o__Bacteroidales	f__Paludibacteraceae	g__UBA1181	s__	2
HF_Cecum-1__c95172_3	MAG447	HF_Cecum-1.concoct.018.contigs	Cecum	d__Bacteria	p__Bacteroidota	c__Bacteroidia	o__Bacteroidales	f__Paludibacteraceae	g__UBA1181	s__	2
HF_Cecum-1__c299897_3	MAG444	HF_Cecum-1.concoct.115.contigs	Cecum	d__Bacteria	p__Bacteroidota	c__Bacteroidia	o__Bacteroidales	f__UBA1402	g__UBA1757	s__	2
Dairy_cattle_Rectum-5__c484107_1	MAG727	RGIG935	Rectum	d__Bacteria	p__Bacteroidota	c__Bacteroidia	o__Bacteroidales	f__UBA1402	g__UBA1757	s__	2
HF_Colon-1__c189951_2	MAG683	HF_Colon-1.metabat2.097.contigs	Colon	d__Bacteria	p__Bacteroidota	c__Bacteroidia	o__Bacteroidales	f__UBA1402	g__UBA1757	s__	2
Dairy_cattle_Cecum-2__c848441_49	MAG221	RGIG154	Cecum	d__Bacteria	p__Bacteroidota	c__Bacteroidia	o__Bacteroidales	f__UBA1402	g__UBA1757	s__	2
HG_Rectum-10__c1074666_9	MAG890	HG_Rectum-10.concoct.135.contigs	Rectum	d__Bacteria	p__Bacteroidota	c__Bacteroidia	o__Bacteroidales	f__UBA1402	g__UBA1757	s__	2
Dairy_cattle_Colon-4__c616_11	MAG481	RGIG371	Colon	d__Bacteria	p__Bacteroidota	c__Bacteroidia	o__Bacteroidales	f__UBA1402	g__UBA1757	s__	2
Dairy_cattle_Colon-5__c884878_2	MAG476	RGIG387	Colon	d__Bacteria	p__Bacteroidota	c__Bacteroidia	o__Bacteroidales	f__UBA1402	g__UBA1757	s__	2
HF_Rectum-1__c429739_5	MAG976	HF_Rectum-1.concoct.193.contigs	Rectum	d__Bacteria	p__Bacteroidota	c__Bacteroidia	o__Bacteroidales	f__UBA1402	g__UBA1757	s__	2
HF_Colon-3__c44280_5	MAG663	HF_Colon-3.concoct.124.contigs	Colon	d__Bacteria	p__Bacteroidota	c__Bacteroidia	o__Bacteroidales	f__UBA1402	g__UBA1757	s__	2
HF_Cecum-3__c525976_3	MAG415	HF_Cecum-3.concoct.167.contigs	Cecum	d__Bacteria	p__Bacteroidota	c__Bacteroidia	o__Bacteroidales	f__UBA1402	g__UBA1757	s__	2
HF_Rectum-3__c122153_15	MAG932	HF_Rectum-3.metabat2.014.contigs	Rectum	d__Bacteria	p__Bacteroidota	c__Bacteroidia	o__Bacteroidales	f__Paludibacteraceae	g__	s__	2
HF_Colon-3__c341360_14	MAG650	HF_Colon-3.metabat2.126.contigs	Colon	d__Bacteria	p__Bacteroidota	c__Bacteroidia	o__Bacteroidales	f__Paludibacteraceae	g__	s__	2
HG_Rectum-12__c564438_4	MAG835	HG_Rectum-12.metabat2.058.contigs	Rectum	d__Bacteria	p__Bacteroidota	c__Bacteroidia	o__Bacteroidales	f__Paludibacteraceae	g__	s__	2
HG_Cecum-12__c1025388_14	MAG306	HG_Cecum-12.metabat2.052.contigs	Cecum	d__Bacteria	p__Bacteroidota	c__Bacteroidia	o__Bacteroidales	f__Paludibacteraceae	g__	s__	2
HF_Colon-3__c578119_13	MAG661	HF_Colon-3.concoct.205.contigs	Colon	d__Bacteria	p__Bacteroidota	c__Bacteroidia	o__Bacteroidales	f__Bacteroidaceae	g__Paraprevotella	s__	2
Dairy_cattle_Cecum-2__c1049834_31	MAG220	RGIG157	Cecum	d__Bacteria	p__Bacteroidota	c__Bacteroidia	o__Bacteroidales	f__Bacteroidaceae	g__Prevotella	s__	2
HF_Rectum-1__c968906_9	MAG978	HF_Rectum-1.concoct.036.contigs	Rectum	d__Bacteria	p__Bacteroidota	c__Bacteroidia	o__Bacteroidales	f__Bacteroidaceae	g__Prevotella	s__	2
HF_Colon-5__c862574_26	MAG622	HF_Colon-5.metabat2.069.contigs	Colon	d__Bacteria	p__Bacteroidota	c__Bacteroidia	o__Bacteroidales	f__Bacteroidaceae	g__Prevotella	s__	2
Dairy_cattle_Rectum-1__c451211_1	MAG750	RGIG858	Rectum	d__Bacteria	p__Bacteroidota	c__Bacteroidia	o__Bacteroidales	f__Bacteroidaceae	g__	s__	2
HG_Rectum-9__c339190_4	MAG763	HG_Rectum-9.metabat2.095.contigs	Rectum	d__Bacteria	p__Bacteroidota	c__Bacteroidia	o__Bacteroidales	f__Bacteroidaceae	g__	s__	2
HG_Rectum-10__c239988_7	MAG889	HG_Rectum-10.concoct.144.contigs	Rectum	d__Bacteria	p__Bacteroidota	c__Bacteroidia	o__Bacteroidales	f__Bacteroidaceae	g__Prevotella	s__	2
HG_Rectum-8__c113876_2	MAG795	HG_Rectum-8.concoct.070_sub.contigs	Rectum	d__Bacteria	p__Bacteroidota	c__Bacteroidia	o__Bacteroidales	f__Bacteroidaceae	g__Prevotella	s__	2
HF_Rectum-6__c150204_3	MAG898	HF_Rectum-6.concoct.189.contigs	Rectum	d__Bacteria	p__Bacteroidota	c__Bacteroidia	o__Bacteroidales	f__Bacteroidaceae	g__Prevotella	s__	2
HG_Colon-9__c350199_3	MAG525	HG_Colon-9.concoct.145.contigs	Colon	d__Bacteria	p__Bacteroidota	c__Bacteroidia	o__Bacteroidales	f__Tannerellaceae	g__Parabacteroides	s__	2
HG_Rectum-10__c424745_27	MAG880	HG_Rectum-10.maxbin.109_sub.contigs	Rectum	d__Bacteria	p__Bacteroidota	c__Bacteroidia	o__Bacteroidales	f__UBA932	g__UBA1232	s__	2
HG_Cecum-7__c154324_4	MAG298	HG_Cecum-7.concoct.092.contigs	Cecum	d__Bacteria	p__Bacteroidota	c__Bacteroidia	o__Bacteroidales	f__UBA932	g__UBA1232	s__	2
Dairy_cattle_Colon.Co__c408743_4	MAG457	RGIG434	Colon	d__Bacteria	p__Bacteroidota	c__Bacteroidia	o__Bacteroidales	f__UBA932	g__UBA1232	s__	2
Dairy_cattle_Rectum.Co__c2519468_9	MAG761	RGIG1002	Rectum	d__Bacteria	p__Bacteroidota	c__Bacteroidia	o__Bacteroidales	f__UBA932	g__UBA1232	s__	2
Dairy_cattle_Colon.Co__c3272283_4	MAG457	RGIG434	Colon	d__Bacteria	p__Bacteroidota	c__Bacteroidia	o__Bacteroidales	f__UBA932	g__UBA1232	s__	2
Dairy_cattle_Cecum.Co__c597591_6	MAG186	RGIG269	Cecum	d__Bacteria	p__Bacteroidota	c__Bacteroidia	o__Bacteroidales	f__UBA932	g__UBA1232	s__	2
HG_Rectum-10__c991954_9	MAG868	HG_Rectum-10.metabat2.116.contigs	Rectum	d__Bacteria	p__Bacteroidota	c__Bacteroidia	o__Bacteroidales	f__Rikenellaceae	g__Alistipes	s__	2
HG_Rectum-7__c337993_3	MAG831	HG_Rectum-7.concoct.032_sub.contigs	Rectum	d__Bacteria	p__Bacteroidota	c__Bacteroidia	o__Bacteroidales	f__Rikenellaceae	g__Alistipes	s__	2
HF_Colon-3__c226463_2	MAG668	HF_Colon-3.concoct.023_sub.contigs	Colon	d__Bacteria	p__Bacteroidota	c__Bacteroidia	o__Bacteroidales	f__Rikenellaceae	g__Alistipes	s__	2
HG_Cecum-9__c432793_3	MAG246	HG_Cecum-9.concoct.220.contigs	Cecum	d__Bacteria	p__Bacteroidota	c__Bacteroidia	o__Bacteroidales	f__Muribaculaceae	g__M3	s__	2
HF_Colon-4__c81256_7	MAG647	HF_Colon-4.concoct.064.contigs	Colon	d__Bacteria	p__Bacteroidota	c__Bacteroidia	o__Bacteroidales	f__Muribaculaceae	g__M3	s__	2
HG_Rectum-9__c646840_6	MAG782	HG_Rectum-9.concoct.177.contigs	Rectum	d__Bacteria	p__Bacteroidota	c__Bacteroidia	o__Bacteroidales	f__Muribaculaceae	g__M3	s__	2
HG_Colon-8__c489049_2	MAG546	HG_Colon-8.concoct.051.contigs	Colon	d__Bacteria	p__Bacteroidota	c__Bacteroidia	o__Bacteroidales	f__Muribaculaceae	g__M3	s__	2
HG_Cecum-8__c144929_3	MAG263	HG_Cecum-8.concoct.187.contigs	Cecum	d__Bacteria	p__Bacteroidota	c__Bacteroidia	o__Bacteroidales	f__Muribaculaceae	g__Muribaculum	s__	2
HF_Rectum-4__c343379_1	MAG915	HF_Rectum-4.metabat2.022_sub.contigs	Rectum	d__Bacteria	p__Bacteroidota	c__Bacteroidia	o__Bacteroidales	f__Muribaculaceae	g__M3	s__	2
HF_Cecum-4__c747503_7	MAG398	HF_Cecum-4.concoct.015.contigs	Cecum	d__Bacteria	p__Bacteroidota	c__Bacteroidia	o__Bacteroidales	f__Muribaculaceae	g__M3	s__	2
HF_Cecum-6__c276118_1	MAG362	HF_Cecum-6.concoct.144.contigs	Cecum	d__Bacteria	p__Bacteroidota	c__Bacteroidia	o__Bacteroidales	f__Rikenellaceae	g__	s__	2
HG_Cecum-10__c849732_1	MAG342	HG_Cecum-10.metabat2.064_sub.contigs	Cecum	d__Bacteria	p__Bacteroidota	c__Bacteroidia	o__Bacteroidales	f__Rikenellaceae	g__Alistipes	s__	2
HG_Rectum-10__c164777_38	MAG866	HG_Rectum-10.metabat2.142.contigs	Rectum	d__Bacteria	p__Bacteroidota	c__Bacteroidia	o__Bacteroidales	f__Rikenellaceae	g__Alistipes	s__	2
HG_Colon-7__c12265_14	MAG558	HG_Colon-7.metabat2.017_sub.contigs	Colon	d__Bacteria	p__Bacteroidota	c__Bacteroidia	o__Bacteroidales	f__Rikenellaceae	g__Alistipes	s__	2
HF_Rectum-2__c794728_3	MAG963	HF_Rectum-2.concoct.094.contigs	Rectum	d__Bacteria	p__Bacteroidota	c__Bacteroidia	o__Bacteroidales	f__Rikenellaceae	g__Alistipes	s__	2
HF_Colon-4__c734817_2	MAG641	HF_Colon-4.concoct.175_sub.contigs	Colon	d__Bacteria	p__Bacteroidota	c__Bacteroidia	o__Bacteroidales	f__Rikenellaceae	g__Alistipes	s__	2
Dairy_cattle_Colon-1__c593764_3	MAG512	RGIG303	Colon	d__Bacteria	p__Bacteroidota	c__Bacteroidia	o__Bacteroidales	f__Rikenellaceae	g__Alistipes	s__	2
HF_Cecum-4__c722516_2	MAG378	HF_Cecum-4.metabat2.095.contigs	Cecum	d__Bacteria	p__Bacteroidota	c__Bacteroidia	o__Bacteroidales	f__Rikenellaceae	g__Alistipes	s__	2
Dairy_cattle_Rectum-5__c66033_3	MAG719	RGIG946	Rectum	d__Bacteria	p__Bacteroidota	c__Bacteroidia	o__Bacteroidales	f__Rikenellaceae	g__Alistipes	s__	2
HG_Cecum-10__c815738_5	MAG338	HG_Cecum-10.metabat2.094.contigs	Cecum	d__Bacteria	p__Bacteroidota	c__Bacteroidia	o__Bacteroidales	f__Rikenellaceae	g__Alistipes	s__	2
HG_Colon-8__c384688_3	MAG542	HG_Colon-8.concoct.087.contigs	Colon	d__Bacteria	p__Bacteroidota	c__Bacteroidia	o__Bacteroidales	f__Rikenellaceae	g__Alistipes	s__	2
HG_Cecum-8__c172510_3	MAG266	HG_Cecum-8.concoct.136.contigs	Cecum	d__Bacteria	p__Bacteroidota	c__Bacteroidia	o__Bacteroidales	f__Rikenellaceae	g__Alistipes	s__	2
HF_Cecum-1__c197970_6	MAG442	HF_Cecum-1.concoct.158_sub.contigs	Cecum	d__Bacteria	p__Bacteroidota	c__Bacteroidia	o__Bacteroidales	f__Rikenellaceae	g__Alistipes	s__	2
HF_Colon-1__c666345_13	MAG690	HF_Colon-1.concoct.192_sub.contigs	Colon	d__Bacteria	p__Bacteroidota	c__Bacteroidia	o__Bacteroidales	f__Rikenellaceae	g__Alistipes	s__	2
HF_Rectum-1__c518494_2	MAG972	HF_Rectum-1.metabat2.021.contigs	Rectum	d__Bacteria	p__Bacteroidota	c__Bacteroidia	o__Bacteroidales	f__Rikenellaceae	g__Alistipes	s__	2
HF_Cecum-1__c751238_3	MAG445	HF_Cecum-1.concoct.108.contigs	Cecum	d__Bacteria	p__Bacteroidota	c__Bacteroidia	o__Bacteroidales	f__Rikenellaceae	g__Alistipes	s__	2
HG_Rectum-10__c430765_11	MAG877	HG_Rectum-10.metabat2.014_sub.contigs	Rectum	d__Bacteria	p__Bacteroidota	c__Bacteroidia	o__Bacteroidales	f__Rikenellaceae	g__Alistipes	s__	2
HG_Cecum-10__c529195_2	MAG354	HG_Cecum-10.concoct.179_sub.contigs	Cecum	d__Bacteria	p__Bacteroidota	c__Bacteroidia	o__Bacteroidales	f__Rikenellaceae	g__Alistipes	s__	2
HF_Cecum-4__c509058_5	MAG397	HF_Cecum-4.concoct.016.contigs	Cecum	d__Bacteria	p__Bacteroidota	c__Bacteroidia	o__Bacteroidales	f__Rikenellaceae	g__Alistipes	s__	2
HF_Colon-4__c594207_2	MAG638	HF_Colon-4.metabat2.016_sub.contigs	Colon	d__Bacteria	p__Bacteroidota	c__Bacteroidia	o__Bacteroidales	f__Rikenellaceae	g__Alistipes	s__	2
HG_Cecum-10__c254230_6	MAG336	HG_Cecum-10.metabat2.121.contigs	Cecum	d__Bacteria	p__Bacteroidota	c__Bacteroidia	o__Bacteroidales	f__Rikenellaceae	g__Alistipes	s__	2
HG_Rectum-10__c283590_6	MAG869	HG_Rectum-10.metabat2.112.contigs	Rectum	d__Bacteria	p__Bacteroidota	c__Bacteroidia	o__Bacteroidales	f__Rikenellaceae	g__Alistipes	s__	2
HG_Colon-10__c184777_5	MAG602	HG_Colon-10.concoct.198.contigs	Colon	d__Bacteria	p__Bacteroidota	c__Bacteroidia	o__Bacteroidales	f__Rikenellaceae	g__Alistipes	s__	2
Dairy_cattle_Colon-1__c371610_19	MAG506	RGIG313	Colon	d__Bacteria	p__Bacteroidota	c__Bacteroidia	o__Bacteroidales	f__F082	g__F082	s__	2
Dairy_cattle_Cecum.Co__c1569030_6	MAG189	RGIG264	Cecum	d__Bacteria	p__Bacteroidota	c__Bacteroidia	o__Bacteroidales	f__Barnesiellaceae	g__Barnesiella	s__	2
HG_Colon-10__c257122_2	MAG605	HG_Colon-10.concoct.080.contigs	Colon	d__Bacteria	p__Bacteroidota	c__Bacteroidia	o__Bacteroidales	f__Barnesiellaceae	g__Barnesiella	s__	2
HG_Colon-10__c169193_2	MAG605	HG_Colon-10.concoct.080.contigs	Colon	d__Bacteria	p__Bacteroidota	c__Bacteroidia	o__Bacteroidales	f__Barnesiellaceae	g__Barnesiella	s__	2
HG_Cecum-10__c386859_2	MAG353	HG_Cecum-10.concoct.203.contigs	Cecum	d__Bacteria	p__Bacteroidota	c__Bacteroidia	o__Bacteroidales	f__Barnesiellaceae	g__Barnesiella	s__	2
HG_Rectum-10__c891210_67	MAG872	HG_Rectum-10.metabat2.084.contigs	Rectum	d__Bacteria	p__Bacteroidota	c__Bacteroidia	o__Bacteroidales	f__UBA932	g__UBA1232	s__	2
Dairy_cattle_Rectum-6__c79_18	MAG703	RGIG976	Rectum	d__Bacteria	p__Bacteroidota	c__Bacteroidia	o__Bacteroidales	f__UBA932	g__	s__	2
Dairy_cattle_Colon.Co__c3506708_4	MAG462	RGIG422	Colon	d__Bacteria	p__Bacteroidota	c__Bacteroidia	o__Bacteroidales	f__UBA932	g__RC9	s__	2
HG_Cecum-10__c833103_20	MAG341	HG_Cecum-10.metabat2.075.contigs	Cecum	d__Bacteria	p__Proteobacteria	c__Alphaproteobacteria	o__Rs-D84	f__Rs-D84	g__Rs-D84	s__	2
HG_Colon-10__c185905_3	MAG603	HG_Colon-10.concoct.153.contigs	Colon	d__Bacteria	p__Proteobacteria	c__Alphaproteobacteria	o__Rs-D84	f__Rs-D84	g__Rs-D84	s__	2
HG_Rectum-10__c623_4	MAG873	HG_Rectum-10.metabat2.081.contigs	Rectum	d__Bacteria	p__Proteobacteria	c__Alphaproteobacteria	o__Rs-D84	f__Rs-D84	g__Rs-D84	s__	2
Dairy_cattle_Colon-5__c206827_25	MAG471	RGIG399	Colon	d__Bacteria	p__Bacteroidota	c__Bacteroidia	o__Bacteroidales	f__UBA932	g__UBA1232	s__	2
HF_Cecum-2__c454350_1	MAG431	HF_Cecum-2.concoct.214_sub.contigs	Cecum	d__Bacteria	p__Bacteroidota	c__Bacteroidia	o__Bacteroidales	f__Rikenellaceae	g__Alistipes	s__	2
Dairy_cattle_Colon-2__c1097571_1	MAG500	RGIG328	Colon	d__Bacteria	p__Bacteroidota	c__Bacteroidia	o__Bacteroidales	f__UBA932	g__CAG-831	s__	2
Dairy_cattle_Colon-2__c832185_1	MAG500	RGIG328	Colon	d__Bacteria	p__Bacteroidota	c__Bacteroidia	o__Bacteroidales	f__UBA932	g__CAG-831	s__	2
HF_Rectum-2__c278385_2	MAG967	HF_Rectum-2.concoct.034.contigs	Rectum	d__Bacteria	p__Bacteroidota	c__Bacteroidia	o__Bacteroidales	f__UBA932	g__CAG-831	s__	2
HG_Colon-8__c600_22	MAG534	HG_Colon-8.metabat2.087.contigs	Colon	d__Bacteria	p__Bacteroidota	c__Bacteroidia	o__Bacteroidales	f__UBA3663	g__UBA3663	s__	2
HG_Rectum-8__c331856_22	MAG792	HG_Rectum-8.concoct.113.contigs	Rectum	d__Bacteria	p__Bacteroidota	c__Bacteroidia	o__Bacteroidales	f__UBA3663	g__UBA3663	s__	2
HG_Cecum-8__c837_22	MAG256	HG_Cecum-8.metabat2.041.contigs	Cecum	d__Bacteria	p__Bacteroidota	c__Bacteroidia	o__Bacteroidales	f__UBA3663	g__UBA3663	s__	2
Dairy_cattle_Cecum-1__c402746_6	MAG230	RGIG125	Cecum	d__Bacteria	p__Bacteroidota	c__Bacteroidia	o__Bacteroidales	f__Paludibacteraceae	g__RF16	s__	2
Dairy_cattle_Rectum-3__c728_34	MAG738	RGIG906	Rectum	d__Bacteria	p__Bacteroidota	c__Bacteroidia	o__Bacteroidales	f__Paludibacteraceae	g__RF16	s__	2
Dairy_cattle_Rectum-3__c43_15	MAG738	RGIG906	Rectum	d__Bacteria	p__Bacteroidota	c__Bacteroidia	o__Bacteroidales	f__Paludibacteraceae	g__RF16	s__	2
Dairy_cattle_Rectum-3__c622_52	MAG735	RGIG914	Rectum	d__Bacteria	p__Bacteroidota	c__Bacteroidia	o__Bacteroidales	f__P3	g__UBA3388	s__UBA3388 sp002358835	2
Dairy_cattle_Colon-5__c599743_7	MAG470	RGIG401	Colon	d__Bacteria	p__Bacteroidota	c__Bacteroidia	o__Bacteroidales	f__P3	g__UBA3388	s__UBA3388 sp002358835	2
HF_Cecum-3__c740138_4	MAG416	HF_Cecum-3.concoct.111.contigs	Cecum	d__Bacteria	p__Bacteroidota	c__Bacteroidia	o__Bacteroidales	f__P3	g__UBA3388	s__UBA3388 sp002358835	2
HF_Cecum-3__c1230014_3	MAG416	HF_Cecum-3.concoct.111.contigs	Cecum	d__Bacteria	p__Bacteroidota	c__Bacteroidia	o__Bacteroidales	f__P3	g__UBA3388	s__UBA3388 sp002358835	2
HG_Rectum-9__c396091_15	MAG775	HG_Rectum-9.metabat2.007.contigs	Rectum	d__Bacteria	p__Bacteroidota	c__Bacteroidia	o__Bacteroidales	f__P3	g__UBA3388	s__UBA3388 sp002358835	2
Dairy_cattle_Rectum-5__c588979_35	MAG714	RGIG958	Rectum	d__Bacteria	p__Bacteroidota	c__Bacteroidia	o__Bacteroidales	f__P3	g__UBA3388	s__UBA3388 sp002358835	2
HG_Cecum-10__c543564_7	MAG351	HG_Cecum-10.concoct.241.contigs	Cecum	d__Bacteria	p__Bacteroidota	c__Bacteroidia	o__Bacteroidales	f__P3	g__UBA3388	s__UBA3388 sp002358835	2
HG_Rectum-10__c543531_11	MAG878	HG_Rectum-10.metabat2.013.contigs	Rectum	d__Bacteria	p__Bacteroidota	c__Bacteroidia	o__Bacteroidales	f__P3	g__UBA3388	s__UBA3388 sp002358835	2
HF_Cecum-4__c204206_21	MAG388	HF_Cecum-4.concoct.175.contigs	Cecum	d__Bacteria	p__Bacteroidota	c__Bacteroidia	o__Bacteroidales	f__P3	g__UBA3388	s__UBA3388 sp002358835	2
HF_Rectum-2__c305649_1	MAG966	HF_Rectum-2.concoct.036.contigs	Rectum	d__Bacteria	p__Bacteroidota	c__Bacteroidia	o__Bacteroidales	f__P3	g__UBA3388	s__	2
HF_Cecum-6__c433503_9	MAG364	HF_Cecum-6.concoct.109.contigs	Cecum	d__Bacteria	p__Bacteroidota	c__Bacteroidia	o__Bacteroidales	f__P3	g__UBA3388	s__UBA3388 sp002358835	2
HF_Rectum-6__c693221_9	MAG896	HF_Rectum-6.maxbin.031.contigs	Rectum	d__Bacteria	p__Bacteroidota	c__Bacteroidia	o__Bacteroidales	f__P3	g__UBA3388	s__UBA3388 sp002358835	2
HF_Rectum-1__c157112_20	MAG969	HF_Rectum-1.metabat2.089.contigs	Rectum	d__Bacteria	p__Bacteroidota	c__Bacteroidia	o__Bacteroidales	f__P3	g__UBA3388	s__UBA3388 sp002358835	2
HF_Colon-6__c586076_45	MAG608	HF_Colon-6.metabat2.088.contigs	Colon	d__Bacteria	p__Bacteroidota	c__Bacteroidia	o__Bacteroidales	f__P3	g__UBA3388	s__UBA3388 sp002358835	2
HF_Colon-4__c409656_4	MAG637	HF_Colon-4.metabat2.054.contigs	Colon	d__Bacteria	p__Bacteroidota	c__Bacteroidia	o__Bacteroidales	f__P3	g__UBA3388	s__UBA3388 sp002358835	2
HF_Colon-1__c245960_7	MAG688	HF_Colon-1.metabat2.036.contigs	Colon	d__Bacteria	p__Bacteroidota	c__Bacteroidia	o__Bacteroidales	f__P3	g__UBA3388	s__UBA3388 sp002358835	2
HF_Rectum-4__c742569_45	MAG910	HF_Rectum-4.metabat2.074.contigs	Rectum	d__Bacteria	p__Bacteroidota	c__Bacteroidia	o__Bacteroidales	f__P3	g__UBA3388	s__UBA3388 sp002358835	2
HF_Cecum-2__c252288_1	MAG428	HF_Cecum-2.maxbin.085.contigs	Cecum	d__Bacteria	p__Proteobacteria	c__Gammaproteobacteria	o__Burkholderiales	f__Burkholderiaceae	g__CAG-521	s__	2
HG_Cecum-9__c142660_5	MAG243	HG_Cecum-9.maxbin.070.contigs	Cecum	d__Bacteria	p__Proteobacteria	c__Gammaproteobacteria	o__Burkholderiales	f__Burkholderiaceae	g__CAG-521	s__	2
Dairy_cattle_Cecum.Co__c639196_4	MAG191	RGIG253	Cecum	d__Bacteria	p__Proteobacteria	c__Gammaproteobacteria	o__Burkholderiales	f__Burkholderiaceae	g__CAG-521	s__	2
HG_Rectum-10__c115593_3	MAG879	HG_Rectum-10.maxbin.131.contigs	Rectum	d__Bacteria	p__Proteobacteria	c__Gammaproteobacteria	o__Burkholderiales	f__Burkholderiaceae	g__CAG-521	s__	2
HG_Cecum-12__c662681_2	MAG309	HG_Cecum-12.maxbin.042.contigs	Cecum	d__Bacteria	p__Proteobacteria	c__Gammaproteobacteria	o__Burkholderiales	f__Burkholderiaceae	g__CAG-521	s__	2
HF_Cecum-5__c82354_14	MAG372	HF_Cecum-5.metabat2.005.contigs	Cecum	d__Bacteria	p__Bacteroidota	c__Bacteroidia	o__Bacteroidales	f__UBA932	g__	s__	2
HF_Colon-5__c804302_3	MAG624	HF_Colon-5.metabat2.062.contigs	Colon	d__Bacteria	p__Bacteroidota	c__Bacteroidia	o__Bacteroidales	f__UBA932	g__	s__	2
HF_Rectum-3__c803050_4	MAG935	HF_Rectum-3.maxbin.048.contigs	Rectum	d__Bacteria	p__Elusimicrobiota	c__Elusimicrobia	o__Elusimicrobiales	f__Elusimicrobiaceae	g__UBA1436	s__	2
HF_Colon-3__c610804_4	MAG658	HF_Colon-3.maxbin.046_sub.contigs	Colon	d__Bacteria	p__Elusimicrobiota	c__Elusimicrobia	o__Elusimicrobiales	f__Elusimicrobiaceae	g__UBA1436	s__	2
HG_Jejunum-9__c189901_4	MAG150	HG_Jejunum-9.concoct.001.contigs	Jejunum	d__Bacteria	p__Elusimicrobiota	c__Elusimicrobia	o__Elusimicrobiales	f__Elusimicrobiaceae	g__UBA1436	s__	2
HG_Cecum-10__c532663_2	MAG350	HG_Cecum-10.concoct.249_sub.contigs	Cecum	d__Bacteria	p__Elusimicrobiota	c__Elusimicrobia	o__Elusimicrobiales	f__Elusimicrobiaceae	g__UBA1436	s__	2
Dairy_cattle_Cecum.Co__c3312385_2	MAG184	RGIG288	Cecum	d__Bacteria	p__Bacteroidota	c__Bacteroidia	o__Flavobacteriales	f__UBA1820	g__	s__	2
Dairy_cattle_Rectum.Co__c1806548_2	MAG754	RGIG1029	Rectum	d__Bacteria	p__Bacteroidota	c__Bacteroidia	o__Flavobacteriales	f__UBA1820	g__	s__	2
Dairy_cattle_Rectum-4__c289340_18	MAG732	RGIG918	Rectum	d__Bacteria	p__Bacteroidota	c__Bacteroidia	o__Bacteroidales	f__Muribaculaceae	g__M3	s__	3
HG_Rectum-10__c831647_1	MAG885	HG_Rectum-10.concoct.228.contigs	Rectum	d__Bacteria	p__Bacteroidota	c__Bacteroidia	o__Bacteroidales	f__Muribaculaceae	g__	s__	3
HG_Colon-8__c555656_1	MAG544	HG_Colon-8.concoct.074.contigs	Colon	d__Bacteria	p__Bacteroidota	c__Bacteroidia	o__Bacteroidales	f__Muribaculaceae	g__CAG-485	s__	3
HG_Colon-12__c431946_7	MAG588	HG_Colon-12.concoct.028.contigs	Colon	d__Bacteria	p__Bacteroidota	c__Bacteroidia	o__Bacteroidales	f__Muribaculaceae	g__	s__	3
HG_Rectum-9__c272240_3	MAG781	HG_Rectum-9.concoct.185.contigs	Rectum	d__Bacteria	p__Bacteroidota	c__Bacteroidia	o__Bacteroidales	f__Muribaculaceae	g__CAG-485	s__	3
HF_Colon-3__c258756_1	MAG662	HF_Colon-3.concoct.192.contigs	Colon	d__Bacteria	p__Bacteroidota	c__Bacteroidia	o__Bacteroidales	f__Muribaculaceae	g__CAG-485	s__	3
HG_Cecum-10__c340513_1	MAG355	HG_Cecum-10.concoct.130.contigs	Cecum	d__Bacteria	p__Bacteroidota	c__Bacteroidia	o__Bacteroidales	f__Muribaculaceae	g__CAG-485	s__	3
HG_Rectum-11__c401822_1	MAG858	HG_Rectum-11.concoct.129.contigs	Rectum	d__Bacteria	p__Bacteroidota	c__Bacteroidia	o__Bacteroidales	f__Muribaculaceae	g__	s__	3
HF_Cecum-6__c375107_3	MAG361	HF_Cecum-6.concoct.189.contigs	Cecum	d__Bacteria	p__Bacteroidota	c__Bacteroidia	o__Bacteroidales	f__Muribaculaceae	g__CAG-485	s__	3
HF_Colon-6__c171638_1	MAG619	HF_Colon-6.concoct.025_sub.contigs	Colon	d__Bacteria	p__Bacteroidota	c__Bacteroidia	o__Bacteroidales	f__Muribaculaceae	g__CAG-485	s__	3
Dairy_cattle_Colon-6__c628578_1	MAG464	RGIG413	Colon	d__Bacteria	p__Bacteroidota	c__Bacteroidia	o__Bacteroidales	f__Muribaculaceae	g__	s__	3
HF_Cecum-4__c289223_10	MAG395	HF_Cecum-4.concoct.022.contigs	Cecum	d__Bacteria	p__Bacteroidota	c__Bacteroidia	o__Bacteroidales	f__Muribaculaceae	g__CAG-485	s__	3
HG_Cecum-8__c302839_4	MAG265	HG_Cecum-8.concoct.162.contigs	Cecum	d__Bacteria	p__Bacteroidota	c__Bacteroidia	o__Bacteroidales	f__Muribaculaceae	g__CAG-485	s__	3
HG_Rectum-7__c406914_11	MAG826	HG_Rectum-7.concoct.102.contigs	Rectum	d__Bacteria	p__Bacteroidota	c__Bacteroidia	o__Bacteroidales	f__Muribaculaceae	g__CAG-485	s__	3
HG_Colon-10__c298592_3	MAG607	HG_Colon-10.concoct.029.contigs	Colon	d__Bacteria	p__Bacteroidota	c__Bacteroidia	o__Bacteroidales	f__Muribaculaceae	g__CAG-485	s__	3
Dairy_cattle_Rectum-6__c4916_7	MAG710	RGIG966	Rectum	d__Bacteria	p__Bacteroidota	c__Bacteroidia	o__Bacteroidales	f__Muribaculaceae	g__	s__	3
HG_Colon-7__c845819_2	MAG571	HG_Colon-7.concoct.099.contigs	Colon	d__Bacteria	p__Bacteroidota	c__Bacteroidia	o__Bacteroidales	f__Muribaculaceae	g__CAG-485	s__	3
HG_Cecum-7__c101296_10	MAG297	HG_Cecum-7.concoct.192.contigs	Cecum	d__Bacteria	p__Bacteroidota	c__Bacteroidia	o__Bacteroidales	f__Muribaculaceae	g__CAG-485	s__	3
HF_Rectum-2__c101180_1	MAG958	HF_Rectum-2.concoct.237.contigs	Rectum	d__Bacteria	p__Bacteroidota	c__Bacteroidia	o__Bacteroidales	f__Muribaculaceae	g__	s__	3
HF_Cecum-6__c478420_11	MAG361	HF_Cecum-6.concoct.189.contigs	Cecum	d__Bacteria	p__Bacteroidota	c__Bacteroidia	o__Bacteroidales	f__Muribaculaceae	g__CAG-485	s__	3
HF_Colon-1__c470105_9	MAG694	HF_Colon-1.concoct.031.contigs	Colon	d__Bacteria	p__Bacteroidota	c__Bacteroidia	o__Bacteroidales	f__Muribaculaceae	g__CAG-485	s__	3
HF_Cecum-3__c1041605_11	MAG413	HF_Cecum-3.concoct.221.contigs	Cecum	d__Bacteria	p__Bacteroidota	c__Bacteroidia	o__Bacteroidales	f__Muribaculaceae	g__	s__	3
HG_Rectum-9__c522193_2	MAG781	HG_Rectum-9.concoct.185.contigs	Rectum	d__Bacteria	p__Bacteroidota	c__Bacteroidia	o__Bacteroidales	f__Muribaculaceae	g__CAG-485	s__	3
HF_Colon-4__c994051_3	MAG649	HF_Colon-4.concoct.022.contigs	Colon	d__Bacteria	p__Bacteroidota	c__Bacteroidia	o__Bacteroidales	f__Muribaculaceae	g__CAG-485	s__	3
HF_Rectum-4__c328674_5	MAG918	HF_Rectum-4.concoct.189.contigs	Rectum	d__Bacteria	p__Bacteroidota	c__Bacteroidia	o__Bacteroidales	f__Muribaculaceae	g__CAG-485	s__	3
HF_Rectum-2__c379132_4	MAG958	HF_Rectum-2.concoct.237.contigs	Rectum	d__Bacteria	p__Bacteroidota	c__Bacteroidia	o__Bacteroidales	f__Muribaculaceae	g__	s__	3
HG_Cecum-12__c861797_7	MAG312	HG_Cecum-12.concoct.072.contigs	Cecum	d__Bacteria	p__Bacteroidota	c__Bacteroidia	o__Bacteroidales	f__Muribaculaceae	g__CAG-485	s__	3
HG_Colon-11__c86886_1	MAG596	HG_Colon-11.concoct.122.contigs	Colon	d__Bacteria	p__Bacteroidota	c__Bacteroidia	o__Bacteroidales	f__Muribaculaceae	g__CAG-485	s__	3
HG_Rectum-12__c718502_3	MAG846	HG_Rectum-12.concoct.009.contigs	Rectum	d__Bacteria	p__Bacteroidota	c__Bacteroidia	o__Bacteroidales	f__Muribaculaceae	g__	s__	3
HF_Colon-5__c61515_3	MAG634	HF_Colon-5.concoct.124_sub.contigs	Colon	d__Bacteria	p__Bacteroidota	c__Bacteroidia	o__Bacteroidales	f__Muribaculaceae	g__CAG-485	s__	3
Dairy_cattle_Cecum-6__c1153222_2	MAG197	RGIG222	Cecum	d__Bacteria	p__Bacteroidota	c__Bacteroidia	o__Bacteroidales	f__Muribaculaceae	g__CAG-485	s__	3
HG_Colon-9__c499715_5	MAG531	HG_Colon-9.concoct.037.contigs	Colon	d__Bacteria	p__Bacteroidota	c__Bacteroidia	o__Bacteroidales	f__Muribaculaceae	g__	s__	3
HG_Cecum-11__c421214_12	MAG332	HG_Cecum-11.concoct.097.contigs	Cecum	d__Bacteria	p__Bacteroidota	c__Bacteroidia	o__Bacteroidales	f__Muribaculaceae	g__	s__	3
HG_Colon-8__c41850_1	MAG544	HG_Colon-8.concoct.074.contigs	Colon	d__Bacteria	p__Bacteroidota	c__Bacteroidia	o__Bacteroidales	f__Muribaculaceae	g__CAG-485	s__	3
HF_Rectum-3__c424864_2	MAG941	HF_Rectum-3.concoct.145.contigs	Rectum	d__Bacteria	p__Bacteroidota	c__Bacteroidia	o__Bacteroidales	f__Muribaculaceae	g__CAG-485	s__	3
HG_Jejunum-7__c237821_1	MAG153	HG_Jejunum-7.metabat2.048_sub.contigs	Jejunum	d__Bacteria	p__Firmicutes	c__Clostridia	o__Saccharofermentanales	f__Saccharofermentanaceae	g__Saccharofermentans	s__	4
HG_Jejunum-7__c17036_14	MAG153	HG_Jejunum-7.metabat2.048_sub.contigs	Jejunum	d__Bacteria	p__Firmicutes	c__Clostridia	o__Saccharofermentanales	f__Saccharofermentanaceae	g__Saccharofermentans	s__	4
HG_Jejunum-12__c420046_5	MAG163	HG_Jejunum-12.metabat2.073.contigs	Jejunum	d__Bacteria	p__Firmicutes	c__Clostridia	o__Saccharofermentanales	f__Saccharofermentanaceae	g__Saccharofermentans	s__	4
HF_Cecum-2__c1020358_2	MAG432	HF_Cecum-2.concoct.089.contigs	Cecum	d__Bacteria	p__Firmicutes	c__Clostridia	o__Saccharofermentanales	f__Saccharofermentanaceae	g__Saccharofermentans	s__	4
HG_Rectum-10__c993803_2	MAG875	HG_Rectum-10.metabat2.037_sub.contigs	Rectum	d__Bacteria	p__Firmicutes	c__Clostridia	o__Saccharofermentanales	f__Saccharofermentanaceae	g__Saccharofermentans	s__	4
HF_Colon-2__c895369_2	MAG672	HF_Colon-2.metabat2.049.contigs	Colon	d__Bacteria	p__Firmicutes	c__Clostridia	o__Saccharofermentanales	f__Saccharofermentanaceae	g__Saccharofermentans	s__	4
Dairy_cattle_Duodenum-5__c417929_7	MAG39	RGIG551	Duodenum	d__Bacteria	p__Firmicutes	c__Clostridia	o__Oscillospirales	f__Acutalibacteraceae	g__RUG762	s__	4
Dairy_cattle_Duodenum-5__c41230_1	MAG39	RGIG551	Duodenum	d__Bacteria	p__Firmicutes	c__Clostridia	o__Oscillospirales	f__Acutalibacteraceae	g__RUG762	s__	4
HF_Cecum-2__c350881_2	MAG435	HF_Cecum-2.concoct.052.contigs	Cecum	d__Bacteria	p__Firmicutes	c__Clostridia	o__Oscillospirales	f__Acutalibacteraceae	g__Ruminococcus_E	s__Ruminococcus_E sp900316555	4
HF_Rectum-2__c472784_4	MAG964	HF_Rectum-2.concoct.075.contigs	Rectum	d__Bacteria	p__Firmicutes	c__Clostridia	o__Oscillospirales	f__Acutalibacteraceae	g__Ruminococcus_E	s__Ruminococcus_E sp900316555	4
Dairy_cattle_Rectum-4__c229594_2	MAG730	RGIG922	Rectum	d__Bacteria	p__Firmicutes	c__Clostridia	o__Oscillospirales	f__Acutalibacteraceae	g__Ruminococcus_E	s__Ruminococcus_E sp900316555	4
HG_Cecum-11__c534678_4	MAG320	HG_Cecum-11.metabat2.049.contigs	Cecum	d__Bacteria	p__Firmicutes	c__Clostridia	o__Oscillospirales	f__Acutalibacteraceae	g__Ruminococcus_E	s__Ruminococcus_E sp900316555	4
Dairy_cattle_Rectum-3__c997809_16	MAG739	RGIG904	Rectum	d__Bacteria	p__Firmicutes	c__Clostridia	o__Oscillospirales	f__Acutalibacteraceae	g__Ruminococcus_E	s__Ruminococcus_E sp900316555	4
Dairy_cattle_Cecum-4__c412652_4	MAG211	RGIG185	Cecum	d__Bacteria	p__Firmicutes	c__Clostridia	o__Oscillospirales	f__Acutalibacteraceae	g__Ruminococcus_E	s__Ruminococcus_E sp900316555	4
HF_Rectum-3__c312317_5	MAG930	HF_Rectum-3.metabat2.036.contigs	Rectum	d__Bacteria	p__Firmicutes	c__Clostridia	o__Oscillospirales	f__Acutalibacteraceae	g__Ruminococcus_E	s__Ruminococcus_E sp900316555	4
Dairy_cattle_Duodenum-3__c662523_7	MAG48	RGIG519	Duodenum	d__Bacteria	p__Firmicutes	c__Clostridia	o__Oscillospirales	f__Acutalibacteraceae	g__Ruminococcus_E	s__Ruminococcus_E sp900100595	4
HF_Colon-3__c88802_1	MAG653	HF_Colon-3.metabat2.092_sub.contigs	Colon	d__Bacteria	p__Firmicutes	c__Clostridia	o__Oscillospirales	f__Acutalibacteraceae	g__Ruminococcus_E	s__Ruminococcus_E sp900100595	4
Dairy_cattle_Duodenum-3__c582575_7	MAG48	RGIG519	Duodenum	d__Bacteria	p__Firmicutes	c__Clostridia	o__Oscillospirales	f__Acutalibacteraceae	g__Ruminococcus_E	s__Ruminococcus_E sp900100595	4
HF_Colon-3__c395320_8	MAG653	HF_Colon-3.metabat2.092_sub.contigs	Colon	d__Bacteria	p__Firmicutes	c__Clostridia	o__Oscillospirales	f__Acutalibacteraceae	g__Ruminococcus_E	s__Ruminococcus_E sp900100595	4
Dairy_cattle_Rectum-3__c673698_4	MAG739	RGIG904	Rectum	d__Bacteria	p__Firmicutes	c__Clostridia	o__Oscillospirales	f__Acutalibacteraceae	g__Ruminococcus_E	s__Ruminococcus_E sp900316555	4
HF_Rectum-2__c1018162_2	MAG964	HF_Rectum-2.concoct.075.contigs	Rectum	d__Bacteria	p__Firmicutes	c__Clostridia	o__Oscillospirales	f__Acutalibacteraceae	g__Ruminococcus_E	s__Ruminococcus_E sp900316555	4
HF_Cecum-2__c777174_1	MAG435	HF_Cecum-2.concoct.052.contigs	Cecum	d__Bacteria	p__Firmicutes	c__Clostridia	o__Oscillospirales	f__Acutalibacteraceae	g__Ruminococcus_E	s__Ruminococcus_E sp900316555	4
Dairy_cattle_Duodenum-3__c662523_6	MAG48	RGIG519	Duodenum	d__Bacteria	p__Firmicutes	c__Clostridia	o__Oscillospirales	f__Acutalibacteraceae	g__Ruminococcus_E	s__Ruminococcus_E sp900100595	4
HF_Colon-3__c88802_2	MAG653	HF_Colon-3.metabat2.092_sub.contigs	Colon	d__Bacteria	p__Firmicutes	c__Clostridia	o__Oscillospirales	f__Acutalibacteraceae	g__Ruminococcus_E	s__Ruminococcus_E sp900100595	4
HF_Cecum-2__c350881_1	MAG435	HF_Cecum-2.concoct.052.contigs	Cecum	d__Bacteria	p__Firmicutes	c__Clostridia	o__Oscillospirales	f__Acutalibacteraceae	g__Ruminococcus_E	s__Ruminococcus_E sp900316555	4
Dairy_cattle_Rectum-4__c229594_1	MAG730	RGIG922	Rectum	d__Bacteria	p__Firmicutes	c__Clostridia	o__Oscillospirales	f__Acutalibacteraceae	g__Ruminococcus_E	s__Ruminococcus_E sp900316555	4
HF_Rectum-3__c312317_6	MAG930	HF_Rectum-3.metabat2.036.contigs	Rectum	d__Bacteria	p__Firmicutes	c__Clostridia	o__Oscillospirales	f__Acutalibacteraceae	g__Ruminococcus_E	s__Ruminococcus_E sp900316555	4
Dairy_cattle_Cecum-4__c412652_5	MAG211	RGIG185	Cecum	d__Bacteria	p__Firmicutes	c__Clostridia	o__Oscillospirales	f__Acutalibacteraceae	g__Ruminococcus_E	s__Ruminococcus_E sp900316555	4
Dairy_cattle_Rectum-3__c997809_15	MAG739	RGIG904	Rectum	d__Bacteria	p__Firmicutes	c__Clostridia	o__Oscillospirales	f__Acutalibacteraceae	g__Ruminococcus_E	s__Ruminococcus_E sp900316555	4
HG_Cecum-11__c534678_3	MAG320	HG_Cecum-11.metabat2.049.contigs	Cecum	d__Bacteria	p__Firmicutes	c__Clostridia	o__Oscillospirales	f__Acutalibacteraceae	g__Ruminococcus_E	s__Ruminococcus_E sp900316555	4
HF_Cecum-5__c576634_6	MAG377	HF_Cecum-5.concoct.024.contigs	Cecum	d__Bacteria	p__Firmicutes	c__Clostridia	o__Oscillospirales	f__Acutalibacteraceae	g__UBA6857	s__	5
HF_Colon-5__c827538_50	MAG629	HF_Colon-5.metabat2.009_sub.contigs	Colon	d__Bacteria	p__Firmicutes	c__Clostridia	o__Oscillospirales	f__Acutalibacteraceae	g__UBA6857	s__	5
Dairy_cattle_Rectum-3__c752254_3	MAG742	RGIG895	Rectum	d__Bacteria	p__Firmicutes	c__Clostridia	o__Oscillospirales	f__Acutalibacteraceae	g__UBA6857	s__	5
Dairy_cattle_Colon-3__c532391_3	MAG492	RGIG346	Colon	d__Bacteria	p__Firmicutes	c__Clostridia	o__Oscillospirales	f__Acutalibacteraceae	g__UBA6857	s__	5
Dairy_cattle_Rectum-3__c1022430_1	MAG742	RGIG895	Rectum	d__Bacteria	p__Firmicutes	c__Clostridia	o__Oscillospirales	f__Acutalibacteraceae	g__UBA6857	s__	5
Dairy_cattle_Colon-3__c638712_3	MAG492	RGIG346	Colon	d__Bacteria	p__Firmicutes	c__Clostridia	o__Oscillospirales	f__Acutalibacteraceae	g__UBA6857	s__	5
HF_Colon-3__c727954_1	MAG660	HF_Colon-3.concoct.207.contigs	Colon	d__Bacteria	p__Firmicutes	c__Clostridia	o__Oscillospirales	f__Acutalibacteraceae	g__UBA6857	s__	5
HF_Cecum-5__c483191_3	MAG377	HF_Cecum-5.concoct.024.contigs	Cecum	d__Bacteria	p__Firmicutes	c__Clostridia	o__Oscillospirales	f__Acutalibacteraceae	g__UBA6857	s__	5
HF_Colon-5__c66272_64	MAG629	HF_Colon-5.metabat2.009_sub.contigs	Colon	d__Bacteria	p__Firmicutes	c__Clostridia	o__Oscillospirales	f__Acutalibacteraceae	g__UBA6857	s__	5
HF_Duodenum-6__c1392760_2	MAG104	HF_Duodenum-6.concoct.081_sub.contigs	Duodenum	d__Bacteria	p__Firmicutes	c__Clostridia	o__Oscillospirales	f__Acutalibacteraceae	g__UBA1213	s__UBA1213 sp900322145	5
HF_Cecum-3__c22052_5	MAG410	HF_Cecum-3.maxbin.060_sub.contigs	Cecum	d__Bacteria	p__Firmicutes	c__Clostridia	o__Oscillospirales	f__Acutalibacteraceae	g__CAG-180	s__	5
Dairy_cattle_Rectum-3__c222836_1	MAG742	RGIG895	Rectum	d__Bacteria	p__Firmicutes	c__Clostridia	o__Oscillospirales	f__Acutalibacteraceae	g__UBA6857	s__	5
Dairy_cattle_Colon-3__c278924_4	MAG492	RGIG346	Colon	d__Bacteria	p__Firmicutes	c__Clostridia	o__Oscillospirales	f__Acutalibacteraceae	g__UBA6857	s__	5
HF_Cecum-3__c880489_1	MAG410	HF_Cecum-3.maxbin.060_sub.contigs	Cecum	d__Bacteria	p__Firmicutes	c__Clostridia	o__Oscillospirales	f__Acutalibacteraceae	g__CAG-180	s__	5
HG_Colon-8__c44078_3	MAG538	HG_Colon-8.maxbin.060_sub.contigs	Colon	d__Bacteria	p__Firmicutes	c__Clostridia	o__Oscillospirales	f__Acutalibacteraceae	g__CAG-180	s__	5
HG_Rectum-9__c248057_1	MAG787	HG_Rectum-9.concoct.090_sub.contigs	Rectum	d__Bacteria	p__Firmicutes	c__Clostridia	o__Oscillospirales	f__Acutalibacteraceae	g__CAG-180	s__	5
HF_Cecum-3__c343991_6	MAG401	HF_Cecum-3.metabat2.125_sub.contigs	Cecum	d__Bacteria	p__Firmicutes	c__Clostridia	o__Oscillospirales	f__Acutalibacteraceae	g__UBA6857	s__	5
HF_Colon-3__c788692_6	MAG660	HF_Colon-3.concoct.207.contigs	Colon	d__Bacteria	p__Firmicutes	c__Clostridia	o__Oscillospirales	f__Acutalibacteraceae	g__UBA6857	s__	5
HF_Cecum-5__c870611_5	MAG377	HF_Cecum-5.concoct.024.contigs	Cecum	d__Bacteria	p__Firmicutes	c__Clostridia	o__Oscillospirales	f__Acutalibacteraceae	g__UBA6857	s__	5
HF_Colon-5__c609355_152	MAG629	HF_Colon-5.metabat2.009_sub.contigs	Colon	d__Bacteria	p__Firmicutes	c__Clostridia	o__Oscillospirales	f__Acutalibacteraceae	g__UBA6857	s__	5
HF_Cecum-2__c639_90	MAG421	HF_Cecum-2.metabat2.095.contigs	Cecum	d__Bacteria	p__Spirochaetota	c__Spirochaetia	o__Treponematales	f__Treponemataceae	g__Treponema_D	s__	6
HG_Colon-12__c496_49	MAG578	HG_Colon-12.metabat2.083.contigs	Colon	d__Bacteria	p__Spirochaetota	c__Spirochaetia	o__Treponematales	f__Treponemataceae	g__Treponema_D	s__	6
HF_Rectum-6__c773455_49	MAG894	HF_Rectum-6.metabat2.056.contigs	Rectum	d__Bacteria	p__Spirochaetota	c__Spirochaetia	o__Treponematales	f__Treponemataceae	g__Treponema_D	s__	6
HF_Colon-3__c524461_49	MAG664	HF_Colon-3.concoct.119.contigs	Colon	d__Bacteria	p__Spirochaetota	c__Spirochaetia	o__Treponematales	f__Treponemataceae	g__Treponema_D	s__	6
HG_Cecum-11__c535_49	MAG319	HG_Cecum-11.metabat2.052.contigs	Cecum	d__Bacteria	p__Spirochaetota	c__Spirochaetia	o__Treponematales	f__Treponemataceae	g__Treponema_D	s__	6
HF_Colon-6__c210280_24	MAG614	HF_Colon-6.concoct.178.contigs	Colon	d__Bacteria	p__Spirochaetota	c__Spirochaetia	o__Treponematales	f__Treponemataceae	g__Treponema_D	s__	6
HF_Colon-2__c344_57	MAG671	HF_Colon-2.metabat2.074.contigs	Colon	d__Bacteria	p__Spirochaetota	c__Spirochaetia	o__Treponematales	f__Treponemataceae	g__Treponema_D	s__	6
Dairy_cattle_Cecum.Co__c214850_5	MAG189	RGIG264	Cecum	d__Bacteria	p__Bacteroidota	c__Bacteroidia	o__Bacteroidales	f__Barnesiellaceae	g__Barnesiella	s__	6
HG_Colon-10__c275807_1	MAG605	HG_Colon-10.concoct.080.contigs	Colon	d__Bacteria	p__Bacteroidota	c__Bacteroidia	o__Bacteroidales	f__Barnesiellaceae	g__Barnesiella	s__	6
HG_Cecum-10__c281442_6	MAG353	HG_Cecum-10.concoct.203.contigs	Cecum	d__Bacteria	p__Bacteroidota	c__Bacteroidia	o__Bacteroidales	f__Barnesiellaceae	g__Barnesiella	s__	6
HG_Duodenum-12__c352493_3	MAG86	HG_Duodenum-12.concoct.054_sub.contigs	Duodenum	d__Bacteria	p__Bacteroidota	c__Bacteroidia	o__Bacteroidales	f__Bacteroidaceae	g__Ga6A1	s__Ga6A1 sp900102385	6
HG_Duodenum-10__c553749_3	MAG96	HG_Duodenum-10.metabat2.019.contigs	Duodenum	d__Bacteria	p__Bacteroidota	c__Bacteroidia	o__Bacteroidales	f__Bacteroidaceae	g__Ga6A1	s__Ga6A1 sp900102385	6
HG_Jejunum-9__c10113_5	MAG139	HG_Jejunum-9.metabat2.055.contigs	Jejunum	d__Bacteria	p__Bacteroidota	c__Bacteroidia	o__Bacteroidales	f__UBA932	g__RC9	s__RC9 sp900316045	6
HG_Rectum-10__c138132_27	MAG882	HG_Rectum-10.maxbin.068.contigs	Rectum	d__Bacteria	p__Bacteroidota	c__Bacteroidia	o__Bacteroidales	f__W3P20-009	g__	s__	6
HF_Cecum-5__c158_28	MAG369	HF_Cecum-5.metabat2.042.contigs	Cecum	d__Bacteria	p__Bacteroidota	c__Bacteroidia	o__Bacteroidales	f__W3P20-009	g__	s__	6
HG_Cecum-10__c499179_7	MAG337	HG_Cecum-10.metabat2.110.contigs	Cecum	d__Bacteria	p__Bacteroidota	c__Bacteroidia	o__Bacteroidales	f__W3P20-009	g__W3P20-009	s__	6
HF_Colon-5__c975502_27	MAG632	HF_Colon-5.maxbin.016.contigs	Colon	d__Bacteria	p__Bacteroidota	c__Bacteroidia	o__Bacteroidales	f__W3P20-009	g__	s__	6
HG_Jejunum-9__c162202_2	MAG148	HG_Jejunum-9.concoct.145.contigs	Jejunum	d__Bacteria	p__Firmicutes	c__Bacilli	o__Erysipelotrichales	f__Erysipelotrichaceae	g__Bulleidia	s__Bulleidia massiliensis	7
Dairy_cattle_Duodenum-2__c637792_4	MAG63	RGIG488	Duodenum	d__Bacteria	p__Firmicutes	c__Bacilli	o__Erysipelotrichales	f__Erysipelotrichaceae	g__UBA636	s__UBA636 sp900321955	7
HG_Duodenum-10__c393976_2	MAG101	HG_Duodenum-10.concoct.045.contigs	Duodenum	d__Bacteria	p__Firmicutes	c__Bacilli	o__Erysipelotrichales	f__Erysipelotrichaceae	g__UBA636	s__UBA636 sp900321955	7
HG_Jejunum-12__c36610_13	MAG167	HG_Jejunum-12.metabat2.007.contigs	Jejunum	d__Bacteria	p__Firmicutes	c__Clostridia	o__Oscillospirales	f__Ruminococcaceae	g__	s__	7
Dairy_cattle_Duodenum.Co__c2871118_3	MAG21	RGIG586	Duodenum	d__Bacteria	p__Firmicutes	c__Bacilli	o__Erysipelotrichales	f__Erysipelotrichaceae	g__UBA636	s__	7
Dairy_cattle_Jejunum-1__c487499_3	MAG138	RGIG638	Jejunum	d__Bacteria	p__Firmicutes	c__Bacilli	o__Erysipelotrichales	f__Erysipelotrichaceae	g__UBA636	s__	7
Dairy_cattle_Duodenum.Co__c1160559_2	MAG2	RGIG632	Duodenum	d__Bacteria	p__Firmicutes	c__Bacilli	o__Erysipelotrichales	f__Erysipelotrichaceae	g__RUG521	s__	7
Dairy_cattle_Duodenum.Co__c3473230_2	MAG2	RGIG632	Duodenum	d__Bacteria	p__Firmicutes	c__Bacilli	o__Erysipelotrichales	f__Erysipelotrichaceae	g__RUG521	s__	7
Dairy_cattle_Duodenum.Co__c810726_3	MAG2	RGIG632	Duodenum	d__Bacteria	p__Firmicutes	c__Bacilli	o__Erysipelotrichales	f__Erysipelotrichaceae	g__RUG521	s__	7
Dairy_cattle_Jejunum-6__c4379_13	MAG130	RGIG666	Jejunum	d__Bacteria	p__Firmicutes	c__Clostridia	o__Oscillospirales	f__Oscillospiraceae	g__UBA1777	s__	8
Dairy_cattle_Jejunum-1__c19501_2	MAG138	RGIG638	Jejunum	d__Bacteria	p__Firmicutes	c__Bacilli	o__Erysipelotrichales	f__Erysipelotrichaceae	g__UBA636	s__	8
HG_Duodenum-10__c273978_57	MAG89	HG_Duodenum-10.metabat2.067.contigs	Duodenum	d__Bacteria	p__Firmicutes	c__Clostridia	o__Oscillospirales	f__Acutalibacteraceae	g__Ruminococcus_E	s__	8
HF_Cecum-2__c468767_5	MAG435	HF_Cecum-2.concoct.052.contigs	Cecum	d__Bacteria	p__Firmicutes	c__Clostridia	o__Oscillospirales	f__Acutalibacteraceae	g__Ruminococcus_E	s__Ruminococcus_E sp900316555	8
HF_Colon-3__c930884_3	MAG653	HF_Colon-3.metabat2.092_sub.contigs	Colon	d__Bacteria	p__Firmicutes	c__Clostridia	o__Oscillospirales	f__Acutalibacteraceae	g__Ruminococcus_E	s__Ruminococcus_E sp900100595	8
HF_Rectum-2__c199076_2	MAG964	HF_Rectum-2.concoct.075.contigs	Rectum	d__Bacteria	p__Firmicutes	c__Clostridia	o__Oscillospirales	f__Acutalibacteraceae	g__Ruminococcus_E	s__Ruminococcus_E sp900316555	8
HG_Colon-8__c1050_21	MAG534	HG_Colon-8.metabat2.087.contigs	Colon	d__Bacteria	p__Bacteroidota	c__Bacteroidia	o__Bacteroidales	f__UBA3663	g__UBA3663	s__	9
HG_Rectum-8__c238571_21	MAG792	HG_Rectum-8.concoct.113.contigs	Rectum	d__Bacteria	p__Bacteroidota	c__Bacteroidia	o__Bacteroidales	f__UBA3663	g__UBA3663	s__	9
HG_Cecum-8__c1142_21	MAG256	HG_Cecum-8.metabat2.041.contigs	Cecum	d__Bacteria	p__Bacteroidota	c__Bacteroidia	o__Bacteroidales	f__UBA3663	g__UBA3663	s__	9
HG_Jejunum-7__c19348_3	MAG158	HG_Jejunum-7.concoct.111_sub.contigs	Jejunum	d__Bacteria	p__Firmicutes	c__Clostridia	o__Oscillospirales	f__Oscillospiraceae	g__NK3B98	s__	10
HF_Rectum-2__c703828_7	MAG957	HF_Rectum-2.maxbin.040_sub.contigs	Rectum	d__Bacteria	p__Spirochaetota	c__Spirochaetia	o__Treponematales	f__Treponemataceae	g__Treponema_D	s__	10
HF_Colon-2__c18253_7	MAG678	HF_Colon-2.concoct.115.contigs	Colon	d__Bacteria	p__Spirochaetota	c__Spirochaetia	o__Treponematales	f__Treponemataceae	g__Treponema_D	s__	10
Dairy_cattle_Duodenum.Co__c3077845_24	MAG32	RGIG566	Duodenum	d__Bacteria	p__Firmicutes	c__Clostridia	o__Oscillospirales	f__Acutalibacteraceae	g__RUG762	s__RUG762 sp900316455	11
Dairy_cattle_Duodenum-5__c598427_2	MAG39	RGIG551	Duodenum	d__Bacteria	p__Firmicutes	c__Clostridia	o__Oscillospirales	f__Acutalibacteraceae	g__RUG762	s__	11
Dairy_cattle_Duodenum.Co__c3350067_3	MAG13	RGIG604	Duodenum	d__Bacteria	p__Firmicutes	c__Clostridia	o__Oscillospirales	f__Acutalibacteraceae	g__RUG592	s__	12
Dairy_cattle_Duodenum-4__c1172519_1	MAG42	RGIG536	Duodenum	d__Bacteria	p__Firmicutes	c__Clostridia	o__Oscillospirales	f__Acutalibacteraceae	g__RUG592	s__	12
