# Supplementary material for: Genome-centric investigation of bile acid metabolizing microbiota of dairy cows and associated diet-induced functional implications
Source: ISME J. 2022 Oct 19;17(1):172–84. doi: 10.1038/s41396-022-01333-5 (PMC9750977; doi:10.1038/s41396-022-01333-5)
Supplement: Supplementary file 19 — Table S12 [file 41396_2022_1333_MOESM19_ESM.xlsx]

## Sheet: Sheet1
Table S12. Prediction of signal peptides on 439 bile salt hydrolase homologs by SignalP 6.0
ID	Prediction	OTHER	SP(Sec/SPI)	LIPO(Sec/SPII)	TAT(Tat/SPI)	TATLIPO(Sec/SPII)	PILIN(Sec/SPIII)	Cleavage site (CS) position	Cluster	Genome name	Domain	Phylum	Class	Order	Family	Genus	Species
HF_Cecum-1__c95172_3___367___1434___-1___ID_17_3_partial_00_start_type_ATG_rbs_	LIPO	0.001598	0.364132	0.633699	0.000174	0.000196	0.000198	CS pos: 21-22. Pr: 0.5039	2	MAG447	d__Bacteria	p__Bacteroidota	c__Bacteroidia	o__Bacteroidales	f__Paludibacteraceae	g__UBA1181	s__
HF_Cecum-1__c751238_3___3032___4090___-1___ID_358_3_partial_00_start_type_ATG_r	LIPO	0.000637	0.170156	0.828981	7.1e-05	7.6e-05	7.7e-05	CS pos: 21-22. Pr: 0.7266	2	MAG445	d__Bacteria	p__Bacteroidota	c__Bacteroidia	o__Bacteroidales	f__Rikenellaceae	g__Alistipes	s__
HF_Colon-3__c226463_2___1020___2096___1___ID_85_2_partial_00_start_type_ATG_rbs	LIPO	7e-06	0.000198	0.999833	0	0	0	CS pos: 24-25. Pr: 0.9669	2	MAG668	d__Bacteria	p__Bacteroidota	c__Bacteroidia	o__Bacteroidales	f__Rikenellaceae	g__Alistipes	s__
HF_Colon-3__c610804_4___2842___3936___1___ID_102_4_partial_00_start_type_ATG_rb	LIPO	0.001228	0.415289	0.582889	0.000213	0.00019	0.000187	CS pos: 23-24. Pr: 0.5168	2	MAG658	d__Bacteria	p__Elusimicrobiota	c__Elusimicrobia	o__Elusimicrobiales	f__Elusimicrobiaceae	g__UBA1436	s__
HF_Colon-5__c862574_26___33898___34962___-1___ID_105_26_partial_00_start_type_A	LIPO	0.004372	0.322895	0.672042	0.000222	0.00022	0.000239	CS pos: 20-21. Pr: 0.5730	2	MAG622	d__Bacteria	p__Bacteroidota	c__Bacteroidia	o__Bacteroidales	f__Bacteroidaceae	g__Prevotella	s__
HF_Rectum-1__c518494_2___2869___3939___1___ID_29_2_partial_00_start_type_ATG_rb	LIPO	0.00076	0.009173	0.990046	8e-06	1.1e-05	1e-05	CS pos: 24-25. Pr: 0.9382	2	MAG972	d__Bacteria	p__Bacteroidota	c__Bacteroidia	o__Bacteroidales	f__Rikenellaceae	g__Alistipes	s__
HF_Rectum-2__c278385_2___2706___3779___-1___ID_82_2_partial_00_start_type_ATG_r	LIPO	0.002304	0.347126	0.649876	0.000239	0.000206	0.000223	CS pos: 21-22. Pr: 0.5361	2	MAG967	d__Bacteria	p__Bacteroidota	c__Bacteroidia	o__Bacteroidales	f__UBA932	g__CAG-831	s__
HF_Rectum-2__c794728_3___1432___2508___-1___ID_153_3_partial_00_start_type_ATG_	LIPO	0.011786	0.105544	0.882411	7.5e-05	8.5e-05	8.8e-05	CS pos: 24-25. Pr: 0.6973	2	MAG963	d__Bacteria	p__Bacteroidota	c__Bacteroidia	o__Bacteroidales	f__Rikenellaceae	g__Alistipes	s__
HG_Cecum-10__c529195_2___986___2056___1___ID_166_2_partial_00_start_type_ATG_rb	LIPO	0.02615	0.166193	0.806571	0.000322	0.000333	0.000415	CS pos: 24-25. Pr: 0.7215	2	MAG354	d__Bacteria	p__Bacteroidota	c__Bacteroidia	o__Bacteroidales	f__Rikenellaceae	g__Alistipes	s__
HG_Cecum-12__c662681_2___750___1826___-1___ID_238_2_partial_00_start_type_ATG_r	LIPO	0.001454	0.441968	0.555552	0.000424	0.000314	0.000276	CS pos: 18-19. Pr: 0.5076	2	MAG309	d__Bacteria	p__Proteobacteria	c__Gammaproteobacteria	o__Burkholderiales	f__Burkholderiaceae	g__CAG-521	s__
HG_Cecum-8__c172510_3___538___1605___1___ID_77_3_partial_00_start_type_ATG_rbs_	LIPO	0.013243	0.375565	0.610367	0.00026	0.000257	0.000278	CS pos: 23-24. Pr: 0.5268	2	MAG266	d__Bacteria	p__Bacteroidota	c__Bacteroidia	o__Bacteroidales	f__Rikenellaceae	g__Alistipes	s__
HG_Cecum-8__c1142_21___20324___21550___1___ID_39_21_partial_00_start_type_ATG_r	LIPO	1.2e-05	0.000302	0.999733	0	0	0	CS pos: 27-28. Pr: 0.8794	9	MAG256	d__Bacteria	p__Bacteroidota	c__Bacteroidia	o__Bacteroidales	f__UBA3663	g__UBA3663	s__
HG_Cecum-9__c142660_5___4942___6018___1___ID_38_5_partial_00_start_type_ATG_rbs	LIPO	0.001454	0.441968	0.555552	0.000424	0.000314	0.000276	CS pos: 18-19. Pr: 0.5076	2	MAG243	d__Bacteria	p__Proteobacteria	c__Gammaproteobacteria	o__Burkholderiales	f__Burkholderiaceae	g__CAG-521	s__
HG_Colon-10__c184777_5___4419___5489___1___ID_72_5_partial_00_start_type_ATG_rb	LIPO	0.111705	0.254155	0.630824	0.00116	0.000904	0.001232	CS pos: 24-25. Pr: 0.4856	2	MAG602	d__Bacteria	p__Bacteroidota	c__Bacteroidia	o__Bacteroidales	f__Rikenellaceae	g__Alistipes	s__
HG_Colon-7__c12265_14___14392___15447___-1___ID_2_14_partial_00_start_type_ATG_	LIPO	7e-06	0.001654	0.998378	1e-06	1e-06	1e-06	CS pos: 20-21. Pr: 0.9622	2	MAG558	d__Bacteria	p__Bacteroidota	c__Bacteroidia	o__Bacteroidales	f__Rikenellaceae	g__Alistipes	s__
HG_Colon-8__c384688_3___541___1608___-1___ID_215_3_partial_00_start_type_ATG_rb	LIPO	0.013243	0.375565	0.610367	0.00026	0.000257	0.000278	CS pos: 23-24. Pr: 0.5268	2	MAG542	d__Bacteria	p__Bacteroidota	c__Bacteroidia	o__Bacteroidales	f__Rikenellaceae	g__Alistipes	s__
HG_Colon-9__c350199_3___4259___5323___-1___ID_193_3_partial_00_start_type_ATG_r	LIPO	0.308032	0.308217	0.382649	0.00042	0.000273	0.000392	CS pos: 20-21. Pr: 0.3009	2	MAG525	d__Bacteria	p__Bacteroidota	c__Bacteroidia	o__Bacteroidales	f__Tannerellaceae	g__Parabacteroides	s__
HG_Jejunum-9__c189901_4___3382___4122___1___ID_202_4_partial_01_start_type_ATG_	LIPO	0.000513	0.214823	0.784356	0.000105	0.000111	0.000103	CS pos: 25-26. Pr: 0.7191	2	MAG150	d__Bacteria	p__Elusimicrobiota	c__Elusimicrobia	o__Elusimicrobiales	f__Elusimicrobiaceae	g__UBA1436	s__
HG_Rectum-10__c115593_3___1736___2812___-1___ID_40_3_partial_00_start_type_ATG_	LIPO	0.001454	0.441968	0.555552	0.000424	0.000314	0.000276	CS pos: 18-19. Pr: 0.5076	2	MAG879	d__Bacteria	p__Proteobacteria	c__Gammaproteobacteria	o__Burkholderiales	f__Burkholderiaceae	g__CAG-521	s__
HG_Rectum-10__c430765_11___11851___12921___1___ID_92_11_partial_00_start_type_A	LIPO	0.02615	0.166193	0.806571	0.000322	0.000333	0.000415	CS pos: 24-25. Pr: 0.7215	2	MAG877	d__Bacteria	p__Bacteroidota	c__Bacteroidia	o__Bacteroidales	f__Rikenellaceae	g__Alistipes	s__
HG_Rectum-10__c891210_67___77345___78430___1___ID_50_67_partial_00_start_type_A	LIPO	0.001434	0.206983	0.79124	0.000114	0.000103	0.000108	CS pos: 24-25. Pr: 0.7121	2	MAG872	d__Bacteria	p__Bacteroidota	c__Bacteroidia	o__Bacteroidales	f__UBA932	g__UBA1232	s__
HG_Rectum-10__c991954_9___8411___9487___-1___ID_65_9_partial_00_start_type_ATG_	LIPO	1e-05	0.000169	0.999864	0	0	0	CS pos: 24-25. Pr: 0.9674	2	MAG868	d__Bacteria	p__Bacteroidota	c__Bacteroidia	o__Bacteroidales	f__Rikenellaceae	g__Alistipes	s__
HG_Rectum-10__c164777_38___47435___48490___1___ID_35_38_partial_00_start_type_A	LIPO	0.000111	0.024846	0.97502	1.1e-05	1.4e-05	1.3e-05	CS pos: 20-21. Pr: 0.9268	2	MAG866	d__Bacteria	p__Bacteroidota	c__Bacteroidia	o__Bacteroidales	f__Rikenellaceae	g__Alistipes	s__
HG_Rectum-9__c339190_4___2560___3627___1___ID_55_4_partial_00_start_type_ATG_rb	LIPO	0.001948	0.058385	0.939519	5e-05	5.5e-05	6e-05	CS pos: 19-20. Pr: 0.8828	2	MAG763	d__Bacteria	p__Bacteroidota	c__Bacteroidia	o__Bacteroidales	f__Bacteroidaceae	g__	s__
HF_Cecum-1__c197970_6___4464___5534___-1___ID_35_6_partial_00_start_type_ATG_rb	LIPO	0.00076	0.009173	0.990046	8e-06	1.1e-05	1e-05	CS pos: 24-25. Pr: 0.9382	2	MAG442	d__Bacteria	p__Bacteroidota	c__Bacteroidia	o__Bacteroidales	f__Rikenellaceae	g__Alistipes	s__
HF_Cecum-4__c509058_5___5151___6221___-1___ID_110_5_partial_00_start_type_ATG_r	LIPO	0.111705	0.254155	0.630824	0.00116	0.000904	0.001232	CS pos: 24-25. Pr: 0.4856	2	MAG397	d__Bacteria	p__Bacteroidota	c__Bacteroidia	o__Bacteroidales	f__Rikenellaceae	g__Alistipes	s__
HF_Colon-1__c666345_13___17430___18500___1___ID_65_13_partial_00_start_type_ATG	LIPO	0.00076	0.009173	0.990046	8e-06	1.1e-05	1e-05	CS pos: 24-25. Pr: 0.9382	2	MAG690	d__Bacteria	p__Bacteroidota	c__Bacteroidia	o__Bacteroidales	f__Rikenellaceae	g__Alistipes	s__
HF_Colon-2__c18253_7___6853___7818___-1___ID_4_7_partial_00_start_type_ATG_rbs_	LIPO	1e-06	0.00033	0.999703	0	0	0	CS pos: 19-20. Pr: 0.9947	10	MAG678	d__Bacteria	p__Spirochaetota	c__Spirochaetia	o__Treponematales	f__Treponemataceae	g__Treponema_D	s__
HF_Colon-4__c594207_2___2780___3850___1___ID_118_2_partial_00_start_type_ATG_rb	LIPO	0.111705	0.254155	0.630824	0.00116	0.000904	0.001232	CS pos: 24-25. Pr: 0.4856	2	MAG638	d__Bacteria	p__Bacteroidota	c__Bacteroidia	o__Bacteroidales	f__Rikenellaceae	g__Alistipes	s__
HF_Rectum-1__c968906_9___5218___6282___1___ID_291_9_partial_00_start_type_ATG_r	LIPO	0.004481	0.315606	0.679189	0.000236	0.000231	0.000252	CS pos: 20-21. Pr: 0.5795	2	MAG978	d__Bacteria	p__Bacteroidota	c__Bacteroidia	o__Bacteroidales	f__Bacteroidaceae	g__Prevotella	s__
HF_Rectum-2__c703828_7___6853___7818___-1___ID_102_7_partial_00_start_type_ATG_	LIPO	1e-06	0.00033	0.999703	0	0	0	CS pos: 19-20. Pr: 0.9947	10	MAG957	d__Bacteria	p__Spirochaetota	c__Spirochaetia	o__Treponematales	f__Treponemataceae	g__Treponema_D	s__
HF_Rectum-3__c803050_4___4695___5789___1___ID_129_4_partial_00_start_type_ATG_r	LIPO	0.001228	0.415289	0.582889	0.000213	0.00019	0.000187	CS pos: 23-24. Pr: 0.5168	2	MAG935	d__Bacteria	p__Elusimicrobiota	c__Elusimicrobia	o__Elusimicrobiales	f__Elusimicrobiaceae	g__UBA1436	s__
HF_Rectum-6__c509749_2___2246___3313___1___ID_225_2_partial_00_start_type_ATG_r	LIPO	0.001598	0.364132	0.633699	0.000174	0.000196	0.000198	CS pos: 21-22. Pr: 0.5039	2	MAG906	d__Bacteria	p__Bacteroidota	c__Bacteroidia	o__Bacteroidales	f__Paludibacteraceae	g__UBA1181	s__
HG_Cecum-10__c849732_1___1___930___-1___ID_156_1_partial_10_start_type_ATG_rbs_	LIPO	0.000111	0.024846	0.97502	1.1e-05	1.4e-05	1.3e-05	CS pos: 20-21. Pr: 0.9268	2	MAG342	d__Bacteria	p__Bacteroidota	c__Bacteroidia	o__Bacteroidales	f__Rikenellaceae	g__Alistipes	s__
HG_Cecum-10__c254230_6___5308___6378___-1___ID_74_6_partial_00_start_type_ATG_r	LIPO	0.111705	0.254155	0.630824	0.00116	0.000904	0.001232	CS pos: 24-25. Pr: 0.4856	2	MAG336	d__Bacteria	p__Bacteroidota	c__Bacteroidia	o__Bacteroidales	f__Rikenellaceae	g__Alistipes	s__
HG_Colon-8__c1050_21___20323___21549___1___ID_28_21_partial_00_start_type_ATG_r	LIPO	1.2e-05	0.000302	0.999733	0	0	0	CS pos: 27-28. Pr: 0.8794	9	MAG534	d__Bacteria	p__Bacteroidota	c__Bacteroidia	o__Bacteroidales	f__UBA3663	g__UBA3663	s__
HG_Rectum-10__c283590_6___5297___6367___-1___ID_86_6_partial_00_start_type_ATG_	LIPO	0.111705	0.254155	0.630824	0.00116	0.000904	0.001232	CS pos: 24-25. Pr: 0.4856	2	MAG869	d__Bacteria	p__Bacteroidota	c__Bacteroidia	o__Bacteroidales	f__Rikenellaceae	g__Alistipes	s__
HG_Rectum-8__c238571_21___20324___21550___1___ID_50_21_partial_00_start_type_AT	LIPO	1.2e-05	0.000302	0.999733	0	0	0	CS pos: 27-28. Pr: 0.8794	9	MAG792	d__Bacteria	p__Bacteroidota	c__Bacteroidia	o__Bacteroidales	f__UBA3663	g__UBA3663	s__
Dairy_cattle_Rectum.Co__c2519468_9___6982___8055___1___ID_169_9_partial_00_star	LIPO	0.001249	0.051889	0.946742	4.6e-05	4.9e-05	4.7e-05	CS pos: 22-23. Pr: 0.9072	2	MAG761	d__Bacteria	p__Bacteroidota	c__Bacteroidia	o__Bacteroidales	f__UBA932	g__UBA1232	s__
Dairy_cattle_Rectum.Co__c1806548_2___1411___2490___-1___ID_123_2_partial_00_sta	LIPO	0.001635	0.42669	0.571028	0.000257	0.000191	0.000186	CS pos: 22-23. Pr: 0.4460	2	MAG754	d__Bacteria	p__Bacteroidota	c__Bacteroidia	o__Flavobacteriales	f__UBA1820	g__	s__
Dairy_cattle_Cecum-2__c1049834_31___39410___40474___-1___ID_100_31_partial_00_s	LIPO	0.004372	0.322895	0.672042	0.000222	0.00022	0.000239	CS pos: 20-21. Pr: 0.5730	2	MAG220	d__Bacteria	p__Bacteroidota	c__Bacteroidia	o__Bacteroidales	f__Bacteroidaceae	g__Prevotella	s__
Dairy_cattle_Cecum.Co__c639196_4___2075___3151___-1___ID_33_4_partial_00_start_	LIPO	0.001454	0.441968	0.555552	0.000424	0.000314	0.000276	CS pos: 18-19. Pr: 0.5076	2	MAG191	d__Bacteria	p__Proteobacteria	c__Gammaproteobacteria	o__Burkholderiales	f__Burkholderiaceae	g__CAG-521	s__
Dairy_cattle_Cecum.Co__c1210928_1___3___302___-1___ID_93_1_partial_10_start_typ	LIPO	0.000736	0.277975	0.720887	0.000149	0.000124	0.000117	CS pos: 23-24. Pr: 0.6099	0	MAG189	d__Bacteria	p__Bacteroidota	c__Bacteroidia	o__Bacteroidales	f__Barnesiellaceae	g__Barnesiella	s__
Dairy_cattle_Cecum.Co__c1569030_6___4395___5477___-1___ID_109_6_partial_00_star	LIPO	0.000736	0.277975	0.720887	0.000149	0.000124	0.000117	CS pos: 23-24. Pr: 0.6099	2	MAG189	d__Bacteria	p__Bacteroidota	c__Bacteroidia	o__Bacteroidales	f__Barnesiellaceae	g__Barnesiella	s__
Dairy_cattle_Cecum.Co__c3312385_2___272___1351___1___ID_207_2_partial_00_start_	LIPO	0.001635	0.42669	0.571028	0.000257	0.000191	0.000186	CS pos: 22-23. Pr: 0.4460	2	MAG184	d__Bacteria	p__Bacteroidota	c__Bacteroidia	o__Flavobacteriales	f__UBA1820	g__	s__
Dairy_cattle_Colon-2__c832185_1___1___582___-1___ID_165_1_partial_10_start_type	LIPO	0.002304	0.347126	0.649876	0.000239	0.000206	0.000223	CS pos: 21-22. Pr: 0.5361	2	MAG500	d__Bacteria	p__Bacteroidota	c__Bacteroidia	o__Bacteroidales	f__UBA932	g__CAG-831	s__
Dairy_cattle_Colon.Co__c408743_4___2682___3071___1___ID_23_4_partial_01_start_t	LIPO	0.001152	0.07478	0.923879	5.9e-05	6.3e-05	6e-05	CS pos: 22-23. Pr: 0.8748	2	MAG457	d__Bacteria	p__Bacteroidota	c__Bacteroidia	o__Bacteroidales	f__UBA932	g__UBA1232	s__
Dairy_cattle_Jejunum-1__c19501_2___919___2073___-1___ID_5_2_partial_00_start_ty	LIPO	0.000536	0.247298	0.751777	0.000115	0.000164	0.000106	CS pos: 29-30. Pr: 0.7295	8	MAG138	d__Bacteria	p__Firmicutes	c__Bacilli	o__Erysipelotrichales	f__Erysipelotrichaceae	g__UBA636	s__
Dairy_cattle_Rectum-1__c451211_1___88___1155___1___ID_140_1_partial_00_start_ty	LIPO	0.002993	0.077734	0.919038	7.5e-05	7.8e-05	8.9e-05	CS pos: 19-20. Pr: 0.8591	2	MAG750	d__Bacteria	p__Bacteroidota	c__Bacteroidia	o__Bacteroidales	f__Bacteroidaceae	g__	s__
Dairy_cattle_Rectum-5__c66033_3___679___1743___1___ID_29_3_partial_00_start_typ	LIPO	0.02893	0.380758	0.587946	0.000905	0.000641	0.000782	CS pos: 24-25. Pr: 0.4531	2	MAG719	d__Bacteria	p__Bacteroidota	c__Bacteroidia	o__Bacteroidales	f__Rikenellaceae	g__Alistipes	s__
HF_Cecum-1__c299897_3___3427___4470___1___ID_148_3_partial_00_start_type_GTG_rb	SP	0.25089	0.613603	0.133901	0.000862	0.000324	0.000406	CS pos: 13-14. Pr: 0.5749	2	MAG444	d__Bacteria	p__Bacteroidota	c__Bacteroidia	o__Bacteroidales	f__UBA1402	g__UBA1757	s__
HF_Cecum-3__c525976_3___3189___4253___1___ID_202_3_partial_00_start_type_ATG_rb	SP	0.002605	0.70049	0.295893	0.000406	0.000294	0.000296	CS pos: 20-21. Pr: 0.6522	2	MAG415	d__Bacteria	p__Bacteroidota	c__Bacteroidia	o__Bacteroidales	f__UBA1402	g__UBA1757	s__
HF_Cecum-3__c1041605_11___9748___10794___-1___ID_418_11_partial_00_start_type_A	SP	0.001037	0.857225	0.140942	0.000293	0.000237	0.000223	CS pos: 26-27. Pr: 0.7971	3	MAG413	d__Bacteria	p__Bacteroidota	c__Bacteroidia	o__Bacteroidales	f__Muribaculaceae	g__	s__
HF_Cecum-4__c747503_7___8949___10013___-1___ID_241_7_partial_00_start_type_ATG_	SP	0.005759	0.624952	0.368304	0.000358	0.0003	0.000308	CS pos: 20-21. Pr: 0.5726	2	MAG398	d__Bacteria	p__Bacteroidota	c__Bacteroidia	o__Bacteroidales	f__Muribaculaceae	g__M3	s__
HF_Cecum-4__c289223_10___7592___8638___1___ID_120_10_partial_00_start_type_ATG_	SP	0.001037	0.857225	0.140942	0.000293	0.000237	0.000223	CS pos: 26-27. Pr: 0.7971	3	MAG395	d__Bacteria	p__Bacteroidota	c__Bacteroidia	o__Bacteroidales	f__Muribaculaceae	g__CAG-485	s__
HF_Cecum-6__c375107_3___799___1686___1___ID_159_3_partial_01_start_type_ATG_rbs	SP	0.000936	0.853174	0.145096	0.00031	0.000243	0.000226	CS pos: 26-27. Pr: 0.7939	3	MAG361	d__Bacteria	p__Bacteroidota	c__Bacteroidia	o__Bacteroidales	f__Muribaculaceae	g__CAG-485	s__
HF_Colon-1__c470105_9___5324___6370___1___ID_203_9_partial_00_start_type_ATG_rb	SP	0.001037	0.857225	0.140942	0.000293	0.000237	0.000223	CS pos: 26-27. Pr: 0.7971	3	MAG694	d__Bacteria	p__Bacteroidota	c__Bacteroidia	o__Bacteroidales	f__Muribaculaceae	g__CAG-485	s__
HF_Colon-1__c189951_2___3062___4126___1___ID_72_2_partial_00_start_type_ATG_rbs	SP	0.002605	0.70049	0.295893	0.000406	0.000294	0.000296	CS pos: 20-21. Pr: 0.6522	2	MAG683	d__Bacteria	p__Bacteroidota	c__Bacteroidia	o__Bacteroidales	f__UBA1402	g__UBA1757	s__
HF_Colon-3__c44280_5___5775___6839___1___ID_19_5_partial_00_start_type_ATG_rbs_	SP	0.002605	0.70049	0.295893	0.000406	0.000294	0.000296	CS pos: 20-21. Pr: 0.6522	2	MAG663	d__Bacteria	p__Bacteroidota	c__Bacteroidia	o__Bacteroidales	f__UBA1402	g__UBA1757	s__
HF_Colon-3__c258756_1___3___632___-1___ID_121_1_partial_10_start_type_ATG_rbs_m	SP	0.001037	0.857225	0.140942	0.000293	0.000237	0.000223	CS pos: 26-27. Pr: 0.7971	3	MAG662	d__Bacteria	p__Bacteroidota	c__Bacteroidia	o__Bacteroidales	f__Muribaculaceae	g__CAG-485	s__
HF_Colon-3__c341360_14___14297___15361___-1___ID_44_14_partial_00_start_type_AT	SP	0.003548	0.723729	0.271661	0.000398	0.000304	0.000342	CS pos: 20-21. Pr: 0.6676	2	MAG650	d__Bacteria	p__Bacteroidota	c__Bacteroidia	o__Bacteroidales	f__Paludibacteraceae	g__	s__
HF_Colon-4__c994051_3___1287___2333___1___ID_389_3_partial_00_start_type_ATG_rb	SP	0.001037	0.857225	0.140942	0.000293	0.000237	0.000223	CS pos: 26-27. Pr: 0.7971	3	MAG649	d__Bacteria	p__Bacteroidota	c__Bacteroidia	o__Bacteroidales	f__Muribaculaceae	g__CAG-485	s__
HF_Colon-4__c81256_7___7938___9002___-1___ID_28_7_partial_00_start_type_ATG_rbs	SP	0.005759	0.624952	0.368304	0.000358	0.0003	0.000308	CS pos: 20-21. Pr: 0.5726	2	MAG647	d__Bacteria	p__Bacteroidota	c__Bacteroidia	o__Bacteroidales	f__Muribaculaceae	g__M3	s__
HF_Colon-5__c61515_3___1322___2368___1___ID_27_3_partial_00_start_type_ATG_rbs_	SP	0.001037	0.857225	0.140942	0.000293	0.000237	0.000223	CS pos: 26-27. Pr: 0.7971	3	MAG634	d__Bacteria	p__Bacteroidota	c__Bacteroidia	o__Bacteroidales	f__Muribaculaceae	g__CAG-485	s__
HF_Colon-5__c66272_64___69077___70258___1___ID_4_64_partial_00_start_type_ATG_r	SP	0.108027	0.890301	0.000681	0.000359	0.000288	0.000319	CS pos: 28-29. Pr: 0.8467	5	MAG629	d__Bacteria	p__Firmicutes_A	c__Clostridia	o__Oscillospirales	f__Acutalibacteraceae	g__UBA6857	s__
HF_Colon-5__c804302_3___3527___4585___1___ID_94_3_partial_00_start_type_TTG_rbs	SP	0.160857	0.66756	0.170438	0.000444	0.000308	0.00038	CS pos: 16-17. Pr: 0.6144	2	MAG624	d__Bacteria	p__Bacteroidota	c__Bacteroidia	o__Bacteroidales	f__UBA932	g__	s__
HF_Rectum-1__c429739_5___6156___7220___1___ID_189_5_partial_00_start_type_ATG_r	SP	0.002605	0.70049	0.295893	0.000406	0.000294	0.000296	CS pos: 20-21. Pr: 0.6522	2	MAG976	d__Bacteria	p__Bacteroidota	c__Bacteroidia	o__Bacteroidales	f__UBA1402	g__UBA1757	s__
HF_Rectum-2__c379132_4___1497___2153___1___ID_136_4_partial_01_start_type_ATG_r	SP	0.001037	0.857225	0.140942	0.000293	0.000237	0.000223	CS pos: 26-27. Pr: 0.7971	3	MAG958	d__Bacteria	p__Bacteroidota	c__Bacteroidia	o__Bacteroidales	f__Muribaculaceae	g__	s__
HF_Rectum-3__c424864_2___906___1952___-1___ID_195_2_partial_00_start_type_ATG_r	SP	0.001037	0.857225	0.140942	0.000293	0.000237	0.000223	CS pos: 26-27. Pr: 0.7971	3	MAG941	d__Bacteria	p__Bacteroidota	c__Bacteroidia	o__Bacteroidales	f__Muribaculaceae	g__CAG-485	s__
HF_Rectum-4__c328674_5___2860___3906___-1___ID_162_5_partial_00_start_type_ATG_	SP	0.001037	0.857225	0.140942	0.000293	0.000237	0.000223	CS pos: 26-27. Pr: 0.7971	3	MAG918	d__Bacteria	p__Bacteroidota	c__Bacteroidia	o__Bacteroidales	f__Muribaculaceae	g__CAG-485	s__
HF_Rectum-4__c742569_45___54260___55342___1___ID_28_45_partial_00_start_type_AT	SP	0.00048	0.997609	0.001325	0.000192	0.00017	0.00017	CS pos: 22-23. Pr: 0.9569	2	MAG910	d__Bacteria	p__Bacteroidota	c__Bacteroidia	o__Bacteroidales	f__P3	g__UBA3388	s__UBA3388 sp002358835
HG_Cecum-10__c340513_1___3___641___-1___ID_175_1_partial_10_start_type_ATG_rbs_	SP	0.001267	0.79697	0.200978	0.000307	0.000234	0.000218	CS pos: 26-27. Pr: 0.7340	3	MAG355	d__Bacteria	p__Bacteroidota	c__Bacteroidia	o__Bacteroidales	f__Muribaculaceae	g__CAG-485	s__
HG_Cecum-10__c386859_2___1108___2187___-1___ID_161_2_partial_00_start_type_ATG_	SP	0.003682	0.688959	0.30632	0.000425	0.000287	0.000303	CS pos: 23-24. Pr: 0.6391	2	MAG353	d__Bacteria	p__Bacteroidota	c__Bacteroidia	o__Bacteroidales	f__Barnesiellaceae	g__Barnesiella	s__
HG_Cecum-10__c532663_2___917___1690___1___ID_234_2_partial_01_start_type_ATG_rb	SP	0.002915	0.776695	0.219345	0.000423	0.000291	0.000306	CS pos: 23-24. Pr: 0.7295	2	MAG350	d__Bacteria	p__Elusimicrobiota	c__Elusimicrobia	o__Elusimicrobiales	f__Elusimicrobiaceae	g__UBA1436	s__
HG_Cecum-11__c421214_12___10553___11599___-1___ID_267_12_partial_00_start_type_	SP	0.001037	0.857225	0.140942	0.000293	0.000237	0.000223	CS pos: 26-27. Pr: 0.7971	3	MAG332	d__Bacteria	p__Bacteroidota	c__Bacteroidia	o__Bacteroidales	f__Muribaculaceae	g__	s__
HG_Cecum-12__c861797_7___3993___5039___1___ID_354_7_partial_00_start_type_ATG_r	SP	0.000936	0.853174	0.145096	0.00031	0.000243	0.000226	CS pos: 26-27. Pr: 0.7939	3	MAG312	d__Bacteria	p__Bacteroidota	c__Bacteroidia	o__Bacteroidales	f__Muribaculaceae	g__CAG-485	s__
HG_Cecum-12__c1025388_14___15314___16378___-1___ID_137_14_partial_00_start_type	SP	0.003432	0.696955	0.298556	0.000382	0.000301	0.000341	CS pos: 20-21. Pr: 0.6427	2	MAG306	d__Bacteria	p__Bacteroidota	c__Bacteroidia	o__Bacteroidales	f__Paludibacteraceae	g__	s__
HG_Cecum-7__c154324_4___2542___3594___-1___ID_78_4_partial_00_start_type_ATG_rb	SP	0.411547	0.47387	0.113482	0.000434	0.000284	0.000386	CS pos: 15-16. Pr: 0.4199	2	MAG298	d__Bacteria	p__Bacteroidota	c__Bacteroidia	o__Bacteroidales	f__UBA932	g__UBA1232	s__
HG_Cecum-7__c101296_10___6323___7369___1___ID_54_10_partial_00_start_type_ATG_r	SP	0.001037	0.857225	0.140942	0.000293	0.000237	0.000223	CS pos: 26-27. Pr: 0.7971	3	MAG297	d__Bacteria	p__Bacteroidota	c__Bacteroidia	o__Bacteroidales	f__Muribaculaceae	g__CAG-485	s__
HG_Cecum-8__c302839_4___1981___3027___-1___ID_171_4_partial_00_start_type_ATG_r	SP	0.001037	0.857225	0.140942	0.000293	0.000237	0.000223	CS pos: 26-27. Pr: 0.7971	3	MAG265	d__Bacteria	p__Bacteroidota	c__Bacteroidia	o__Bacteroidales	f__Muribaculaceae	g__CAG-485	s__
HG_Cecum-8__c144929_3___3088___4152___-1___ID_62_3_partial_00_start_type_ATG_rb	SP	0.005759	0.624952	0.368304	0.000358	0.0003	0.000308	CS pos: 20-21. Pr: 0.5726	2	MAG263	d__Bacteria	p__Bacteroidota	c__Bacteroidia	o__Bacteroidales	f__Muribaculaceae	g__Muribaculum	s__
HG_Cecum-8__c837_22___23997___25079___1___ID_20_22_partial_00_start_type_ATG_rb	SP	0.0004	0.998132	0.000886	0.000191	0.000182	0.000176	CS pos: 23-24. Pr: 0.9638	2	MAG256	d__Bacteria	p__Bacteroidota	c__Bacteroidia	o__Bacteroidales	f__UBA3663	g__UBA3663	s__
HG_Colon-10__c298592_3___962___2008___1___ID_210_3_partial_00_start_type_ATG_rb	SP	0.001037	0.857225	0.140942	0.000293	0.000237	0.000223	CS pos: 26-27. Pr: 0.7971	3	MAG607	d__Bacteria	p__Bacteroidota	c__Bacteroidia	o__Bacteroidales	f__Muribaculaceae	g__CAG-485	s__
HG_Colon-11__c86886_1___3___974___-1___ID_68_1_partial_10_start_type_ATG_rbs_mo	SP	0.001037	0.857225	0.140942	0.000293	0.000237	0.000223	CS pos: 26-27. Pr: 0.7971	3	MAG596	d__Bacteria	p__Bacteroidota	c__Bacteroidia	o__Bacteroidales	f__Muribaculaceae	g__CAG-485	s__
HG_Colon-12__c431946_7___3931___4977___1___ID_323_7_partial_00_start_type_ATG_r	SP	0.001037	0.857225	0.140942	0.000293	0.000237	0.000223	CS pos: 26-27. Pr: 0.7971	3	MAG588	d__Bacteria	p__Bacteroidota	c__Bacteroidia	o__Bacteroidales	f__Muribaculaceae	g__	s__
HG_Colon-7__c845819_2___500___1546___1___ID_412_2_partial_00_start_type_ATG_rbs	SP	0.001037	0.857225	0.140942	0.000293	0.000237	0.000223	CS pos: 26-27. Pr: 0.7971	3	MAG571	d__Bacteria	p__Bacteroidota	c__Bacteroidia	o__Bacteroidales	f__Muribaculaceae	g__CAG-485	s__
HG_Colon-8__c489049_2___324___1388___1___ID_251_2_partial_00_start_type_ATG_rbs	SP	0.005759	0.624952	0.368304	0.000358	0.0003	0.000308	CS pos: 20-21. Pr: 0.5726	2	MAG546	d__Bacteria	p__Bacteroidota	c__Bacteroidia	o__Bacteroidales	f__Muribaculaceae	g__M3	s__
HG_Colon-8__c41850_1___180___1226___-1___ID_28_1_partial_00_start_type_ATG_rbs_	SP	0.001037	0.857225	0.140942	0.000293	0.000237	0.000223	CS pos: 26-27. Pr: 0.7971	3	MAG544	d__Bacteria	p__Bacteroidota	c__Bacteroidia	o__Bacteroidales	f__Muribaculaceae	g__CAG-485	s__
HG_Colon-9__c367233_1___2___277___-1___ID_213_1_partial_10_start_type_ATG_rbs_m	SP	0.001037	0.857225	0.140942	0.000293	0.000237	0.000223	CS pos: 26-27. Pr: 0.7971	0	MAG531	d__Bacteria	p__Bacteroidota	c__Bacteroidia	o__Bacteroidales	f__Muribaculaceae	g__	s__
HG_Jejunum-7__c222261_3___4865___5098___1___ID_530_3_partial_01_start_type_ATG_	SP	0.002915	0.776695	0.219345	0.000423	0.000291	0.000306	CS pos: 23-24. Pr: 0.7295	0	MAG155	d__Bacteria	p__Elusimicrobiota	c__Elusimicrobia	o__Elusimicrobiales	f__Elusimicrobiaceae	g__UBA1436	s__
HG_Rectum-10__c1074666_9___10494___11558___1___ID_259_9_partial_00_start_type_A	SP	0.002605	0.70049	0.295893	0.000406	0.000294	0.000296	CS pos: 20-21. Pr: 0.6522	2	MAG890	d__Bacteria	p__Bacteroidota	c__Bacteroidia	o__Bacteroidales	f__UBA1402	g__UBA1757	s__
HG_Rectum-10__c831647_1___1___726___-1___ID_286_1_partial_10_start_type_ATG_rbs	SP	0.001037	0.857225	0.140942	0.000293	0.000237	0.000223	CS pos: 26-27. Pr: 0.7971	3	MAG885	d__Bacteria	p__Bacteroidota	c__Bacteroidia	o__Bacteroidales	f__Muribaculaceae	g__	s__
HG_Rectum-10__c424745_27___31501___32559___-1___ID_90_27_partial_00_start_type_	SP	0.411547	0.47387	0.113482	0.000434	0.000284	0.000386	CS pos: 15-16. Pr: 0.4199	2	MAG880	d__Bacteria	p__Bacteroidota	c__Bacteroidia	o__Bacteroidales	f__UBA932	g__UBA1232	s__
HG_Rectum-10__c543531_11___11797___12879___-1___ID_23_11_partial_00_start_type_	SP	0.000671	0.969377	0.029261	0.00025	0.000212	0.000212	CS pos: 22-23. Pr: 0.9279	2	MAG878	d__Bacteria	p__Bacteroidota	c__Bacteroidia	o__Bacteroidales	f__P3	g__UBA3388	s__UBA3388 sp002358835
HG_Rectum-10__c623_4___3960___5039___-1___ID_10_4_partial_00_start_type_ATG_rbs	SP	0.004635	0.814471	0.179645	0.000547	0.000319	0.000338	CS pos: 22-23. Pr: 0.7741	2	MAG873	d__Bacteria	p__Proteobacteria	c__Alphaproteobacteria	o__Rs-D84	f__Rs-D84	g__Rs-D84	s__
HG_Rectum-11__c401822_1___1___714___-1___ID_262_1_partial_10_start_type_ATG_rbs	SP	0.001037	0.857225	0.140942	0.000293	0.000237	0.000223	CS pos: 26-27. Pr: 0.7971	3	MAG858	d__Bacteria	p__Bacteroidota	c__Bacteroidia	o__Bacteroidales	f__Muribaculaceae	g__	s__
HG_Rectum-12__c718502_3___877___1848___1___ID_416_3_partial_01_start_type_ATG_r	SP	0.001037	0.857225	0.140942	0.000293	0.000237	0.000223	CS pos: 26-27. Pr: 0.7971	3	MAG846	d__Bacteria	p__Bacteroidota	c__Bacteroidia	o__Bacteroidales	f__Muribaculaceae	g__	s__
HG_Rectum-7__c406914_11___8890___9936___1___ID_183_11_partial_00_start_type_ATG	SP	0.001037	0.857225	0.140942	0.000293	0.000237	0.000223	CS pos: 26-27. Pr: 0.7971	3	MAG826	d__Bacteria	p__Bacteroidota	c__Bacteroidia	o__Bacteroidales	f__Muribaculaceae	g__CAG-485	s__
HG_Rectum-9__c646840_6___3383___4447___1___ID_256_6_partial_00_start_type_ATG_r	SP	0.005759	0.624952	0.368304	0.000358	0.0003	0.000308	CS pos: 20-21. Pr: 0.5726	2	MAG782	d__Bacteria	p__Bacteroidota	c__Bacteroidia	o__Bacteroidales	f__Muribaculaceae	g__M3	s__
HG_Rectum-9__c272240_3___1415___1891___1___ID_149_3_partial_01_start_type_ATG_r	SP	0.001037	0.857225	0.140942	0.000293	0.000237	0.000223	CS pos: 26-27. Pr: 0.7971	3	MAG781	d__Bacteria	p__Bacteroidota	c__Bacteroidia	o__Bacteroidales	f__Muribaculaceae	g__CAG-485	s__
HG_Rectum-9__c396091_15___11883___12965___-1___ID_22_15_partial_00_start_type_A	SP	0.000698	0.980188	0.018413	0.000249	0.00021	0.000212	CS pos: 22-23. Pr: 0.9351	2	MAG775	d__Bacteria	p__Bacteroidota	c__Bacteroidia	o__Bacteroidales	f__P3	g__UBA3388	s__UBA3388 sp002358835
HF_Cecum-2__c454350_1___1___726___-1___ID_179_1_partial_10_start_type_ATG_rbs_m	SP	0.002109	0.830655	0.166304	0.000369	0.000266	0.000266	CS pos: 23-24. Pr: 0.7707	2	MAG431	d__Bacteria	p__Bacteroidota	c__Bacteroidia	o__Bacteroidales	f__Rikenellaceae	g__Alistipes	s__
HF_Cecum-3__c1230014_3___2823___3389___1___ID_146_3_partial_01_start_type_ATG_r	SP	0.000698	0.980188	0.018413	0.000249	0.00021	0.000212	CS pos: 22-23. Pr: 0.9351	2	MAG416	d__Bacteria	p__Bacteroidota	c__Bacteroidia	o__Bacteroidales	f__P3	g__UBA3388	s__UBA3388 sp002358835
HF_Cecum-4__c204206_21___17462___18544___-1___ID_16_21_partial_00_start_type_AT	SP	0.00048	0.997609	0.001325	0.000192	0.00017	0.00017	CS pos: 22-23. Pr: 0.9569	2	MAG388	d__Bacteria	p__Bacteroidota	c__Bacteroidia	o__Bacteroidales	f__P3	g__UBA3388	s__UBA3388 sp002358835
HF_Cecum-4__c722516_2___668___1732___-1___ID_160_2_partial_00_start_type_ATG_rb	SP	0.061264	0.750365	0.18584	0.001506	0.000488	0.00051	CS pos: 21-22. Pr: 0.7011	2	MAG378	d__Bacteria	p__Bacteroidota	c__Bacteroidia	o__Bacteroidales	f__Rikenellaceae	g__Alistipes	s__
HF_Cecum-5__c483191_3___1299___2480___1___ID_50_3_partial_00_start_type_ATG_rbs	SP	0.108027	0.890301	0.000681	0.000359	0.000288	0.000319	CS pos: 28-29. Pr: 0.8467	5	MAG377	d__Bacteria	p__Firmicutes_A	c__Clostridia	o__Oscillospirales	f__Acutalibacteraceae	g__UBA6857	s__
HF_Cecum-5__c82354_14___15220___16281___-1___ID_11_14_partial_00_start_type_TTG	SP	0.177939	0.63331	0.187441	0.00063	0.000299	0.000365	CS pos: 17-18. Pr: 0.5839	2	MAG372	d__Bacteria	p__Bacteroidota	c__Bacteroidia	o__Bacteroidales	f__UBA932	g__	s__
HF_Cecum-6__c433503_9___7114___8196___-1___ID_44_9_partial_00_start_type_ATG_rb	SP	0.00048	0.997609	0.001325	0.000192	0.00017	0.00017	CS pos: 22-23. Pr: 0.9569	2	MAG364	d__Bacteria	p__Bacteroidota	c__Bacteroidia	o__Bacteroidales	f__P3	g__UBA3388	s__UBA3388 sp002358835
HF_Colon-1__c245960_7___4997___6079___-1___ID_18_7_partial_00_start_type_ATG_rb	SP	0.00048	0.997609	0.001325	0.000192	0.00017	0.00017	CS pos: 22-23. Pr: 0.9569	2	MAG688	d__Bacteria	p__Bacteroidota	c__Bacteroidia	o__Bacteroidales	f__P3	g__UBA3388	s__UBA3388 sp002358835
HF_Colon-4__c734817_2___952___2016___1___ID_222_2_partial_00_start_type_ATG_rbs	SP	0.076538	0.792763	0.126647	0.002784	0.000633	0.0006	CS pos: 21-22. Pr: 0.7418	2	MAG641	d__Bacteria	p__Bacteroidota	c__Bacteroidia	o__Bacteroidales	f__Rikenellaceae	g__Alistipes	s__
HF_Colon-4__c409656_4___2364___3446___-1___ID_51_4_partial_00_start_type_ATG_rb	SP	0.00048	0.997609	0.001325	0.000192	0.00017	0.00017	CS pos: 22-23. Pr: 0.9569	2	MAG637	d__Bacteria	p__Bacteroidota	c__Bacteroidia	o__Bacteroidales	f__P3	g__UBA3388	s__UBA3388 sp002358835
HF_Colon-6__c586076_45___53996___55078___1___ID_33_45_partial_00_start_type_ATG	SP	0.00048	0.997609	0.001325	0.000192	0.00017	0.00017	CS pos: 22-23. Pr: 0.9569	2	MAG608	d__Bacteria	p__Bacteroidota	c__Bacteroidia	o__Bacteroidales	f__P3	g__UBA3388	s__UBA3388 sp002358835
HF_Rectum-1__c157112_20___15915___16997___-1___ID_14_20_partial_00_start_type_A	SP	0.00048	0.997609	0.001325	0.000192	0.00017	0.00017	CS pos: 22-23. Pr: 0.9569	2	MAG969	d__Bacteria	p__Bacteroidota	c__Bacteroidia	o__Bacteroidales	f__P3	g__UBA3388	s__UBA3388 sp002358835
HF_Rectum-2__c305649_1___225___1307___1___ID_82_1_partial_00_start_type_ATG_rbs	SP	0.00048	0.997609	0.001325	0.000192	0.00017	0.00017	CS pos: 22-23. Pr: 0.9569	2	MAG966	d__Bacteria	p__Bacteroidota	c__Bacteroidia	o__Bacteroidales	f__P3	g__UBA3388	s__
HF_Rectum-3__c122153_15___14815___15879___-1___ID_20_15_partial_00_start_type_A	SP	0.003548	0.723729	0.271661	0.000398	0.000304	0.000342	CS pos: 20-21. Pr: 0.6676	2	MAG932	d__Bacteria	p__Bacteroidota	c__Bacteroidia	o__Bacteroidales	f__Paludibacteraceae	g__	s__
HF_Rectum-4__c343379_1___96___1160___1___ID_90_1_partial_00_start_type_ATG_rbs_	SP	0.005759	0.624952	0.368304	0.000358	0.0003	0.000308	CS pos: 20-21. Pr: 0.5726	2	MAG915	d__Bacteria	p__Bacteroidota	c__Bacteroidia	o__Bacteroidales	f__Muribaculaceae	g__M3	s__
HF_Rectum-6__c693221_9___6521___7603___-1___ID_132_9_partial_00_start_type_ATG_	SP	0.00048	0.997609	0.001325	0.000192	0.00017	0.00017	CS pos: 22-23. Pr: 0.9569	2	MAG896	d__Bacteria	p__Bacteroidota	c__Bacteroidia	o__Bacteroidales	f__P3	g__UBA3388	s__UBA3388 sp002358835
HG_Cecum-10__c543564_7___7098___8180___1___ID_147_7_partial_00_start_type_ATG_r	SP	0.000671	0.969377	0.029261	0.00025	0.000212	0.000212	CS pos: 22-23. Pr: 0.9279	2	MAG351	d__Bacteria	p__Bacteroidota	c__Bacteroidia	o__Bacteroidales	f__P3	g__UBA3388	s__UBA3388 sp002358835
HG_Cecum-10__c833103_20___16997___18076___1___ID_23_20_partial_00_start_type_AT	SP	0.004635	0.814471	0.179645	0.000547	0.000319	0.000338	CS pos: 22-23. Pr: 0.7741	2	MAG341	d__Bacteria	p__Proteobacteria	c__Alphaproteobacteria	o__Rs-D84	f__Rs-D84	g__Rs-D84	s__
HG_Cecum-10__c815738_5___4994___6061___1___ID_123_5_partial_00_start_type_ATG_r	SP	0.0028	0.800842	0.195151	0.000507	0.00034	0.00033	CS pos: 23-24. Pr: 0.7329	2	MAG338	d__Bacteria	p__Bacteroidota	c__Bacteroidia	o__Bacteroidales	f__Rikenellaceae	g__Alistipes	s__
HG_Cecum-9__c432793_3___2001___3050___1___ID_176_3_partial_00_start_type_ATG_rb	SP	0.248442	0.446341	0.303349	0.000722	0.000466	0.000671	CS pos: 15-16. Pr: 0.3314	2	MAG246	d__Bacteria	p__Bacteroidota	c__Bacteroidia	o__Bacteroidales	f__Muribaculaceae	g__M3	s__
HG_Colon-10__c169193_2___983___1576___1___ID_130_2_partial_01_start_type_ATG_rb	SP	0.003682	0.688959	0.30632	0.000425	0.000287	0.000303	CS pos: 23-24. Pr: 0.6391	2	MAG605	d__Bacteria	p__Bacteroidota	c__Bacteroidia	o__Bacteroidales	f__Barnesiellaceae	g__Barnesiella	s__
HG_Colon-10__c185905_3___3933___5012___1___ID_45_3_partial_00_start_type_ATG_rb	SP	0.004635	0.814471	0.179645	0.000547	0.000319	0.000338	CS pos: 22-23. Pr: 0.7741	2	MAG603	d__Bacteria	p__Proteobacteria	c__Alphaproteobacteria	o__Rs-D84	f__Rs-D84	g__Rs-D84	s__
HG_Colon-8__c600_22___23997___25079___1___ID_13_22_partial_00_start_type_ATG_rb	SP	0.0004	0.998132	0.000886	0.000191	0.000182	0.000176	CS pos: 23-24. Pr: 0.9638	2	MAG534	d__Bacteria	p__Bacteroidota	c__Bacteroidia	o__Bacteroidales	f__UBA3663	g__UBA3663	s__
HG_Jejunum-9__c10113_5___4037___5110___1___ID_10_5_partial_00_start_type_ATG_rb	SP	0.000376	0.998838	0.000211	0.000207	0.000181	0.000157	CS pos: 25-26. Pr: 0.9711	6	MAG139	d__Bacteria	p__Bacteroidota	c__Bacteroidia	o__Bacteroidales	f__UBA932	g__RC9	s__RC9 sp900316045
HG_Jejunum-9__c24071_9___8760___9794___1___ID_27_9_partial_00_start_type_ATG_rb	SP	0.001478	0.989013	0.008705	0.00028	0.000248	0.000253	CS pos: 22-23. Pr: 0.9443	1	MAG139	d__Bacteria	p__Bacteroidota	c__Bacteroidia	o__Bacteroidales	f__UBA932	g__RC9	s__RC9 sp900316045
HG_Rectum-12__c564438_4___4274___5338___1___ID_133_4_partial_00_start_type_ATG_	SP	0.003432	0.696955	0.298556	0.000382	0.000301	0.000341	CS pos: 20-21. Pr: 0.6427	2	MAG835	d__Bacteria	p__Bacteroidota	c__Bacteroidia	o__Bacteroidales	f__Paludibacteraceae	g__	s__
HG_Rectum-8__c331856_22___23975___25057___1___ID_63_22_partial_00_start_type_AT	SP	0.0004	0.998132	0.000886	0.000191	0.000182	0.000176	CS pos: 23-24. Pr: 0.9638	2	MAG792	d__Bacteria	p__Bacteroidota	c__Bacteroidia	o__Bacteroidales	f__UBA3663	g__UBA3663	s__
Dairy_cattle_Cecum-1__c402746_6___3768___4847___-1___ID_118_6_partial_00_start_	SP	0.001095	0.990358	0.007845	0.000257	0.000211	0.000204	CS pos: 22-23. Pr: 0.9429	2	MAG230	d__Bacteria	p__Bacteroidota	c__Bacteroidia	o__Bacteroidales	f__Paludibacteraceae	g__RF16	s__
Dairy_cattle_Cecum-2__c848441_49___47674___48738___-1___ID_51_49_partial_00_sta	SP	0.002605	0.70049	0.295893	0.000406	0.000294	0.000296	CS pos: 20-21. Pr: 0.6522	2	MAG221	d__Bacteria	p__Bacteroidota	c__Bacteroidia	o__Bacteroidales	f__UBA1402	g__UBA1757	s__
Dairy_cattle_Colon-1__c593764_3___1704___2768___-1___ID_137_3_partial_00_start_	SP	0.061264	0.750365	0.18584	0.001506	0.000488	0.00051	CS pos: 21-22. Pr: 0.7011	2	MAG512	d__Bacteria	p__Bacteroidota	c__Bacteroidia	o__Bacteroidales	f__Rikenellaceae	g__Alistipes	s__
Dairy_cattle_Colon-1__c371610_19___18109___19185___-1___ID_39_19_partial_00_sta	SP	0.000841	0.992751	0.005674	0.000253	0.000223	0.000225	CS pos: 20-21. Pr: 0.9458	2	MAG506	d__Bacteria	p__Bacteroidota	c__Bacteroidia	o__Bacteroidales	f__F082	g__F082	s__
Dairy_cattle_Colon-4__c616_11___13598___14662___1___ID_8_11_partial_00_start_ty	SP	0.002605	0.70049	0.295893	0.000406	0.000294	0.000296	CS pos: 20-21. Pr: 0.6522	2	MAG481	d__Bacteria	p__Bacteroidota	c__Bacteroidia	o__Bacteroidales	f__UBA1402	g__UBA1757	s__
Dairy_cattle_Colon-5__c884878_2___1098___2162___1___ID_177_2_partial_00_start_t	SP	0.002605	0.70049	0.295893	0.000406	0.000294	0.000296	CS pos: 20-21. Pr: 0.6522	2	MAG476	d__Bacteria	p__Bacteroidota	c__Bacteroidia	o__Bacteroidales	f__UBA1402	g__UBA1757	s__
Dairy_cattle_Colon-5__c206827_25___26329___27405___-1___ID_51_25_partial_00_sta	SP	0.017019	0.544335	0.436609	0.00097	0.000488	0.000548	CS pos: 22-23. Pr: 0.5176	2	MAG471	d__Bacteria	p__Bacteroidota	c__Bacteroidia	o__Bacteroidales	f__UBA932	g__UBA1232	s__
Dairy_cattle_Colon-5__c599743_7___9806___10699___1___ID_175_7_partial_01_start_	SP	0.000506	0.99669	0.002226	0.000201	0.000175	0.000176	CS pos: 22-23. Pr: 0.9554	2	MAG470	d__Bacteria	p__Bacteroidota	c__Bacteroidia	o__Bacteroidales	f__P3	g__UBA3388	s__UBA3388 sp002358835
Dairy_cattle_Colon.Co__c3506708_4___2579___3646___1___ID_132_4_partial_00_start	SP	0.100244	0.764431	0.134032	0.000578	0.000326	0.000361	CS pos: 18-19. Pr: 0.6904	2	MAG462	d__Bacteria	p__Bacteroidota	c__Bacteroidia	o__Bacteroidales	f__UBA932	g__RC9	s__
Dairy_cattle_Jejunum-6__c4379_13___11822___12952___-1___ID_10_13_partial_00_sta	SP	0.383422	0.614471	0.001041	0.000474	0.000268	0.000308	CS pos: 18-19. Pr: 0.5646	8	MAG130	d__Bacteria	p__Firmicutes_A	c__Clostridia	o__Oscillospirales	f__Oscillospiraceae	g__UBA1777	s__
Dairy_cattle_Rectum-3__c43_15___10428___11507___-1___ID_4_15_partial_00_start_t	SP	0.002299	0.846534	0.149965	0.000527	0.000325	0.000311	CS pos: 22-23. Pr: 0.7740	2	MAG738	d__Bacteria	p__Bacteroidota	c__Bacteroidia	o__Bacteroidales	f__Paludibacteraceae	g__RF16	s__
Dairy_cattle_Rectum-3__c728_34___36619___37698___1___ID_35_34_partial_00_start_	SP	0.002299	0.846534	0.149965	0.000527	0.000325	0.000311	CS pos: 22-23. Pr: 0.7740	2	MAG738	d__Bacteria	p__Bacteroidota	c__Bacteroidia	o__Bacteroidales	f__Paludibacteraceae	g__RF16	s__
Dairy_cattle_Rectum-3__c622_52___60860___61942___1___ID_20_52_partial_00_start_	SP	0.00048	0.997609	0.001325	0.000192	0.00017	0.00017	CS pos: 22-23. Pr: 0.9569	2	MAG735	d__Bacteria	p__Bacteroidota	c__Bacteroidia	o__Bacteroidales	f__P3	g__UBA3388	s__UBA3388 sp002358835
Dairy_cattle_Rectum-4__c289340_18___18459___19523___1___ID_64_18_partial_00_sta	SP	0.000281	0.999045	0.00021	0.000153	0.000146	0.000136	CS pos: 19-20. Pr: 0.9511	3	MAG732	d__Bacteria	p__Bacteroidota	c__Bacteroidia	o__Bacteroidales	f__Muribaculaceae	g__M3	s__
Dairy_cattle_Rectum-5__c484107_1___3___659___-1___ID_209_1_partial_10_start_typ	SP	0.002605	0.70049	0.295893	0.000406	0.000294	0.000296	CS pos: 20-21. Pr: 0.6522	2	MAG727	d__Bacteria	p__Bacteroidota	c__Bacteroidia	o__Bacteroidales	f__UBA1402	g__UBA1757	s__
Dairy_cattle_Rectum-5__c588979_35___29553___30635___-1___ID_28_35_partial_00_st	SP	0.000601	0.993698	0.005073	0.000222	0.000191	0.000194	CS pos: 22-23. Pr: 0.9501	2	MAG714	d__Bacteria	p__Bacteroidota	c__Bacteroidia	o__Bacteroidales	f__P3	g__UBA3388	s__UBA3388 sp002358835
Dairy_cattle_Rectum-6__c4916_7___4255___5301___1___ID_3_7_partial_00_start_type	SP	0.001037	0.857225	0.140942	0.000293	0.000237	0.000223	CS pos: 26-27. Pr: 0.7971	3	MAG710	d__Bacteria	p__Bacteroidota	c__Bacteroidia	o__Bacteroidales	f__Muribaculaceae	g__	s__
Dairy_cattle_Rectum-6__c79_18___17537___18628___-1___ID_5_18_partial_00_start_t	SP	0.002079	0.985254	0.011875	0.0003	0.000236	0.00024	CS pos: 22-23. Pr: 0.9033	2	MAG703	d__Bacteria	p__Bacteroidota	c__Bacteroidia	o__Bacteroidales	f__UBA932	g__	s__
HF_Cecum-2__c350881_1___1___555___-1___ID_178_1_partial_10_start_type_ATG_rbs_m	NO_SP	0.969914	0.025968	0.000359	0.000133	6.7e-05	0.003592		4	MAG435	d__Bacteria	p__Firmicutes_A	c__Clostridia	o__Oscillospirales	f__Acutalibacteraceae	g__Ruminococcus_E	s__Ruminococcus_E sp900316555
HF_Cecum-2__c350881_2___568___1617___-1___ID_178_2_partial_00_start_type_ATG_rb	NO_SP	0.928464	0.021689	0.001383	0.000169	8.3e-05	0.048234		4	MAG435	d__Bacteria	p__Firmicutes_A	c__Clostridia	o__Oscillospirales	f__Acutalibacteraceae	g__Ruminococcus_E	s__Ruminococcus_E sp900316555
HF_Cecum-2__c468767_5___2213___2971___1___ID_246_5_partial_01_start_type_GTG_rb	NO_SP	1.00006	0	0	0	0	0		8	MAG435	d__Bacteria	p__Firmicutes_A	c__Clostridia	o__Oscillospirales	f__Acutalibacteraceae	g__Ruminococcus_E	s__Ruminococcus_E sp900316555
HF_Cecum-2__c777174_1___1___549___1___ID_422_1_partial_10_start_type_Edge_rbs_m	NO_SP	1.00007	0	0	0	0	0		4	MAG435	d__Bacteria	p__Firmicutes_A	c__Clostridia	o__Oscillospirales	f__Acutalibacteraceae	g__Ruminococcus_E	s__Ruminococcus_E sp900316555
HF_Cecum-2__c1020358_2___816___1613___-1___ID_561_2_partial_01_start_type_Edge_	NO_SP	1.00003	1.1e-05	1e-06	0	0	0		4	MAG432	d__Bacteria	p__Firmicutes_A	c__Clostridia	o__Saccharofermentanales	f__Saccharofermentanaceae	g__Saccharofermentans	s__
HF_Cecum-2__c252288_1___3___1025___1___ID_74_1_partial_10_start_type_Edge_rbs_m	NO_SP	1.00009	0	0	0	0	0		2	MAG428	d__Bacteria	p__Proteobacteria	c__Gammaproteobacteria	o__Burkholderiales	f__Burkholderiaceae	g__CAG-521	s__
HF_Cecum-2__c185095_5___4692___5666___1___ID_16_5_partial_00_start_type_ATG_rbs	NO_SP	1.00007	0	0	0	0	0		1	MAG425	d__Bacteria	p__Firmicutes_A	c__Clostridia	o__Oscillospirales	f__CAG-272	g__QALR01	s__
HF_Cecum-2__c834792_15___15681___16661___1___ID_191_15_partial_00_start_type_AT	NO_SP	1.00004	8e-06	1e-06	0	0	0		1	MAG424	d__Bacteria	p__Firmicutes_A	c__Clostridia	o__Oscillospirales	f__CAG-272	g__CAG-448	s__
HF_Cecum-3__c1142794_2___218___1192___-1___ID_285_2_partial_00_start_type_ATG_r	NO_SP	1.00005	0	0	0	0	0		1	MAG417	d__Bacteria	p__Firmicutes_A	c__Clostridia	o__Oscillospirales	f__Acutalibacteraceae	g__UMGS1976	s__
HF_Cecum-3__c696187_3___1143___1730___1___ID_320_3_partial_01_start_type_ATG_rb	NO_SP	1.00007	0	0	0	0	0		1	MAG414	d__Bacteria	p__Firmicutes_A	c__Clostridia	o__Lachnospirales	f__Lachnospiraceae	g__CAG-81	s__
HF_Cecum-3__c22052_5___7245___8366___-1___ID_6_5_partial_00_start_type_ATG_rbs_	NO_SP	1.00008	0	0	0	0	0		5	MAG410	d__Bacteria	p__Firmicutes_A	c__Clostridia	o__Oscillospirales	f__Acutalibacteraceae	g__CAG-180	s__
HF_Cecum-3__c880489_1___429___1520___1___ID_119_1_partial_00_start_type_ATG_rbs	NO_SP	0.999689	0.000343	1.9e-05	1e-06	0	2e-06		5	MAG410	d__Bacteria	p__Firmicutes_A	c__Clostridia	o__Oscillospirales	f__Acutalibacteraceae	g__CAG-180	s__
HF_Cecum-3__c1140194_31___30610___31581___-1___ID_155_31_partial_00_start_type_	NO_SP	1.00007	0	0	0	0	0		1	MAG410	d__Bacteria	p__Firmicutes_A	c__Clostridia	o__Oscillospirales	f__Acutalibacteraceae	g__CAG-180	s__
HF_Cecum-3__c222361_12___11635___12024___-1___ID_42_12_partial_01_start_type_Ed	NO_SP	1.00007	0	0	0	0	0		1	MAG403	d__Bacteria	p__Firmicutes_A	c__Clostridia	o__Lachnospirales	f__Anaerotignaceae	g__Anaerotignum	s__
HF_Cecum-3__c1214315_5___5670___6653___-1___ID_108_5_partial_00_start_type_ATG_	NO_SP	1.00006	1e-06	0	0	0	0		1	MAG400	d__Bacteria	p__Firmicutes_A	c__Clostridia	o__Oscillospirales	f__Oscillospiraceae	g__	s__
HF_Cecum-4__c29045_18___22157___23140___-1___ID_10_18_partial_00_start_type_ATG	NO_SP	1.00006	1e-06	0	0	0	0		1	MAG393	d__Bacteria	p__Firmicutes_A	c__Clostridia	o__Oscillospirales	f__Oscillospiraceae	g__	s__
HF_Cecum-6__c705080_2___1322___2299___-1___ID_233_2_partial_00_start_type_ATG_r	NO_SP	1.00006	1e-06	0	0	0	0		1	MAG365	d__Archaea	p__Methanobacteriota	c__Methanobacteria	o__Methanobacteriales	f__Methanobacteriaceae	g__Methanobrevibacter	s__Methanobrevibacter sp900314635
HF_Cecum-6__c276118_1___2___913___1___ID_59_1_partial_10_start_type_Edge_rbs_mo	NO_SP	1.00006	6e-06	0	0	0	0		2	MAG362	d__Bacteria	p__Bacteroidota	c__Bacteroidia	o__Bacteroidales	f__Rikenellaceae	g__	s__
HF_Cecum-6__c478420_11___9058___9606___-1___ID_197_11_partial_01_start_type_Edg	NO_SP	1.00008	1e-06	0	0	0	0		3	MAG361	d__Bacteria	p__Bacteroidota	c__Bacteroidia	o__Bacteroidales	f__Muribaculaceae	g__CAG-485	s__
HF_Colon-1__c228542_4___2962___3936___-1___ID_36_4_partial_00_start_type_ATG_rb	NO_SP	1.00007	0	0	0	0	0		1	MAG685	d__Bacteria	p__Firmicutes_A	c__Clostridia	o__Oscillospirales	f__Acutalibacteraceae	g__UBA737	s__
HF_Colon-2__c895369_2___615___2276___-1___ID_373_2_partial_00_start_type_ATG_rb	NO_SP	0.977593	0.012582	0.003022	0.000149	6e-05	0.006616		4	MAG672	d__Bacteria	p__Firmicutes_A	c__Clostridia	o__Saccharofermentanales	f__Saccharofermentanaceae	g__Saccharofermentans	s__
HF_Colon-2__c344_57___61575___62660___-1___ID_64_57_partial_00_start_type_ATG_r	NO_SP	0.944758	0.053304	0.000775	0.000254	0.00016	0.000777		6	MAG671	d__Bacteria	p__Spirochaetota	c__Spirochaetia	o__Treponematales	f__Treponemataceae	g__Treponema_D	s__
HF_Colon-3__c89390_5___7420___8394___-1___ID_13_5_partial_00_start_type_ATG_rbs	NO_SP	1.00007	0	0	0	0	0		1	MAG666	d__Bacteria	p__Firmicutes_A	c__Clostridia	o__Oscillospirales	f__Acutalibacteraceae	g__UMGS1976	s__
HF_Colon-3__c563630_11___11141___12091___1___ID_153_11_partial_00_start_type_AT	NO_SP	1.00004	0	0	0	0	0		1	MAG660	d__Bacteria	p__Firmicutes_A	c__Clostridia	o__Oscillospirales	f__Acutalibacteraceae	g__UBA6857	s__
HF_Colon-3__c727954_1___1___1008___1___ID_191_1_partial_10_start_type_Edge_rbs_	NO_SP	1	4.2e-05	0	0	0	0		5	MAG660	d__Bacteria	p__Firmicutes_A	c__Clostridia	o__Oscillospirales	f__Acutalibacteraceae	g__UBA6857	s__
HF_Colon-3__c788692_6___5419___6462___-1___ID_209_6_partial_00_start_type_ATG_r	NO_SP	1.00006	0	0	0	0	0		5	MAG660	d__Bacteria	p__Firmicutes_A	c__Clostridia	o__Oscillospirales	f__Acutalibacteraceae	g__UBA6857	s__
HF_Colon-5__c975502_27___36702___37760___1___ID_90_27_partial_00_start_type_ATG	NO_SP	0.69731	0.290627	0.006045	0.001713	0.000771	0.003534		6	MAG632	d__Bacteria	p__Bacteroidota	c__Bacteroidia	o__Bacteroidales	f__W3P20-009	g__	s__
HF_Colon-5__c609355_152___170752___171801___1___ID_25_152_partial_00_start_type	NO_SP	1.00006	0	0	0	0	0		5	MAG629	d__Bacteria	p__Firmicutes_A	c__Clostridia	o__Oscillospirales	f__Acutalibacteraceae	g__UBA6857	s__
HF_Colon-5__c713246_8___6586___7536___1___ID_30_8_partial_00_start_type_ATG_rbs	NO_SP	1.00008	0	0	0	0	0		1	MAG629	d__Bacteria	p__Firmicutes_A	c__Clostridia	o__Oscillospirales	f__Acutalibacteraceae	g__UBA6857	s__
HF_Colon-5__c827538_50___51423___52499___-1___ID_36_50_partial_00_start_type_AT	NO_SP	0.804012	0.183896	0.009078	0.000651	0.000392	0.001974		5	MAG629	d__Bacteria	p__Firmicutes_A	c__Clostridia	o__Oscillospirales	f__Acutalibacteraceae	g__UBA6857	s__
HF_Colon-6__c171638_1___3___410___1___ID_104_1_partial_10_start_type_Edge_rbs_m	NO_SP	1.00005	1e-06	0	0	0	0		3	MAG619	d__Bacteria	p__Bacteroidota	c__Bacteroidia	o__Bacteroidales	f__Muribaculaceae	g__CAG-485	s__
HF_Colon-6__c998200_1___150___1127___-1___ID_509_1_partial_00_start_type_ATG_rb	NO_SP	1.00007	1e-06	0	0	0	0		1	MAG618	d__Archaea	p__Methanobacteriota	c__Methanobacteria	o__Methanobacteriales	f__Methanobacteriaceae	g__Methanobrevibacter	s__Methanobrevibacter sp900314635
HF_Colon-6__c687021_2___1000___1863___1___ID_244_2_partial_01_start_type_ATG_rb	NO_SP	1.00008	0	0	0	0	0		1	MAG616	d__Bacteria	p__Firmicutes_A	c__Clostridia	o__Lachnospirales	f__Anaerotignaceae	g__Anaerotignum	s__
HF_Duodenum-6__c1392760_2___671___1714___1___ID_442_2_partial_00_start_type_ATG	NO_SP	1.00007	1e-06	0	0	0	0		5	MAG104	d__Bacteria	p__Firmicutes_A	c__Clostridia	o__Oscillospirales	f__Acutalibacteraceae	g__UBA1213	s__UBA1213 sp900322145
HF_Ileum-6__c195263_2___1029___2006___1___ID_327_2_partial_00_start_type_ATG_rb	NO_SP	1.00006	1e-06	0	0	0	0		1	MAG179	d__Archaea	p__Methanobacteriota	c__Methanobacteria	o__Methanobacteriales	f__Methanobacteriaceae	g__Methanobrevibacter	s__Methanobrevibacter sp900314635
HF_Rectum-1__c969730_7___5027___6010___1___ID_439_7_partial_00_start_type_ATG_r	NO_SP	1.00008	0	0	0	0	0		1	MAG977	d__Bacteria	p__Firmicutes_A	c__Clostridia	o__UBA1212	f__UBA1255	g__	s__
HF_Rectum-1__c753892_28___26926___27900___-1___ID_39_28_partial_00_start_type_A	NO_SP	1.00005	0	0	0	0	0		1	MAG970	d__Bacteria	p__Firmicutes_A	c__Clostridia	o__Lachnospirales	f__Lachnospiraceae	g__Butyrivibrio_A	s__
HF_Rectum-2__c135812_3___1371___2345___1___ID_19_3_partial_00_start_type_ATG_rb	NO_SP	1.00006	0	0	0	0	0		1	MAG968	d__Bacteria	p__Firmicutes_A	c__Clostridia	o__Oscillospirales	f__CAG-272	g__	s__
HF_Rectum-2__c199076_2___989___2038___-1___ID_113_2_partial_00_start_type_GTG_r	NO_SP	1.00006	0	0	0	0	0		8	MAG964	d__Bacteria	p__Firmicutes_A	c__Clostridia	o__Oscillospirales	f__Acutalibacteraceae	g__Ruminococcus_E	s__Ruminococcus_E sp900316555
HF_Rectum-2__c472784_4___1673___2722___1___ID_250_4_partial_00_start_type_ATG_r	NO_SP	0.928464	0.021689	0.001383	0.000169	8.3e-05	0.048234		4	MAG964	d__Bacteria	p__Firmicutes_A	c__Clostridia	o__Oscillospirales	f__Acutalibacteraceae	g__Ruminococcus_E	s__Ruminococcus_E sp900316555
HF_Rectum-2__c1018162_2___344___1402___1___ID_528_2_partial_00_start_type_ATG_r	NO_SP	0.833568	0.016729	0.002272	0.000159	8.3e-05	0.147206		4	MAG964	d__Bacteria	p__Firmicutes_A	c__Clostridia	o__Oscillospirales	f__Acutalibacteraceae	g__Ruminococcus_E	s__Ruminococcus_E sp900316555
HF_Rectum-2__c101180_1___1___762___1___ID_32_1_partial_10_start_type_Edge_rbs_m	NO_SP	1.00005	0	0	0	0	0		3	MAG958	d__Bacteria	p__Bacteroidota	c__Bacteroidia	o__Bacteroidales	f__Muribaculaceae	g__	s__
HF_Rectum-3__c1008805_1___179___1153___-1___ID_240_1_partial_00_start_type_ATG_	NO_SP	1.00006	0	0	0	0	0		1	MAG944	d__Bacteria	p__Firmicutes_A	c__Clostridia	o__Oscillospirales	f__Acutalibacteraceae	g__UMGS1976	s__
HF_Rectum-3__c414440_2___123___1079___-1___ID_71_2_partial_00_start_type_ATG_rb	NO_SP	1.00007	0	0	0	0	0		1	MAG943	d__Bacteria	p__Firmicutes_A	c__Clostridia	o__Oscillospirales	f__Acutalibacteraceae	g__UBA737	s__
HF_Rectum-3__c312317_5___2972___4021___1___ID_63_5_partial_00_start_type_ATG_rb	NO_SP	0.921677	0.027638	0.001522	0.000189	9.5e-05	0.048903		4	MAG930	d__Bacteria	p__Firmicutes_A	c__Clostridia	o__Oscillospirales	f__Acutalibacteraceae	g__Ruminococcus_E	s__Ruminococcus_E sp900316555
HF_Rectum-3__c312317_6___4034___5098___1___ID_63_6_partial_00_start_type_ATG_rb	NO_SP	0.959989	0.026763	0.000926	0.000169	8.6e-05	0.01209		4	MAG930	d__Bacteria	p__Firmicutes_A	c__Clostridia	o__Oscillospirales	f__Acutalibacteraceae	g__Ruminococcus_E	s__Ruminococcus_E sp900316555
HF_Rectum-3__c159747_43___50654___51592___-1___ID_6_43_partial_00_start_type_AT	NO_SP	1.00003	0	0	0	0	0		1	MAG928	d__Bacteria	p__Firmicutes_A	c__Clostridia	o__Oscillospirales	f__Acutalibacteraceae	g__DTU089_A	s__
HF_Rectum-3__c91036_15___16864___17838___-1___ID_7_15_partial_00_start_type_ATG	NO_SP	1.00005	0	0	0	0	0		1	MAG927	d__Bacteria	p__Firmicutes_A	c__Clostridia	o__Oscillospirales	f__Acutalibacteraceae	g__UBA5905	s__
HF_Rectum-3__c485655_75___79728___80705___1___ID_17_75_partial_00_start_type_AT	NO_SP	1.00001	2.5e-05	2e-06	0	0	0		1	MAG926	d__Bacteria	p__Firmicutes_A	c__Clostridia	o__Oscillospirales	f__Acutalibacteraceae	g__UMGS1976	s__
HF_Rectum-4__c1067560_15___19252___20226___-1___ID_230_15_partial_00_start_type	NO_SP	1.00005	0	0	0	0	0		1	MAG921	d__Bacteria	p__Firmicutes_A	c__Clostridia	o__Oscillospirales	f__Acutalibacteraceae	g__UMGS1976	s__
HF_Rectum-6__c735322_2___1241___1723___-1___ID_352_2_partial_01_start_type_Edge	NO_SP	1.00005	0	0	0	0	0		1	MAG901	d__Bacteria	p__Firmicutes_C	c__Negativicutes	o__Acidaminococcales	f__Acidaminococcaceae	g__Phascolarctobacterium_A	s__
HF_Rectum-6__c150204_3___2649___3695___1___ID_113_3_partial_00_start_type_ATG_r	NO_SP	1.00002	0	0	0	0	0		2	MAG898	d__Bacteria	p__Bacteroidota	c__Bacteroidia	o__Bacteroidales	f__Bacteroidaceae	g__Prevotella	s__
HF_Rectum-6__c50941_2___1145___2128___-1___ID_13_2_partial_00_start_type_ATG_rb	NO_SP	1.00006	1e-06	0	0	0	0		1	MAG893	d__Bacteria	p__Firmicutes_A	c__Clostridia	o__Oscillospirales	f__Oscillospiraceae	g__	s__
HG_Cecum-10__c281442_6___10121___11185___1___ID_124_6_partial_00_start_type_ATG	NO_SP	0.848879	0.132264	0.009212	0.001068	0.00052	0.008064		6	MAG353	d__Bacteria	p__Bacteroidota	c__Bacteroidia	o__Bacteroidales	f__Barnesiellaceae	g__Barnesiella	s__
HG_Cecum-10__c417799_3___4644___4976___-1___ID_76_3_partial_01_start_type_Edge_	NO_SP	1.00005	8e-06	0	0	0	0		0	MAG346	d__Bacteria	p__Firmicutes_A	c__Clostridia	o__Oscillospirales	f__CAG-272	g__UBA1740	s__
HG_Cecum-10__c415672_1___2___523___-1___ID_56_1_partial_10_start_type_ATG_rbs_m	NO_SP	1.00006	0	0	0	0	0		1	MAG343	d__Bacteria	p__Firmicutes_A	c__Clostridia	o__Lachnospirales	f__Lachnospiraceae	g__Roseburia	s__
HG_Cecum-10__c841337_1___2___523___-1___ID_96_1_partial_10_start_type_ATG_rbs_m	NO_SP	1.00008	0	0	0	0	0		1	MAG343	d__Bacteria	p__Firmicutes_A	c__Clostridia	o__Lachnospirales	f__Lachnospiraceae	g__Roseburia	s__
HG_Cecum-10__c841337_11___10392___10907___-1___ID_96_11_partial_01_start_type_E	NO_SP	1.00005	1.5e-05	0	0	0	0		1	MAG343	d__Bacteria	p__Firmicutes_A	c__Clostridia	o__Lachnospirales	f__Lachnospiraceae	g__Roseburia	s__
HG_Cecum-10__c494767_12___10506___11474___1___ID_15_12_partial_00_start_type_AT	NO_SP	1.00004	0	0	0	0	0		1	MAG339	d__Archaea	p__Halobacteriota	c__Methanomicrobia	o__Methanomicrobiales	f__Methanocorpusculaceae	g__Methanocorpusculum	s__
HG_Cecum-11__c627703_8___5289___6263___-1___ID_182_8_partial_00_start_type_ATG_	NO_SP	1.00007	0	0	0	0	0		1	MAG324	d__Bacteria	p__Firmicutes_A	c__Clostridia	o__Oscillospirales	f__Oscillospiraceae	g__CAG-110	s__
HG_Cecum-11__c534678_3___1687___2751___-1___ID_205_3_partial_00_start_type_ATG_	NO_SP	0.959989	0.026763	0.000926	0.000169	8.6e-05	0.01209		4	MAG320	d__Bacteria	p__Firmicutes_A	c__Clostridia	o__Oscillospirales	f__Acutalibacteraceae	g__Ruminococcus_E	s__Ruminococcus_E sp900316555
HG_Cecum-11__c534678_4___2764___3813___-1___ID_205_4_partial_00_start_type_ATG_	NO_SP	0.928464	0.021689	0.001383	0.000169	8.3e-05	0.048234		4	MAG320	d__Bacteria	p__Firmicutes_A	c__Clostridia	o__Oscillospirales	f__Acutalibacteraceae	g__Ruminococcus_E	s__Ruminococcus_E sp900316555
HG_Cecum-12__c297970_16___17179___18159___-1___ID_98_16_partial_00_start_type_A	NO_SP	1.00006	0	0	0	0	0		1	MAG315	d__Bacteria	p__Firmicutes_A	c__Clostridia	o__Lachnospirales	f__Lachnospiraceae	g__COE1	s__
HG_Cecum-12__c227130_1___413___1390___-1___ID_100_1_partial_00_start_type_ATG_r	NO_SP	1.00005	1e-06	0	0	0	0		1	MAG314	d__Archaea	p__Methanobacteriota	c__Methanobacteria	o__Methanobacteriales	f__Methanobacteriaceae	g__Methanobrevibacter	s__Methanobrevibacter sp900314635
HG_Cecum-12__c967619_4___3946___4926___-1___ID_188_4_partial_00_start_type_ATG_	NO_SP	1.00006	0	0	0	0	0		1	MAG305	d__Bacteria	p__Firmicutes_A	c__Clostridia	o__Oscillospirales	f__CAG-272	g__UMGS1696	s__
HG_Cecum-7__c201758_1___3___791___-1___ID_96_1_partial_10_start_type_ATG_rbs_mo	NO_SP	1.00006	1e-06	0	0	0	0		1	MAG294	d__Archaea	p__Methanobacteriota	c__Methanobacteria	o__Methanobacteriales	f__Methanobacteriaceae	g__Methanobrevibacter	s__Methanobrevibacter sp900314635
HG_Cecum-7__c202405_4___4734___5708___1___ID_27_4_partial_00_start_type_ATG_rbs	NO_SP	1.00007	0	0	0	0	0		1	MAG291	d__Bacteria	p__Firmicutes_A	c__Clostridia	o__Oscillospirales	f__CAG-272	g__QALR01	s__
HG_Cecum-7__c919959_31___36694___37638___1___ID_49_31_partial_00_start_type_ATG	NO_SP	1.00006	0	0	0	0	0		1	MAG289	d__Bacteria	p__Firmicutes_A	c__Clostridia	o__Oscillospirales	f__CAG-272	g__QALR01	s__
HG_Cecum-7__c757654_5___3220___4185___-1___ID_34_5_partial_00_start_type_ATG_rb	NO_SP	1.00006	0	0	0	0	0		1	MAG286	d__Bacteria	p__Firmicutes_A	c__Clostridia	o__Oscillospirales	f__Acutalibacteraceae	g__UBA737	s__
HG_Cecum-7__c527708_2___482___1411___-1___ID_147_2_partial_00_start_type_ATG_rb	NO_SP	1.00006	0	0	0	0	0		1	MAG281	d__Bacteria	p__Firmicutes_A	c__Clostridia	o__Oscillospirales	f__CAG-272	g__UBA1740	s__
HG_Cecum-8__c524124_9___8947___9885___1___ID_202_9_partial_00_start_type_ATG_rb	NO_SP	1.00006	0	0	0	0	0		1	MAG262	d__Bacteria	p__Firmicutes_A	c__Clostridia	o__Oscillospirales	f__CAG-272	g__CAG-448	s__
HG_Cecum-8__c25209_1___481___1455___1___ID_12_1_partial_00_start_type_ATG_rbs_m	NO_SP	1.00006	0	0	0	0	0		1	MAG261	d__Bacteria	p__Firmicutes_A	c__Clostridia	o__Oscillospirales	f__Acutalibacteraceae	g__UMGS1976	s__
HG_Cecum-8__c549053_3___1576___2574___1___ID_59_3_partial_00_start_type_ATG_rbs	NO_SP	1.00005	0	0	0	0	0		1	MAG258	d__Bacteria	p__Firmicutes_A	c__Clostridia	o__Lachnospirales	f__Lachnospiraceae	g__Agathobacter	s__
HG_Cecum-9__c416724_3___3794___4771___1___ID_246_3_partial_00_start_type_ATG_rb	NO_SP	1.00005	1e-06	0	0	0	0		1	MAG249	d__Archaea	p__Methanobacteriota	c__Methanobacteria	o__Methanobacteriales	f__Methanobacteriaceae	g__Methanobrevibacter	s__Methanobrevibacter sp900314635
HG_Cecum-9__c310747_12___11951___12901___-1___ID_32_12_partial_00_start_type_AT	NO_SP	1.00006	2e-06	0	0	0	0		1	MAG238	d__Bacteria	p__Firmicutes_A	c__Clostridia	o__Oscillospirales	f__CAG-272	g__	s__
HG_Colon-12__c628578_20___18505___19488___1___ID_66_20_partial_00_start_type_AT	NO_SP	1.00006	1e-06	0	0	0	0		1	MAG581	d__Bacteria	p__Firmicutes_A	c__Clostridia	o__Oscillospirales	f__Oscillospiraceae	g__	s__
HG_Colon-12__c176724_10___11204___12145___1___ID_61_10_partial_00_start_type_GT	NO_SP	1.00004	0	0	0	0	0		1	MAG579	d__Bacteria	p__Firmicutes_A	c__Clostridia	o__Monoglobales_A	f__UBA1381	g__	s__
HG_Colon-7__c238626_5___3015___3962___-1___ID_44_5_partial_00_start_type_ATG_rb	NO_SP	1.00008	1e-06	0	0	0	0		1	MAG568	d__Bacteria	p__Firmicutes_A	c__Clostridia	o__UMGS1810	f__UMGS1810	g__	s__
HG_Colon-7__c604650_1___29___982___1___ID_363_1_partial_00_start_type_ATG_rbs_m	NO_SP	1.00004	1e-06	0	0	0	0		1	MAG564	d__Bacteria	p__Firmicutes_A	c__Clostridia	o__Lachnospirales	f__Lachnospiraceae	g__	s__
HG_Colon-7__c139541_2___1430___2410___1___ID_39_2_partial_00_start_type_ATG_rbs	NO_SP	1.00006	1e-06	0	0	0	0		1	MAG560	d__Bacteria	p__Firmicutes_A	c__Clostridia	o__Oscillospirales	f__Oscillospiraceae	g__CAG-110	s__
HG_Colon-7__c247298_18___15638___16573___1___ID_77_18_partial_00_start_type_ATG	NO_SP	1.00007	0	0	0	0	0		1	MAG559	d__Bacteria	p__Firmicutes_A	c__Clostridia	o__Oscillospirales	f__CAG-272	g__UBA1740	s__
HG_Colon-7__c69627_11___11029___11976___-1___ID_22_11_partial_00_start_type_ATG	NO_SP	1.00008	0	0	0	0	0		1	MAG556	d__Bacteria	p__Firmicutes_A	c__Clostridia	o__Oscillospirales	f__CAG-272	g__UBA1740	s__
HG_Colon-7__c628633_2___208___1191___-1___ID_147_2_partial_00_start_type_ATG_rb	NO_SP	1.00003	1e-06	0	0	0	0		1	MAG555	d__Bacteria	p__Firmicutes_A	c__Clostridia	o__Oscillospirales	f__CAG-272	g__	s__
HG_Colon-7__c363128_1___145___1119___-1___ID_19_1_partial_00_start_type_ATG_rbs	NO_SP	1.00008	0	0	0	0	0		1	MAG551	d__Bacteria	p__Firmicutes_A	c__Clostridia	o__Oscillospirales	f__Acutalibacteraceae	g__UMGS172	s__
HG_Colon-8__c555656_1___3___389___1___ID_299_1_partial_10_start_type_Edge_rbs_m	NO_SP	1.00006	0	0	0	0	0		3	MAG544	d__Bacteria	p__Bacteroidota	c__Bacteroidia	o__Bacteroidales	f__Muribaculaceae	g__CAG-485	s__
HG_Colon-8__c710637_3___2521___3495___-1___ID_264_3_partial_00_start_type_ATG_r	NO_SP	1.00006	0	0	0	0	0		1	MAG539	d__Bacteria	p__Firmicutes_A	c__Clostridia	o__Oscillospirales	f__Acutalibacteraceae	g__UMGS1976	s__
HG_Colon-8__c735576_9___8830___9768___-1___ID_271_9_partial_00_start_type_ATG_r	NO_SP	1.00006	0	0	0	0	0		1	MAG537	d__Bacteria	p__Firmicutes_A	c__Clostridia	o__Oscillospirales	f__CAG-272	g__CAG-448	s__
HG_Colon-8__c398054_19___19843___20820___1___ID_50_19_partial_00_start_type_ATG	NO_SP	1.00006	0	0	0	0	0		1	MAG535	d__Bacteria	p__Firmicutes_A	c__Clostridia	o__Lachnospirales	f__Lachnospiraceae	g__	s__
HG_Colon-9__c499715_5___2525___3169___-1___ID_285_5_partial_01_start_type_Edge_	NO_SP	1.00006	0	0	0	0	0		3	MAG531	d__Bacteria	p__Bacteroidota	c__Bacteroidia	o__Bacteroidales	f__Muribaculaceae	g__	s__
HG_Colon-9__c272727_2___1166___2143___1___ID_176_2_partial_00_start_type_ATG_rb	NO_SP	1.00005	1e-06	0	0	0	0		1	MAG528	d__Archaea	p__Methanobacteriota	c__Methanobacteria	o__Methanobacteriales	f__Methanobacteriaceae	g__Methanobrevibacter	s__Methanobrevibacter sp900314635
HG_Duodenum-10__c393976_2___1205___2359___1___ID_270_2_partial_00_start_type_AT	NO_SP	1.00004	0	0	0	0	0		7	MAG101	d__Bacteria	p__Firmicutes	c__Bacilli	o__Erysipelotrichales	f__Erysipelotrichaceae	g__UBA636	s__UBA636 sp900321955
HG_Duodenum-10__c553749_3___991___2055___-1___ID_351_3_partial_00_start_type_AT	NO_SP	0.998156	0.001734	7.4e-05	1e-05	5e-06	5.2e-05		6	MAG96	d__Bacteria	p__Bacteroidota	c__Bacteroidia	o__Bacteroidales	f__Bacteroidaceae	g__Ga6A1	s__Ga6A1 sp900102385
HG_Duodenum-12__c352493_3___1207___2271___-1___ID_469_3_partial_00_start_type_A	NO_SP	0.997857	0.002023	7.4e-05	1.2e-05	6e-06	5e-05		6	MAG86	d__Bacteria	p__Bacteroidota	c__Bacteroidia	o__Bacteroidales	f__Bacteroidaceae	g__Ga6A1	s__Ga6A1 sp900102385
HG_Duodenum-12__c242114_1___3___830___-1___ID_110_1_partial_10_start_type_ATG_r	NO_SP	1.00006	0	0	0	0	0		1	MAG84	d__Bacteria	p__Firmicutes_A	c__Clostridia	o__Lachnospirales	f__Lachnospiraceae	g__UBA629	s__UBA629 sp900316625
HG_Ileum-11__c5024_10___9454___10398___1___ID_10_10_partial_00_start_type_ATG_r	NO_SP	1.00004	0	0	0	0	0		1	MAG178	d__Bacteria	p__Actinobacteriota	c__Actinomycetia	o__Actinomycetales	f__Bifidobacteriaceae	g__Bifidobacterium	s__Bifidobacterium globosum
HG_Jejunum-12__c248851_2___847___1824___1___ID_377_2_partial_00_start_type_ATG_	NO_SP	1.00005	1e-06	0	0	0	0		1	MAG169	d__Archaea	p__Methanobacteriota	c__Methanobacteria	o__Methanobacteriales	f__Methanobacteriaceae	g__Methanobrevibacter	s__Methanobrevibacter sp900314635
HG_Jejunum-12__c36610_13___12046___13194___1___ID_17_13_partial_00_start_type_A	NO_SP	1.00003	0	0	0	0	0		7	MAG167	d__Bacteria	p__Firmicutes_A	c__Clostridia	o__Oscillospirales	f__Ruminococcaceae	g__	s__
HG_Jejunum-12__c420046_5___2864___4348___1___ID_312_5_partial_01_start_type_ATG	NO_SP	0.986864	0.006847	0.001495	8e-05	3.3e-05	0.00471		4	MAG163	d__Bacteria	p__Firmicutes_A	c__Clostridia	o__Saccharofermentanales	f__Saccharofermentanaceae	g__Saccharofermentans	s__
HG_Jejunum-12__c25810_6___6401___7381___-1___ID_17_6_partial_00_start_type_ATG_	NO_SP	0.999474	0.000409	3.7e-05	4e-06	2e-06	5.2e-05		1	MAG161	d__Bacteria	p__Firmicutes_A	c__Clostridia	o__Lachnospirales	f__Lachnospiraceae	g__Eubacterium_H	s__Eubacterium_H sp900318405
HG_Jejunum-12__c291583_1___1___924___-1___ID_216_1_partial_10_start_type_ATG_rb	NO_SP	1.00004	7e-06	0	0	0	0		1	MAG160	d__Bacteria	p__Actinobacteriota	c__Coriobacteriia	o__Coriobacteriales	f__Atopobiaceae	g__	s__
HG_Jejunum-7__c19348_3___3208___4266___-1___ID_36_3_partial_00_start_type_ATG_r	NO_SP	1.00005	0	0	0	0	0		10	MAG158	d__Bacteria	p__Firmicutes_A	c__Clostridia	o__Oscillospirales	f__Oscillospiraceae	g__NK3B98	s__
HG_Jejunum-7__c17036_14___10119___11780___-1___ID_11_14_partial_00_start_type_A	NO_SP	0.986864	0.006847	0.001495	8e-05	3.3e-05	0.00471		4	MAG153	d__Bacteria	p__Firmicutes_A	c__Clostridia	o__Saccharofermentanales	f__Saccharofermentanaceae	g__Saccharofermentans	s__
HG_Jejunum-7__c237821_1___716___2512___-1___ID_130_1_partial_00_start_type_ATG_	NO_SP	1.00003	0	0	0	0	0		4	MAG153	d__Bacteria	p__Firmicutes_A	c__Clostridia	o__Saccharofermentanales	f__Saccharofermentanaceae	g__Saccharofermentans	s__
HG_Jejunum-9__c136275_2___280___1257___1___ID_226_2_partial_00_start_type_ATG_r	NO_SP	1.00005	2e-06	0	0	0	0		1	MAG148	d__Bacteria	p__Firmicutes	c__Bacilli	o__Erysipelotrichales	f__Erysipelotrichaceae	g__Bulleidia	s__Bulleidia massiliensis
HG_Jejunum-9__c162202_2___134___1315___-1___ID_268_2_partial_00_start_type_ATG_	NO_SP	1.00004	0	0	0	0	0		7	MAG148	d__Bacteria	p__Firmicutes	c__Bacilli	o__Erysipelotrichales	f__Erysipelotrichaceae	g__Bulleidia	s__Bulleidia massiliensis
HG_Rectum-10__c239988_7___8462___9508___1___ID_149_7_partial_00_start_type_ATG_	NO_SP	1.00002	0	0	0	0	0		2	MAG889	d__Bacteria	p__Bacteroidota	c__Bacteroidia	o__Bacteroidales	f__Bacteroidaceae	g__Prevotella	s__
HG_Rectum-10__c573717_9___4021___4995___-1___ID_39_9_partial_00_start_type_ATG_	NO_SP	1.00008	0	0	0	0	0		1	MAG883	d__Bacteria	p__Firmicutes_A	c__Clostridia	o__Oscillospirales	f__CAG-272	g__UBA1740	s__
HG_Rectum-10__c138132_27___36259___37317___1___ID_13_27_partial_00_start_type_A	NO_SP	0.723855	0.262763	0.006744	0.001599	0.000738	0.004296		6	MAG882	d__Bacteria	p__Bacteroidota	c__Bacteroidia	o__Bacteroidales	f__W3P20-009	g__	s__
HG_Rectum-10__c281539_52___60023___61021___1___ID_86_52_partial_00_start_type_A	NO_SP	1.00005	0	0	0	0	0		1	MAG881	d__Bacteria	p__Firmicutes_A	c__Clostridia	o__UBA1212	f__UBA1255	g__	s__
HG_Rectum-10__c993803_2___634___2295___-1___ID_349_2_partial_00_start_type_ATG_	NO_SP	0.989434	0.005259	0.000566	6.1e-05	2.6e-05	0.004686		4	MAG875	d__Bacteria	p__Firmicutes_A	c__Clostridia	o__Saccharofermentanales	f__Saccharofermentanaceae	g__Saccharofermentans	s__
HG_Rectum-10__c487735_13___18332___19303___-1___ID_29_13_partial_00_start_type_	NO_SP	1.00008	0	0	0	0	0		1	MAG871	d__Bacteria	p__Firmicutes_A	c__Clostridia	o__Oscillospirales	f__CAG-382	g__UMGS882	s__
HG_Rectum-11__c920_4___2236___3234___-1___ID_1_4_partial_00_start_type_ATG_rbs_	NO_SP	1.00005	0	0	0	0	0		1	MAG851	d__Bacteria	p__Firmicutes_A	c__Clostridia	o__Oscillospirales	f__Oscillospiraceae	g__Oscillibacter	s__
HG_Rectum-12__c499884_2___1109___2083___1___ID_123_2_partial_00_start_type_ATG_	NO_SP	1.00003	0	0	0	0	0		1	MAG847	d__Bacteria	p__Firmicutes_A	c__Clostridia	o__Oscillospirales	f__CAG-272	g__	s__
HG_Rectum-12__c447684_8___5865___6410___-1___ID_133_8_partial_01_start_type_Edg	NO_SP	1.00008	0	0	0	0	0		1	MAG842	d__Bacteria	p__Firmicutes_A	c__Clostridia	o__Oscillospirales	f__Acutalibacteraceae	g__	s__
HG_Rectum-12__c735780_4___2198___2812___1___ID_199_4_partial_01_start_type_TTG_	NO_SP	0.999786	0.000205	1.5e-05	1e-06	0	2e-06		1	MAG842	d__Bacteria	p__Firmicutes_A	c__Clostridia	o__Oscillospirales	f__Acutalibacteraceae	g__	s__
HG_Rectum-12__c754024_3___3089___4057___-1___ID_342_3_partial_00_start_type_ATG	NO_SP	1.00005	2e-06	0	0	0	0		1	MAG841	d__Bacteria	p__Firmicutes_A	c__Clostridia	o__Oscillospirales	f__Acutalibacteraceae	g__CAG-177	s__
HG_Rectum-12__c51483_23___21133___22107___1___ID_12_23_partial_00_start_type_AT	NO_SP	1.00005	0	0	0	0	0		1	MAG834	d__Bacteria	p__Firmicutes_A	c__Clostridia	o__Monoglobales_A	f__UBA1381	g__	s__
HG_Rectum-12__c415989_1___265___1209___-1___ID_157_1_partial_00_start_type_ATG_	NO_SP	1.00008	1e-06	0	0	0	0		1	MAG833	d__Bacteria	p__Firmicutes_A	c__Clostridia	o__Oscillospirales	f__CAG-272	g__QALR01	s__
HG_Rectum-7__c337993_3___2089___2883___-1___ID_169_3_partial_01_start_type_Edge	NO_SP	1.00005	8e-06	0	0	0	0		2	MAG831	d__Bacteria	p__Bacteroidota	c__Bacteroidia	o__Bacteroidales	f__Rikenellaceae	g__Alistipes	s__
HG_Rectum-7__c83078_7___3967___4821___1___ID_29_7_partial_00_start_type_ATG_rbs	NO_SP	1.00007	0	0	0	0	0		1	MAG823	d__Bacteria	p__Firmicutes_A	c__Clostridia	o__Oscillospirales	f__Ruminococcaceae	g__UMGS1668	s__
HG_Rectum-7__c650273_6___8471___9454___-1___ID_174_6_partial_00_start_type_ATG_	NO_SP	1.00003	1e-06	0	0	0	0		1	MAG820	d__Bacteria	p__Firmicutes_A	c__Clostridia	o__Oscillospirales	f__CAG-272	g__	s__
HG_Rectum-7__c592818_2___3790___4077___-1___ID_297_2_partial_01_start_type_Edge	NO_SP	1.00005	3e-06	0	0	0	0		0	MAG818	d__Bacteria	p__Firmicutes_A	c__Clostridia	o__Clostridiales	f__Clostridiaceae	g__Clostridium	s__
HG_Rectum-7__c124959_8___5885___6829___-1___ID_38_8_partial_00_start_type_GTG_r	NO_SP	1.00007	0	0	0	0	0		1	MAG813	d__Bacteria	p__Firmicutes_A	c__Clostridia	o__Oscillospirales	f__CAG-272	g__Firm-07	s__
HG_Rectum-7__c303920_8___7955___8893___1___ID_29_8_partial_00_start_type_ATG_rb	NO_SP	0.999923	9.3e-05	9e-06	0	0	0		1	MAG807	d__Bacteria	p__Firmicutes_A	c__Clostridia	o__Oscillospirales	f__CAG-272	g__	s__
HG_Rectum-8__c235746_2___772___1746___1___ID_168_2_partial_00_start_type_ATG_rb	NO_SP	1.00007	0	0	0	0	0		1	MAG796	d__Bacteria	p__Firmicutes_A	c__Clostridia	o__Oscillospirales	f__Acutalibacteraceae	g__UMGS1976	s__
HG_Rectum-8__c113876_2___520___1566___-1___ID_150_2_partial_00_start_type_ATG_r	NO_SP	1.00002	0	0	0	0	0		2	MAG795	d__Bacteria	p__Bacteroidota	c__Bacteroidia	o__Bacteroidales	f__Bacteroidaceae	g__Prevotella	s__
HG_Rectum-9__c309113_26___30731___31666___1___ID_78_26_partial_00_start_type_AT	NO_SP	1.00006	0	0	0	0	0		1	MAG789	d__Bacteria	p__Firmicutes_A	c__Clostridia	o__Oscillospirales	f__CAG-272	g__UBA1740	s__
HG_Rectum-9__c248057_1___1___918___-1___ID_101_1_partial_10_start_type_ATG_rbs_	NO_SP	1.00007	0	0	0	0	0		5	MAG787	d__Bacteria	p__Firmicutes_A	c__Clostridia	o__Oscillospirales	f__Acutalibacteraceae	g__CAG-180	s__
HG_Rectum-9__c522193_2___750___1610___-1___ID_258_2_partial_01_start_type_Edge_	NO_SP	0.997473	0.002491	2.3e-05	5e-06	2e-06	7e-06		3	MAG781	d__Bacteria	p__Bacteroidota	c__Bacteroidia	o__Bacteroidales	f__Muribaculaceae	g__CAG-485	s__
HG_Rectum-9__c452585_2___1072___2049___1___ID_243_2_partial_00_start_type_ATG_r	NO_SP	1.00005	1e-06	0	0	0	0		1	MAG780	d__Archaea	p__Methanobacteriota	c__Methanobacteria	o__Methanobacteriales	f__Methanobacteriaceae	g__Methanobrevibacter	s__Methanobrevibacter sp900314635
HG_Rectum-9__c409483_46___57188___58168___1___ID_50_46_partial_00_start_type_AT	NO_SP	1.00006	1e-06	0	0	0	0		1	MAG776	d__Bacteria	p__Firmicutes_A	c__Clostridia	o__Oscillospirales	f__Acutalibacteraceae	g__UMGS172	s__
HG_Rectum-9__c797578_29___26625___27569___1___ID_61_29_partial_00_start_type_AT	NO_SP	1.00007	0	0	0	0	0		1	MAG774	d__Bacteria	p__Firmicutes_A	c__Clostridia	o__Oscillospirales	f__Acutalibacteraceae	g__UBA737	s__
HG_Rectum-9__c565113_15___13948___14922___-1___ID_74_15_partial_00_start_type_A	NO_SP	1.00008	0	0	0	0	0		1	MAG767	d__Bacteria	p__Firmicutes_A	c__Clostridia	o__Oscillospirales	f__CAG-272	g__	s__
HG_Rectum-9__c784403_1___365___1339___-1___ID_228_1_partial_00_start_type_ATG_r	NO_SP	1.00006	1e-06	0	0	0	0		1	MAG762	d__Bacteria	p__Firmicutes_A	c__Clostridia	o__Oscillospirales	f__Acutalibacteraceae	g__CAG-177	s__
HF_Cecum-2__c1062199_3___2219___3193___1___ID_113_3_partial_00_start_type_ATG_r	NO_SP	1.00006	0	0	0	0	0		1	MAG434	d__Bacteria	p__Firmicutes_A	c__Clostridia	o__Oscillospirales	f__CAG-272	g__	s__
HF_Cecum-2__c639_90___86055___87140___-1___ID_56_90_partial_00_start_type_ATG_r	NO_SP	0.944758	0.053304	0.000775	0.000254	0.00016	0.000777		6	MAG421	d__Bacteria	p__Spirochaetota	c__Spirochaetia	o__Treponematales	f__Treponemataceae	g__Treponema_D	s__
HF_Cecum-3__c740138_4___2263___2916___-1___ID_94_4_partial_01_start_type_Edge_r	NO_SP	1.00002	0	0	0	0	0		2	MAG416	d__Bacteria	p__Bacteroidota	c__Bacteroidia	o__Bacteroidales	f__P3	g__UBA3388	s__UBA3388 sp002358835
HF_Cecum-3__c17922_75___79771___80748___1___ID_1_75_partial_00_start_type_ATG_r	NO_SP	1.00001	2.5e-05	2e-06	0	0	0		1	MAG411	d__Bacteria	p__Firmicutes_A	c__Clostridia	o__Oscillospirales	f__Acutalibacteraceae	g__UMGS1976	s__
HF_Cecum-3__c343991_6___4617___5660___1___ID_69_6_partial_00_start_type_ATG_rbs	NO_SP	1.00006	0	0	0	0	0		5	MAG401	d__Bacteria	p__Firmicutes_A	c__Clostridia	o__Oscillospirales	f__Acutalibacteraceae	g__UBA6857	s__
HF_Cecum-3__c471236_5___4785___5735___1___ID_94_5_partial_00_start_type_ATG_rbs	NO_SP	1.00004	0	0	0	0	0		1	MAG401	d__Bacteria	p__Firmicutes_A	c__Clostridia	o__Oscillospirales	f__Acutalibacteraceae	g__UBA6857	s__
HF_Cecum-4__c465138_4___3682___4656___1___ID_110_4_partial_00_start_type_ATG_rb	NO_SP	1.00005	0	0	0	0	0		1	MAG389	d__Bacteria	p__Firmicutes_A	c__Clostridia	o__Oscillospirales	f__Acutalibacteraceae	g__UMGS1976	s__
HF_Cecum-5__c576634_6___3599___4675___1___ID_65_6_partial_00_start_type_ATG_rbs	NO_SP	0.804012	0.183896	0.009078	0.000651	0.000392	0.001974		5	MAG377	d__Bacteria	p__Firmicutes_A	c__Clostridia	o__Oscillospirales	f__Acutalibacteraceae	g__UBA6857	s__
HF_Cecum-5__c821272_8___6586___7536___1___ID_96_8_partial_00_start_type_ATG_rbs	NO_SP	1.00008	0	0	0	0	0		1	MAG377	d__Bacteria	p__Firmicutes_A	c__Clostridia	o__Oscillospirales	f__Acutalibacteraceae	g__UBA6857	s__
HF_Cecum-5__c870611_5___2866___3915___-1___ID_102_5_partial_00_start_type_ATG_r	NO_SP	1.00006	0	0	0	0	0		5	MAG377	d__Bacteria	p__Firmicutes_A	c__Clostridia	o__Oscillospirales	f__Acutalibacteraceae	g__UBA6857	s__
HF_Cecum-5__c158_28___36702___37760___1___ID_27_28_partial_00_start_type_ATG_rb	NO_SP	0.69731	0.290627	0.006045	0.001713	0.000771	0.003534		6	MAG369	d__Bacteria	p__Bacteroidota	c__Bacteroidia	o__Bacteroidales	f__W3P20-009	g__	s__
HF_Cecum-6__c77614_8___8270___9253___1___ID_27_8_partial_00_start_type_ATG_rbs_	NO_SP	1.00006	1e-06	0	0	0	0		1	MAG358	d__Bacteria	p__Firmicutes_A	c__Clostridia	o__Oscillospirales	f__Oscillospiraceae	g__	s__
HF_Colon-1__c672855_28___26914___27888___-1___ID_38_28_partial_00_start_type_AT	NO_SP	1.00005	0	0	0	0	0		1	MAG687	d__Bacteria	p__Firmicutes_A	c__Clostridia	o__Lachnospirales	f__Lachnospiraceae	g__Butyrivibrio_A	s__
HF_Colon-2__c322422_3___800___1774___-1___ID_70_3_partial_00_start_type_ATG_rbs	NO_SP	1.00006	0	0	0	0	0		1	MAG680	d__Bacteria	p__Firmicutes_A	c__Clostridia	o__Oscillospirales	f__CAG-272	g__	s__
HF_Colon-3__c178235_1___2___613___1___ID_18_1_partial_10_start_type_Edge_rbs_mo	NO_SP	1.00005	0	0	0	0	0		1	MAG665	d__Bacteria	p__Firmicutes_A	c__Clostridia	o__Oscillospirales	f__Acutalibacteraceae	g__UBA5905	s__
HF_Colon-3__c548636_1___1___726___-1___ID_79_1_partial_10_start_type_ATG_rbs_mo	NO_SP	1.00005	0	0	0	0	0		1	MAG665	d__Bacteria	p__Firmicutes_A	c__Clostridia	o__Oscillospirales	f__Acutalibacteraceae	g__UBA5905	s__
HF_Colon-3__c524461_49___53204___54289___1___ID_107_49_partial_00_start_type_AT	NO_SP	0.944758	0.053304	0.000775	0.000254	0.00016	0.000777		6	MAG664	d__Bacteria	p__Spirochaetota	c__Spirochaetia	o__Treponematales	f__Treponemataceae	g__Treponema_D	s__
HF_Colon-3__c578119_13___11309___12562___-1___ID_129_13_partial_00_start_type_G	NO_SP	0.653748	0.343153	0.000939	0.000574	0.000609	0.000992		2	MAG661	d__Bacteria	p__Bacteroidota	c__Bacteroidia	o__Bacteroidales	f__Bacteroidaceae	g__Paraprevotella	s__
HF_Colon-3__c38397_88___91121___92098___-1___ID_7_88_partial_00_start_type_ATG_	NO_SP	1.00001	2.5e-05	2e-06	0	0	0		1	MAG659	d__Bacteria	p__Firmicutes_A	c__Clostridia	o__Oscillospirales	f__Acutalibacteraceae	g__UMGS1976	s__
HF_Colon-3__c88802_1___178___1227___1___ID_19_1_partial_00_start_type_ATG_rbs_m	NO_SP	0.944903	0.017403	0.001262	9.9e-05	5.3e-05	0.036303		4	MAG653	d__Bacteria	p__Firmicutes_A	c__Clostridia	o__Oscillospirales	f__Acutalibacteraceae	g__Ruminococcus_E	s__Ruminococcus_E sp900100595
HF_Colon-3__c88802_2___1238___2302___1___ID_19_2_partial_00_start_type_ATG_rbs_	NO_SP	0.907943	0.041573	0.008349	0.00018	0.000109	0.041871		4	MAG653	d__Bacteria	p__Firmicutes_A	c__Clostridia	o__Oscillospirales	f__Acutalibacteraceae	g__Ruminococcus_E	s__Ruminococcus_E sp900100595
HF_Colon-3__c395320_8___4873___5934___-1___ID_89_8_partial_00_start_type_ATG_rb	NO_SP	0.83129	0.014324	0.004943	0.00012	6.5e-05	0.149295		4	MAG653	d__Bacteria	p__Firmicutes_A	c__Clostridia	o__Oscillospirales	f__Acutalibacteraceae	g__Ruminococcus_E	s__Ruminococcus_E sp900100595
HF_Colon-3__c930884_3___2270___3319___-1___ID_181_3_partial_00_start_type_GTG_r	NO_SP	1.00006	0	0	0	0	0		8	MAG653	d__Bacteria	p__Firmicutes_A	c__Clostridia	o__Oscillospirales	f__Acutalibacteraceae	g__Ruminococcus_E	s__Ruminococcus_E sp900100595
HF_Colon-4__c619853_3___2545___3528___-1___ID_139_3_partial_00_start_type_ATG_r	NO_SP	1.00006	1e-06	0	0	0	0		1	MAG646	d__Bacteria	p__Firmicutes_A	c__Clostridia	o__Oscillospirales	f__Oscillospiraceae	g__	s__
HF_Colon-4__c194086_30___24834___25808___-1___ID_19_30_partial_00_start_type_AT	NO_SP	1.00004	0	0	0	0	0		1	MAG636	d__Archaea	p__Halobacteriota	c__Methanomicrobia	o__Methanomicrobiales	f__Methanocorpusculaceae	g__Methanocorpusculum	s__
HF_Colon-6__c210280_24___26722___27807___1___ID_92_24_partial_00_start_type_ATG	NO_SP	0.944758	0.053304	0.000775	0.000254	0.00016	0.000777		6	MAG614	d__Bacteria	p__Spirochaetota	c__Spirochaetia	o__Treponematales	f__Treponemataceae	g__Treponema_D	s__
HF_Ileum-3__c29524_1___3___770___1___ID_90_1_partial_10_start_type_Edge_rbs_mot	NO_SP	1.00006	0	0	0	0	0		1	MAG181	d__Bacteria	p__Firmicutes_A	c__Clostridia	o__Clostridiales	f__Clostridiaceae	g__Clostridium	s__
HF_Rectum-2__c239431_10___7682___8653___1___ID_84_10_partial_00_start_type_ATG_	NO_SP	1.00005	0	0	0	0	0		1	MAG960	d__Bacteria	p__Firmicutes_A	c__Clostridia	o__Oscillospirales	f__CAG-272	g__UMGS1865	s__
HF_Rectum-2__c1129850_1___21___1001___-1___ID_491_1_partial_00_start_type_ATG_r	NO_SP	1.00004	8e-06	1e-06	0	0	0		1	MAG956	d__Bacteria	p__Firmicutes_A	c__Clostridia	o__Oscillospirales	f__CAG-272	g__CAG-448	s__
HF_Rectum-2__c34739_58___71878___72852___-1___ID_7_58_partial_00_start_type_ATG	NO_SP	1.00007	0	0	0	0	0		1	MAG949	d__Bacteria	p__Firmicutes_A	c__Clostridia	o__Oscillospirales	f__CAG-272	g__QALR01	s__
HF_Rectum-4__c84552_18___22053___23036___-1___ID_10_18_partial_00_start_type_AT	NO_SP	1.00006	1e-06	0	0	0	0		1	MAG911	d__Bacteria	p__Firmicutes_A	c__Clostridia	o__Oscillospirales	f__Oscillospiraceae	g__	s__
HF_Rectum-4__c360740_21___16171___17145___-1___ID_23_21_partial_00_start_type_A	NO_SP	1.00004	0	0	0	0	0		1	MAG909	d__Archaea	p__Halobacteriota	c__Methanomicrobia	o__Methanomicrobiales	f__Methanocorpusculaceae	g__Methanocorpusculum	s__
HF_Rectum-6__c773455_49___53200___54285___1___ID_81_49_partial_00_start_type_AT	NO_SP	0.944758	0.053304	0.000775	0.000254	0.00016	0.000777		6	MAG894	d__Bacteria	p__Spirochaetota	c__Spirochaetia	o__Treponematales	f__Treponemataceae	g__Treponema_D	s__
HG_Cecum-10__c499179_7___5658___6716___-1___ID_166_7_partial_00_start_type_ATG_	NO_SP	0.723855	0.262763	0.006744	0.001599	0.000738	0.004296		6	MAG337	d__Bacteria	p__Bacteroidota	c__Bacteroidia	o__Bacteroidales	f__W3P20-009	g__W3P20-009	s__
HG_Cecum-11__c330853_10___10831___11772___1___ID_104_10_partial_00_start_type_G	NO_SP	1.00004	0	0	0	0	0		1	MAG333	d__Bacteria	p__Firmicutes_A	c__Clostridia	o__Monoglobales_A	f__UBA1381	g__	s__
HG_Cecum-11__c535_49___53204___54289___1___ID_42_49_partial_00_start_type_ATG_r	NO_SP	0.944758	0.053304	0.000775	0.000254	0.00016	0.000777		6	MAG319	d__Bacteria	p__Spirochaetota	c__Spirochaetia	o__Treponematales	f__Treponemataceae	g__Treponema_D	s__
HG_Cecum-7__c783217_5___4166___5107___1___ID_227_5_partial_00_start_type_ATG_rb	NO_SP	1.00003	0	0	0	0	0		1	MAG302	d__Bacteria	p__Firmicutes_A	c__Clostridia	o__Oscillospirales	f__CAG-272	g__UBA1740	s__
HG_Cecum-7__c133523_18___13916___14890___-1___ID_18_18_partial_00_start_type_AT	NO_SP	1.00008	0	0	0	0	0		1	MAG299	d__Bacteria	p__Firmicutes_A	c__Clostridia	o__Oscillospirales	f__Acutalibacteraceae	g__UMGS172	s__
HG_Cecum-7__c469411_9___7901___8845___-1___ID_90_9_partial_00_start_type_GTG_rb	NO_SP	1.00007	0	0	0	0	0		1	MAG280	d__Bacteria	p__Firmicutes_A	c__Clostridia	o__Oscillospirales	f__CAG-272	g__Firm-07	s__
HG_Cecum-7__c326653_7___6255___7193___1___ID_37_7_partial_00_start_type_ATG_rbs	NO_SP	0.999923	9.3e-05	9e-06	0	0	0		1	MAG278	d__Bacteria	p__Firmicutes_A	c__Clostridia	o__Oscillospirales	f__CAG-272	g__	s__
HG_Cecum-7__c54177_5___5915___6121___1___ID_9_5_partial_01_start_type_ATG_rbs_m	NO_SP	0.999834	0.000167	1.2e-05	1e-06	0	2e-06		0	MAG277	d__Bacteria	p__Firmicutes_A	c__Clostridia	o__Lachnospirales	f__Lachnospiraceae	g__Butyrivibrio_A	s__
HG_Cecum-7__c483691_2___340___1287___1___ID_160_2_partial_00_start_type_ATG_rbs	NO_SP	1.00008	0	0	0	0	0		1	MAG275	d__Bacteria	p__Firmicutes_A	c__Clostridia	o__Oscillospirales	f__CAG-272	g__UBA1740	s__
HG_Cecum-8__c585096_37___28821___29375___-1___ID_28_37_partial_00_start_type_AT	NO_SP	1.00005	0	0	0	0	0		1	MAG257	d__Archaea	p__Halobacteriota	c__Methanomicrobia	o__Methanomicrobiales	f__Methanocorpusculaceae	g__Methanocorpusculum	s__
HG_Cecum-8__c28831_25___27418___28395___1___ID_7_25_partial_00_start_type_ATG_r	NO_SP	1.00006	0	0	0	0	0		1	MAG254	d__Bacteria	p__Firmicutes_A	c__Clostridia	o__Lachnospirales	f__Lachnospiraceae	g__	s__
HG_Cecum-9__c582481_1___3___770___1___ID_133_1_partial_10_start_type_Edge_rbs_m	NO_SP	1.00002	1.7e-05	1e-06	0	0	0		1	MAG251	d__Bacteria	p__Firmicutes_A	c__Clostridia	o__Oscillospirales	f__Acutalibacteraceae	g__UMGS172	s__
HG_Cecum-9__c113894_10___9258___10193___-1___ID_27_10_partial_00_start_type_ATG	NO_SP	1.00006	0	0	0	0	0		1	MAG248	d__Bacteria	p__Firmicutes_A	c__Clostridia	o__Oscillospirales	f__CAG-272	g__UBA1740	s__
HG_Cecum-9__c86149_1___3___866___-1___ID_44_1_partial_10_start_type_ATG_rbs_mot	NO_SP	1.00006	1e-06	0	0	0	0		1	MAG247	d__Bacteria	p__Firmicutes_A	c__Clostridia	o__Oscillospirales	f__Acutalibacteraceae	g__CAG-177	s__
HG_Cecum-9__c216001_13___13243___14217___1___ID_24_13_partial_00_start_type_ATG	NO_SP	1.00008	0	0	0	0	0		1	MAG239	d__Bacteria	p__Firmicutes_A	c__Clostridia	o__Oscillospirales	f__CAG-272	g__	s__
HG_Colon-10__c257122_2___1306___1734___-1___ID_207_2_partial_01_start_type_Edge	NO_SP	1.00005	1e-06	0	0	0	0		2	MAG605	d__Bacteria	p__Bacteroidota	c__Bacteroidia	o__Bacteroidales	f__Barnesiellaceae	g__Barnesiella	s__
HG_Colon-10__c275807_1___19___1083___1___ID_221_1_partial_00_start_type_ATG_rbs	NO_SP	0.931684	0.037316	0.011344	0.000355	0.000166	0.019157		6	MAG605	d__Bacteria	p__Bacteroidota	c__Bacteroidia	o__Bacteroidales	f__Barnesiellaceae	g__Barnesiella	s__
HG_Colon-10__c192909_1___2___523___-1___ID_65_1_partial_10_start_type_ATG_rbs_m	NO_SP	1.00008	0	0	0	0	0		1	MAG600	d__Bacteria	p__Firmicutes_A	c__Clostridia	o__Lachnospirales	f__Lachnospiraceae	g__Roseburia	s__
HG_Colon-10__c192909_11___10392___10907___-1___ID_65_11_partial_01_start_type_E	NO_SP	1.00005	1.5e-05	0	0	0	0		1	MAG600	d__Bacteria	p__Firmicutes_A	c__Clostridia	o__Lachnospirales	f__Lachnospiraceae	g__Roseburia	s__
HG_Colon-10__c365173_1___2___523___-1___ID_124_1_partial_10_start_type_ATG_rbs_	NO_SP	1.00006	0	0	0	0	0		1	MAG600	d__Bacteria	p__Firmicutes_A	c__Clostridia	o__Lachnospirales	f__Lachnospiraceae	g__Roseburia	s__
HG_Colon-10__c610168_1___35___1009___-1___ID_136_1_partial_00_start_type_ATG_rb	NO_SP	1.00008	0	0	0	0	0		1	MAG599	d__Bacteria	p__Firmicutes_A	c__Clostridia	o__Oscillospirales	f__CAG-272	g__UBA1740	s__
HG_Colon-12__c496_49___53204___54289___1___ID_43_49_partial_00_start_type_ATG_r	NO_SP	0.944758	0.053304	0.000775	0.000254	0.00016	0.000777		6	MAG578	d__Bacteria	p__Spirochaetota	c__Spirochaetia	o__Treponematales	f__Treponemataceae	g__Treponema_D	s__
HG_Colon-7__c958929_4___2917___3834___1___ID_196_4_partial_00_start_type_ATG_rb	NO_SP	1.00006	0	0	0	0	0		1	MAG576	d__Bacteria	p__Firmicutes_A	c__Clostridia	o__Oscillospirales	f__CAG-272	g__	s__
HG_Colon-7__c12870_23___24817___25761___-1___ID_5_23_partial_00_start_type_GTG_	NO_SP	1.00007	0	0	0	0	0		1	MAG565	d__Bacteria	p__Firmicutes_A	c__Clostridia	o__Oscillospirales	f__CAG-272	g__Firm-07	s__
HG_Colon-7__c948896_2___628___1581___-1___ID_309_2_partial_00_start_type_ATG_rb	NO_SP	0.999974	5.9e-05	1e-06	0	0	0		1	MAG563	d__Bacteria	p__Firmicutes_A	c__Clostridia	o__Oscillospirales	f__CAG-272	g__CAG-448	s__
HG_Colon-7__c238859_8___7955___8893___1___ID_28_8_partial_00_start_type_ATG_rbs	NO_SP	0.999923	9.3e-05	9e-06	0	0	0		1	MAG553	d__Bacteria	p__Firmicutes_A	c__Clostridia	o__Oscillospirales	f__CAG-272	g__	s__
HG_Colon-7__c702869_16___18123___19046___-1___ID_164_16_partial_00_start_type_A	NO_SP	1.00006	0	0	0	0	0		1	MAG552	d__Bacteria	p__Firmicutes_A	c__Clostridia	o__Oscillospirales	f__CAG-272	g__UBA1740	s__
HG_Colon-7__c90597_10___10520___10972___1___ID_37_10_partial_01_start_type_ATG_	NO_SP	1.00006	0	0	0	0	0		1	MAG550	d__Bacteria	p__Firmicutes_A	c__Clostridia	o__Oscillospirales	f__CAG-272	g__UBA1740	s__
HG_Colon-8__c459927_3___1576___2574___1___ID_172_3_partial_00_start_type_ATG_rb	NO_SP	1.00005	0	0	0	0	0		1	MAG547	d__Bacteria	p__Firmicutes_A	c__Clostridia	o__Lachnospirales	f__Lachnospiraceae	g__Agathobacter	s__
HG_Colon-8__c11361_19___19936___20907___-1___ID_3_19_partial_00_start_type_ATG_	NO_SP	1.00007	0	0	0	0	0		1	MAG538	d__Bacteria	p__Firmicutes_A	c__Clostridia	o__Oscillospirales	f__Acutalibacteraceae	g__CAG-180	s__
HG_Colon-8__c44078_3___2654___3688___-1___ID_10_3_partial_00_start_type_ATG_rbs	NO_SP	1.00006	0	0	0	0	0		5	MAG538	d__Bacteria	p__Firmicutes_A	c__Clostridia	o__Oscillospirales	f__Acutalibacteraceae	g__CAG-180	s__
HG_Colon-9__c72178_9___8091___9065___1___ID_11_9_partial_00_start_type_ATG_rbs_	NO_SP	1.00008	0	0	0	0	0		1	MAG519	d__Bacteria	p__Firmicutes_A	c__Clostridia	o__Oscillospirales	f__CAG-272	g__	s__
HG_Colon-9__c201044_18___20868___21803___-1___ID_50_18_partial_00_start_type_AT	NO_SP	1.00006	0	0	0	0	0		1	MAG514	d__Bacteria	p__Firmicutes_A	c__Clostridia	o__Oscillospirales	f__CAG-272	g__UBA1740	s__
HG_Duodenum-10__c1273_2___3208___4185___1___ID_3_2_partial_00_start_type_ATG_rb	NO_SP	0.999855	0.000129	1.1e-05	1e-06	0	1e-06		1	MAG92	d__Bacteria	p__Firmicutes_A	c__Clostridia	o__Lachnospirales	f__Lachnospiraceae	g__CAG-791	s__CAG-791 sp900317475
HG_Duodenum-10__c273978_57___65369___66418___-1___ID_44_57_partial_00_start_typ	NO_SP	1.00008	0	0	0	0	0		8	MAG89	d__Bacteria	p__Firmicutes_A	c__Clostridia	o__Oscillospirales	f__Acutalibacteraceae	g__Ruminococcus_E	s__
HG_Duodenum-7__c236116_1___3___314___-1___ID_149_1_partial_10_start_type_ATG_rb	NO_SP	1.00007	0	0	0	0	0		1	MAG69	d__Bacteria	p__Firmicutes_A	c__Clostridia	o__Saccharofermentanales	f__Saccharofermentanaceae	g__Saccharofermentans	s__
HG_Ileum-8__c141769_6___5262___6206___-1___ID_173_6_partial_00_start_type_ATG_r	NO_SP	1.00004	0	0	0	0	0		1	MAG176	d__Bacteria	p__Actinobacteriota	c__Actinomycetia	o__Actinomycetales	f__Bifidobacteriaceae	g__Bifidobacterium	s__Bifidobacterium globosum
HG_Jejunum-9__c149917_10___10076___11053___-1___ID_27_10_partial_00_start_type_	NO_SP	1.00005	0	0	0	0	0		1	MAG143	d__Bacteria	p__Firmicutes_A	c__Clostridia	o__Lachnospirales	f__Lachnospiraceae	g__UBA629	s__UBA629 sp900316665
HG_Rectum-10__c293286_6___8116___9093___1___ID_67_6_partial_00_start_type_ATG_r	NO_SP	0.999849	0.000126	9e-06	1e-06	0	1e-06		1	MAG870	d__Bacteria	p__Firmicutes_A	c__Clostridia	o__Lachnospirales	f__Lachnospiraceae	g__CAG-791	s__CAG-791 sp900317475
HG_Rectum-10__c171_7___3465___4007___-1___ID_9_7_partial_01_start_type_Edge_rbs	NO_SP	0.99981	0.000189	1.4e-05	1e-06	0	4e-06		1	MAG864	d__Bacteria	p__Firmicutes_A	c__Clostridia	o__Lachnospirales	f__Lachnospiraceae	g__Roseburia	s__
HG_Rectum-10__c289_1___2___523___-1___ID_17_1_partial_10_start_type_ATG_rbs_mot	NO_SP	1.00006	0	0	0	0	0		1	MAG864	d__Bacteria	p__Firmicutes_A	c__Clostridia	o__Lachnospirales	f__Lachnospiraceae	g__Roseburia	s__
HG_Rectum-10__c120996_1___2___523___-1___ID_80_1_partial_10_start_type_ATG_rbs_	NO_SP	1.00008	0	0	0	0	0		1	MAG864	d__Bacteria	p__Firmicutes_A	c__Clostridia	o__Lachnospirales	f__Lachnospiraceae	g__Roseburia	s__
HG_Rectum-10__c120996_11___10392___10907___-1___ID_80_11_partial_01_start_type_	NO_SP	1.00005	1.5e-05	0	0	0	0		1	MAG864	d__Bacteria	p__Firmicutes_A	c__Clostridia	o__Lachnospirales	f__Lachnospiraceae	g__Roseburia	s__
HG_Rectum-11__c136405_2___364___1341___1___ID_95_2_partial_00_start_type_ATG_rb	NO_SP	1.00005	0	0	0	0	0		1	MAG856	d__Bacteria	p__Firmicutes_A	c__Clostridia	o__Oscillospirales	f__Ruminococcaceae	g__	s__
HG_Rectum-11__c331731_6___3066___4007___-1___ID_93_6_partial_00_start_type_GTG_	NO_SP	1.00004	0	0	0	0	0		1	MAG849	d__Bacteria	p__Firmicutes_A	c__Clostridia	o__Monoglobales_A	f__UBA1381	g__	s__
HG_Rectum-11__c320782_1___1310___2284___1___ID_14_1_partial_00_start_type_ATG_r	NO_SP	1.00004	0	0	0	0	0		1	MAG848	d__Archaea	p__Halobacteriota	c__Methanomicrobia	o__Methanomicrobiales	f__Methanocorpusculaceae	g__Methanocorpusculum	s__
HG_Rectum-7__c855844_5___2186___3133___-1___ID_229_5_partial_00_start_type_ATG_	NO_SP	1.00008	1e-06	0	0	0	0		1	MAG822	d__Bacteria	p__Firmicutes_A	c__Clostridia	o__UMGS1810	f__UMGS1810	g__	s__
HG_Rectum-7__c276552_10___10089___11024___-1___ID_91_10_partial_00_start_type_A	NO_SP	1.00007	0	0	0	0	0		1	MAG806	d__Bacteria	p__Firmicutes_A	c__Clostridia	o__Oscillospirales	f__CAG-272	g__UBA1740	s__
HG_Rectum-7__c161757_2___909___1838___1___ID_60_2_partial_00_start_type_ATG_rbs	NO_SP	1.00006	0	0	0	0	0		1	MAG805	d__Bacteria	p__Firmicutes_A	c__Clostridia	o__Oscillospirales	f__CAG-272	g__UBA1740	s__
HG_Rectum-7__c730969_2___813___1742___-1___ID_187_2_partial_00_start_type_ATG_r	NO_SP	1.00004	0	0	0	0	0		1	MAG805	d__Bacteria	p__Firmicutes_A	c__Clostridia	o__Oscillospirales	f__CAG-272	g__UBA1740	s__
HG_Rectum-7__c324963_7___7235___8209___-1___ID_37_7_partial_00_start_type_ATG_r	NO_SP	1.00008	0	0	0	0	0		1	MAG803	d__Bacteria	p__Firmicutes_A	c__Clostridia	o__Oscillospirales	f__Acutalibacteraceae	g__UMGS172	s__
HG_Rectum-7__c793730_5___3189___4154___-1___ID_42_5_partial_00_start_type_ATG_r	NO_SP	1.00006	0	0	0	0	0		1	MAG800	d__Bacteria	p__Firmicutes_A	c__Clostridia	o__Oscillospirales	f__Acutalibacteraceae	g__UBA737	s__
HG_Rectum-9__c252903_7___6761___7732___-1___ID_79_7_partial_00_start_type_ATG_r	NO_SP	1.00009	0	0	0	0	0		1	MAG777	d__Bacteria	p__Firmicutes_A	c__Clostridia	o__Oscillospirales	f__Acutalibacteraceae	g__UBA737	s__
HG_Rectum-9__c35964_7___5645___6595___-1___ID_12_7_partial_00_start_type_ATG_rb	NO_SP	1.00006	2e-06	0	0	0	0		1	MAG771	d__Bacteria	p__Firmicutes_A	c__Clostridia	o__Oscillospirales	f__CAG-272	g__	s__
Dairy_cattle_Rectum.Co__c1313426_5___3853___4827___1___ID_26_5_partial_00_start	NO_SP	1.00005	0	0	0	0	0		1	MAG757	d__Bacteria	p__Firmicutes_A	c__Clostridia	o__Oscillospirales	f__Acutalibacteraceae	g__UBA5905	s__
Dairy_cattle_Rectum.Co__c2748302_20___16054___17217___-1___ID_88_20_partial_00_	NO_SP	1.00004	1.1e-05	1e-06	0	0	0		1	MAG756	d__Bacteria	p__Firmicutes_A	c__Clostridia	o__Oscillospirales	f__CAG-272	g__	s__
Dairy_cattle_Rectum.Co__c1625694_7___7990___8544___-1___ID_117_7_partial_00_sta	NO_SP	1.00005	1e-06	0	0	0	0		0	MAG753	d__Bacteria	p__Bacteroidota	c__Bacteroidia	o__Bacteroidales	f__W3P20-009	g__W3P20-009	s__
Dairy_cattle_Cecum-2__c425478_10___19477___20451___1___ID_47_10_partial_00_star	NO_SP	1.00007	0	0	0	0	0		1	MAG228	d__Bacteria	p__Firmicutes_A	c__Clostridia	o__Oscillospirales	f__Acutalibacteraceae	g__UMGS1976	s__
Dairy_cattle_Cecum-4__c412652_4___1897___2946___1___ID_101_4_partial_00_start_t	NO_SP	0.928464	0.021689	0.001383	0.000169	8.3e-05	0.048234		4	MAG211	d__Bacteria	p__Firmicutes_A	c__Clostridia	o__Oscillospirales	f__Acutalibacteraceae	g__Ruminococcus_E	s__Ruminococcus_E sp900316555
Dairy_cattle_Cecum-4__c412652_5___2959___4023___1___ID_101_5_partial_00_start_t	NO_SP	0.959989	0.026763	0.000926	0.000169	8.6e-05	0.01209		4	MAG211	d__Bacteria	p__Firmicutes_A	c__Clostridia	o__Oscillospirales	f__Acutalibacteraceae	g__Ruminococcus_E	s__Ruminococcus_E sp900316555
Dairy_cattle_Cecum-6__c883621_2___97___1074___-1___ID_236_2_partial_00_start_ty	NO_SP	1.00005	1.2e-05	1e-06	0	0	0		1	MAG198	d__Bacteria	p__Firmicutes_A	c__Clostridia	o__Oscillospirales	f__Acutalibacteraceae	g__UMGS1976	s__
Dairy_cattle_Cecum-6__c1153222_2___632___1525___-1___ID_542_2_partial_01_start_	NO_SP	1.00007	0	0	0	0	0		3	MAG197	d__Bacteria	p__Bacteroidota	c__Bacteroidia	o__Bacteroidales	f__Muribaculaceae	g__CAG-485	s__
Dairy_cattle_Cecum.Co__c3421033_20___19496___20470___1___ID_112_20_partial_00_s	NO_SP	1.00005	0	0	0	0	0		1	MAG190	d__Bacteria	p__Firmicutes_A	c__Clostridia	o__Oscillospirales	f__Acutalibacteraceae	g__UMGS1279	s__
Dairy_cattle_Cecum.Co__c214850_5___4700___5758___1___ID_17_5_partial_00_start_t	NO_SP	0.887691	0.089355	0.014206	0.000719	0.000377	0.007664		6	MAG189	d__Bacteria	p__Bacteroidota	c__Bacteroidia	o__Bacteroidales	f__Barnesiellaceae	g__Barnesiella	s__
Dairy_cattle_Cecum.Co__c597591_6___6226___6699___-1___ID_48_6_partial_01_start_	NO_SP	1.00006	1e-06	0	0	0	0		2	MAG186	d__Bacteria	p__Bacteroidota	c__Bacteroidia	o__Bacteroidales	f__UBA932	g__UBA1232	s__
Dairy_cattle_Colon-1__c801741_7___6959___7339___-1___ID_392_7_partial_01_start_	NO_SP	1.00005	0	0	0	0	0		0	MAG511	d__Bacteria	p__Firmicutes_A	c__Clostridia	o__Oscillospirales	f__Acutalibacteraceae	g__UBA8612	s__
Dairy_cattle_Colon-1__c400508_5___4627___5598___1___ID_161_5_partial_00_start_t	NO_SP	1.00005	0	0	0	0	0		1	MAG505	d__Bacteria	p__Firmicutes_A	c__Clostridia	o__Oscillospirales	f__Oscillospiraceae	g__CAG-110	s__
Dairy_cattle_Colon-2__c1097571_1___1___453___1___ID_215_1_partial_10_start_type	NO_SP	1.00005	0	0	0	0	0		2	MAG500	d__Bacteria	p__Bacteroidota	c__Bacteroidia	o__Bacteroidales	f__UBA932	g__CAG-831	s__
Dairy_cattle_Colon-2__c471002_22___27054___28031___1___ID_109_22_partial_00_sta	NO_SP	1.00004	7e-06	0	0	0	0		1	MAG498	d__Bacteria	p__Firmicutes_A	c__Clostridia	o__Oscillospirales	f__Acutalibacteraceae	g__UMGS1976	s__
Dairy_cattle_Colon-2__c724704_3___1251___1565___-1___ID_159_3_partial_01_start_	NO_SP	1.00007	1e-06	0	0	0	0		0	MAG498	d__Bacteria	p__Firmicutes_A	c__Clostridia	o__Oscillospirales	f__Acutalibacteraceae	g__UMGS1976	s__
Dairy_cattle_Colon-3__c186008_2___542___1525___-1___ID_100_2_partial_00_start_t	NO_SP	1.00004	0	0	0	0	0		1	MAG492	d__Bacteria	p__Firmicutes_A	c__Clostridia	o__Oscillospirales	f__Acutalibacteraceae	g__UBA6857	s__
Dairy_cattle_Colon-3__c278924_4___3228___4277___-1___ID_156_4_partial_00_start_	NO_SP	1.00005	0	0	0	0	0		5	MAG492	d__Bacteria	p__Firmicutes_A	c__Clostridia	o__Oscillospirales	f__Acutalibacteraceae	g__UBA6857	s__
Dairy_cattle_Colon-3__c532391_3___952___2028___-1___ID_292_3_partial_00_start_t	NO_SP	0.793485	0.192316	0.010723	0.000689	0.000415	0.002378		5	MAG492	d__Bacteria	p__Firmicutes_A	c__Clostridia	o__Oscillospirales	f__Acutalibacteraceae	g__UBA6857	s__
Dairy_cattle_Colon-3__c638712_3___3719___4900___-1___ID_352_3_partial_00_start_	NO_SP	0.735258	0.25929	0.00221	0.000642	0.000466	0.002142		5	MAG492	d__Bacteria	p__Firmicutes_A	c__Clostridia	o__Oscillospirales	f__Acutalibacteraceae	g__UBA6857	s__
Dairy_cattle_Colon-3__c33329_1___1___471___-1___ID_30_1_partial_10_start_type_A	NO_SP	1.00003	0	0	0	0	0		0	MAG489	d__Bacteria	p__Firmicutes_A	c__Clostridia	o__Lachnospirales	f__Lachnospiraceae	g__CAG-303	s__
Dairy_cattle_Colon-3__c568560_1___3___602___1___ID_168_1_partial_10_start_type_	NO_SP	1.00009	0	0	0	0	0		1	MAG487	d__Bacteria	p__Firmicutes_A	c__Clostridia	o__Oscillospirales	f__Oscillospiraceae	g__Oscillibacter	s__
Dairy_cattle_Colon-4__c585048_86___96660___97619___-1___ID_46_86_partial_00_sta	NO_SP	1.00005	0	0	0	0	0		1	MAG479	d__Bacteria	p__Firmicutes_A	c__Clostridia	o__Oscillospirales	f__Acutalibacteraceae	g__CAG-488	s__
Dairy_cattle_Colon-5__c260086_6___3638___3925___-1___ID_85_6_partial_01_start_t	NO_SP	1.00007	5e-06	0	0	0	0		0	MAG470	d__Bacteria	p__Bacteroidota	c__Bacteroidia	o__Bacteroidales	f__P3	g__UBA3388	s__UBA3388 sp002358835
Dairy_cattle_Colon-5__c861869_2___1284___2258___1___ID_19_2_partial_00_start_ty	NO_SP	1.00005	0	0	0	0	0		1	MAG467	d__Archaea	p__Halobacteriota	c__Methanomicrobia	o__Methanomicrobiales	f__Methanocorpusculaceae	g__Methanocorpusculum	s__
Dairy_cattle_Colon-5__c152806_3___9114___10073___-1___ID_14_3_partial_00_start_	NO_SP	1.00006	0	0	0	0	0		1	MAG465	d__Bacteria	p__Firmicutes_A	c__Clostridia	o__Oscillospirales	f__Acutalibacteraceae	g__SFWF01	s__
Dairy_cattle_Colon-6__c628578_1___3___479___1___ID_480_1_partial_10_start_type_	NO_SP	1.00007	0	0	0	0	0		3	MAG464	d__Bacteria	p__Bacteroidota	c__Bacteroidia	o__Bacteroidales	f__Muribaculaceae	g__	s__
Dairy_cattle_Colon.Co__c1788757_11___9830___10810___1___ID_142_11_partial_00_st	NO_SP	1.00005	0	0	0	0	0		1	MAG461	d__Bacteria	p__Firmicutes_A	c__Clostridia	o__Lachnospirales	f__Lachnospiraceae	g__	s__
Dairy_cattle_Colon.Co__c831228_17___14714___15655___1___ID_55_17_partial_00_sta	NO_SP	1.00005	1e-06	0	0	0	0		1	MAG459	d__Bacteria	p__Firmicutes_A	c__Clostridia	o__Oscillospirales	f__Ruminococcaceae	g__UBA3818	s__
Dairy_cattle_Colon.Co__c3272283_4___1903___2901___-1___ID_192_4_partial_01_star	NO_SP	1.00007	0	0	0	0	0		2	MAG457	d__Bacteria	p__Bacteroidota	c__Bacteroidia	o__Bacteroidales	f__UBA932	g__UBA1232	s__
Dairy_cattle_Colon.Co__c2870684_2___821___1795___1___ID_366_2_partial_00_start_	NO_SP	1.00005	1e-06	0	0	0	0		1	MAG451	d__Bacteria	p__Firmicutes_A	c__Clostridia_A	o__Christensenellales	f__CAG-74	g__SFHK01	s__
Dairy_cattle_Colon.Co__c4507922_9___8008___8988___1___ID_126_9_partial_00_start	NO_SP	1.00006	0	0	0	0	0		1	MAG450	d__Bacteria	p__Firmicutes_A	c__Clostridia	o__Oscillospirales	f__CAG-272	g__	s__
Dairy_cattle_Colon.Co__c1293224_7___9023___9997___-1___ID_86_7_partial_00_start	NO_SP	1.00006	0	0	0	0	0		1	MAG448	d__Bacteria	p__Firmicutes_A	c__Clostridia	o__Oscillospirales	f__Acutalibacteraceae	g__UMGS1976	s__
Dairy_cattle_Duodenum-2__c637792_4___2292___3446___-1___ID_355_4_partial_00_sta	NO_SP	1.00006	0	0	0	0	0		7	MAG63	d__Bacteria	p__Firmicutes	c__Bacilli	o__Erysipelotrichales	f__Erysipelotrichaceae	g__UBA636	s__UBA636 sp900321955
Dairy_cattle_Duodenum-2__c292673_1___463___1440___1___ID_46_1_partial_00_start_	NO_SP	1.00005	0	0	0	0	0		1	MAG59	d__Bacteria	p__Firmicutes_A	c__Clostridia	o__Oscillospirales	f__Ruminococcaceae	g__Ruthenibacterium	s__Ruthenibacterium lactatiformans
Dairy_cattle_Duodenum-3__c582575_7___4561___5622___-1___ID_143_7_partial_00_sta	NO_SP	0.83129	0.014324	0.004943	0.00012	6.5e-05	0.149295		4	MAG48	d__Bacteria	p__Firmicutes_A	c__Clostridia	o__Oscillospirales	f__Acutalibacteraceae	g__Ruminococcus_E	s__Ruminococcus_E sp900100595
Dairy_cattle_Duodenum-3__c662523_6___5808___6872___-1___ID_165_6_partial_00_sta	NO_SP	0.891099	0.042155	0.008191	0.000216	0.000127	0.058236		4	MAG48	d__Bacteria	p__Firmicutes_A	c__Clostridia	o__Oscillospirales	f__Acutalibacteraceae	g__Ruminococcus_E	s__Ruminococcus_E sp900100595
Dairy_cattle_Duodenum-3__c662523_7___6883___7932___-1___ID_165_7_partial_00_sta	NO_SP	0.92115	0.020992	0.001435	0.000142	7.3e-05	0.056228		4	MAG48	d__Bacteria	p__Firmicutes_A	c__Clostridia	o__Oscillospirales	f__Acutalibacteraceae	g__Ruminococcus_E	s__Ruminococcus_E sp900100595
Dairy_cattle_Duodenum-3__c294415_3___1167___2117___-1___ID_33_3_partial_00_star	NO_SP	1.00005	0	0	0	0	0		1	MAG47	d__Bacteria	p__Patescibacteria	c__Saccharimonadia	o__Saccharimonadales	f__Saccharimonadaceae	g__UBA2866	s__
Dairy_cattle_Duodenum-4__c1172519_1___310___1422___1___ID_386_1_partial_00_star	NO_SP	1.00002	2.4e-05	1e-06	0	0	1e-06		12	MAG42	d__Bacteria	p__Firmicutes_A	c__Clostridia	o__Oscillospirales	f__Acutalibacteraceae	g__RUG592	s__
Dairy_cattle_Duodenum-5__c41230_1___111___1238___-1___ID_47_1_partial_00_start_	NO_SP	0.999961	5.7e-05	0	0	0	0		4	MAG39	d__Bacteria	p__Firmicutes_A	c__Clostridia	o__Oscillospirales	f__Acutalibacteraceae	g__RUG762	s__
Dairy_cattle_Duodenum-5__c417929_7___6590___7675___-1___ID_398_7_partial_00_sta	NO_SP	0.999478	0.000234	1.2e-05	1e-06	1e-06	0.000296		4	MAG39	d__Bacteria	p__Firmicutes_A	c__Clostridia	o__Oscillospirales	f__Acutalibacteraceae	g__RUG762	s__
Dairy_cattle_Duodenum-5__c598427_2___570___1763___1___ID_552_2_partial_00_start	NO_SP	1.00003	3e-06	0	0	0	0		11	MAG39	d__Bacteria	p__Firmicutes_A	c__Clostridia	o__Oscillospirales	f__Acutalibacteraceae	g__RUG762	s__
Dairy_cattle_Duodenum.Co__c3077845_24___27076___28266___1___ID_117_24_partial_0	NO_SP	1.00005	4e-06	0	0	0	0		11	MAG32	d__Bacteria	p__Firmicutes_A	c__Clostridia	o__Oscillospirales	f__Acutalibacteraceae	g__RUG762	s__RUG762 sp900316455
Dairy_cattle_Duodenum.Co__c2871118_3___7216___8367___1___ID_63_3_partial_00_sta	NO_SP	1.00007	0	0	0	0	0		7	MAG21	d__Bacteria	p__Firmicutes	c__Bacilli	o__Erysipelotrichales	f__Erysipelotrichaceae	g__UBA636	s__
Dairy_cattle_Duodenum.Co__c3350067_3___2669___3799___-1___ID_277_3_partial_00_s	NO_SP	0.629893	0.170513	0.193834	0.000724	0.000481	0.004557		12	MAG13	d__Bacteria	p__Firmicutes_A	c__Clostridia	o__Oscillospirales	f__Acutalibacteraceae	g__RUG592	s__
Dairy_cattle_Duodenum.Co__c2914749_2___942___1889___1___ID_97_2_partial_00_star	NO_SP	1.00003	0	0	0	0	0		1	MAG11	d__Bacteria	p__Actinobacteriota	c__Actinomycetia	o__Actinomycetales	f__Bifidobacteriaceae	g__Bifidobacterium	s__Bifidobacterium merycicum
Dairy_cattle_Duodenum.Co__c1780316_3___2842___3837___1___ID_212_3_partial_00_st	NO_SP	1.00004	0	0	0	0	0		0	MAG9	d__Bacteria	p__Firmicutes_A	c__Clostridia	o__Peptostreptococcales	f__Anaerovoracaceae	g__UBA1764	s__
Dairy_cattle_Duodenum.Co__c810726_3___1839___2834___-1___ID_146_3_partial_01_st	NO_SP	1.00004	0	0	0	0	0		7	MAG2	d__Bacteria	p__Firmicutes	c__Bacilli	o__Erysipelotrichales	f__Erysipelotrichaceae	g__RUG521	s__
Dairy_cattle_Duodenum.Co__c1160559_2___168___1319___-1___ID_191_2_partial_00_st	NO_SP	1.00007	0	0	0	0	0		7	MAG2	d__Bacteria	p__Firmicutes	c__Bacilli	o__Erysipelotrichales	f__Erysipelotrichaceae	g__RUG521	s__
Dairy_cattle_Duodenum.Co__c3473230_2___1098___1898___-1___ID_449_2_partial_01_s	NO_SP	1.00004	0	0	0	0	0		7	MAG2	d__Bacteria	p__Firmicutes	c__Bacilli	o__Erysipelotrichales	f__Erysipelotrichaceae	g__RUG521	s__
Dairy_cattle_Jejunum-1__c487499_3___4473___5630___1___ID_160_3_partial_00_start	NO_SP	1.00008	0	0	0	0	0		7	MAG138	d__Bacteria	p__Firmicutes	c__Bacilli	o__Erysipelotrichales	f__Erysipelotrichaceae	g__UBA636	s__
Dairy_cattle_Jejunum-1__c436622_7___8581___9525___-1___ID_61_7_partial_00_start	NO_SP	1.00004	0	0	0	0	0		1	MAG136	d__Bacteria	p__Actinobacteriota	c__Actinomycetia	o__Actinomycetales	f__Bifidobacteriaceae	g__Bifidobacterium	s__Bifidobacterium globosum
Dairy_cattle_Jejunum-4__c30106_1___210___1199___-1___ID_246_1_partial_00_start_	NO_SP	1.00005	2e-06	0	0	0	0		1	MAG133	d__Bacteria	p__Firmicutes	c__Bacilli	o__Haloplasmatales	f__Turicibacteraceae	g__Turicibacter	s__
Dairy_cattle_Rectum-3__c66686_6___5659___6570___1___ID_40_6_partial_01_start_ty	NO_SP	1.00004	0	0	0	0	0		1	MAG742	d__Bacteria	p__Firmicutes_A	c__Clostridia	o__Oscillospirales	f__Acutalibacteraceae	g__UBA6857	s__
Dairy_cattle_Rectum-3__c222836_1___1___930___1___ID_122_1_partial_10_start_type	NO_SP	1.00004	0	0	0	0	0		5	MAG742	d__Bacteria	p__Firmicutes_A	c__Clostridia	o__Oscillospirales	f__Acutalibacteraceae	g__UBA6857	s__
Dairy_cattle_Rectum-3__c752254_3___1130___2206___-1___ID_352_3_partial_00_start	NO_SP	0.793485	0.192316	0.010723	0.000689	0.000415	0.002378		5	MAG742	d__Bacteria	p__Firmicutes_A	c__Clostridia	o__Oscillospirales	f__Acutalibacteraceae	g__UBA6857	s__
Dairy_cattle_Rectum-3__c1022430_1___3___1049___1___ID_470_1_partial_10_start_ty	NO_SP	1.00006	1e-06	0	0	0	0		5	MAG742	d__Bacteria	p__Firmicutes_A	c__Clostridia	o__Oscillospirales	f__Acutalibacteraceae	g__UBA6857	s__
Dairy_cattle_Rectum-3__c795097_1___3___671___-1___ID_210_1_partial_10_start_typ	NO_SP	1.00005	0	0	0	0	0		1	MAG741	d__Bacteria	p__Firmicutes_A	c__Clostridia	o__Oscillospirales	f__Acutalibacteraceae	g__UMGS1976	s__
Dairy_cattle_Rectum-3__c673698_4___1723___2778___-1___ID_82_4_partial_00_start_	NO_SP	0.837704	0.007394	0.004277	8.6e-05	4.1e-05	0.150509		4	MAG739	d__Bacteria	p__Firmicutes_A	c__Clostridia	o__Oscillospirales	f__Acutalibacteraceae	g__Ruminococcus_E	s__Ruminococcus_E sp900316555
Dairy_cattle_Rectum-3__c997809_15___13223___14287___-1___ID_121_15_partial_00_s	NO_SP	0.959989	0.026763	0.000926	0.000169	8.6e-05	0.01209		4	MAG739	d__Bacteria	p__Firmicutes_A	c__Clostridia	o__Oscillospirales	f__Acutalibacteraceae	g__Ruminococcus_E	s__Ruminococcus_E sp900316555
Dairy_cattle_Rectum-3__c997809_16___14300___15349___-1___ID_121_16_partial_00_s	NO_SP	0.930394	0.01999	0.001241	0.000159	7.7e-05	0.048164		4	MAG739	d__Bacteria	p__Firmicutes_A	c__Clostridia	o__Oscillospirales	f__Acutalibacteraceae	g__Ruminococcus_E	s__Ruminococcus_E sp900316555
Dairy_cattle_Rectum-3__c176051_1___1___927___-1___ID_48_1_partial_10_start_type	NO_SP	1.00004	0	0	0	0	0		1	MAG737	d__Bacteria	p__Firmicutes_A	c__Clostridia	o__Lachnospirales	f__Lachnospiraceae	g__Frisingicoccus	s__
Dairy_cattle_Rectum-3__c963380_17___28104___29075___1___ID_83_17_partial_00_sta	NO_SP	1.00006	0	0	0	0	0		1	MAG736	d__Bacteria	p__Firmicutes_A	c__Clostridia	o__Oscillospirales	f__Acutalibacteraceae	g__UBA737	s__
Dairy_cattle_Rectum-3__c817759_5___4856___5833___1___ID_192_5_partial_00_start_	NO_SP	1.00005	1.2e-05	1e-06	0	0	0		1	MAG734	d__Bacteria	p__Firmicutes_A	c__Clostridia	o__Oscillospirales	f__Acutalibacteraceae	g__UMGS1976	s__
Dairy_cattle_Rectum-4__c229594_1___18___1082___-1___ID_163_1_partial_00_start_t	NO_SP	0.959989	0.026763	0.000926	0.000169	8.6e-05	0.01209		4	MAG730	d__Bacteria	p__Firmicutes_A	c__Clostridia	o__Oscillospirales	f__Acutalibacteraceae	g__Ruminococcus_E	s__Ruminococcus_E sp900316555
Dairy_cattle_Rectum-4__c229594_2___1095___2144___-1___ID_163_2_partial_00_start	NO_SP	0.928464	0.021689	0.001383	0.000169	8.3e-05	0.048234		4	MAG730	d__Bacteria	p__Firmicutes_A	c__Clostridia	o__Oscillospirales	f__Acutalibacteraceae	g__Ruminococcus_E	s__Ruminococcus_E sp900316555
Dairy_cattle_Rectum-5__c345947_4___4808___5782___-1___ID_124_4_partial_00_start	NO_SP	1.00005	0	0	0	0	0		1	MAG721	d__Bacteria	p__Firmicutes_A	c__Clostridia	o__Oscillospirales	f__Acutalibacteraceae	g__UMGS1976	s__
Dairy_cattle_Rectum-6__c679222_5___3813___4790___-1___ID_240_5_partial_00_start	NO_SP	1.00005	1.2e-05	1e-06	0	0	0		1	MAG712	d__Bacteria	p__Firmicutes_A	c__Clostridia	o__Oscillospirales	f__Acutalibacteraceae	g__UMGS1976	s__
Dairy_cattle_Rectum-6__c849092_1___147___1076___1___ID_355_1_partial_00_start_t	NO_SP	1.00006	1e-06	0	0	0	0		1	MAG711	d__Bacteria	p__Firmicutes_A	c__Clostridia	o__Oscillospirales	f__Acutalibacteraceae	g__	s__
Dairy_cattle_Rectum-6__c778614_15___14296___15252___-1___ID_72_15_partial_00_st	NO_SP	1.00008	0	0	0	0	0		1	MAG704	d__Bacteria	p__Firmicutes_A	c__Clostridia	o__Oscillospirales	f__Acutalibacteraceae	g__UBA737	s__
Dairy_cattle_Rectum.Co__c924792_30___28396___29520___-1___ID_16_30_partial_00_s	NO_SP	1.00005	3.2e-05	0	0	0	0		0	MAG697	d__Bacteria	p__Proteobacteria	c__Alphaproteobacteria	o__Rhodobacterales	f__Rhodobacteraceae	g__Yoonia	s__
