# Supplementary material for: Genome-centric investigation of bile acid metabolizing microbiota of dairy cows and associated diet-induced functional implications
Source: ISME J. 2022 Oct 19;17(1):172–84. doi: 10.1038/s41396-022-01333-5 (PMC9750977; doi:10.1038/s41396-022-01333-5)
Supplement: Supplementary file 20 — Table S13 [file 41396_2022_1333_MOESM20_ESM.xlsx]

## Sheet: Sheet1
Table S13. Significantly different abundance of 46 bile salt hydrolases between the forage-based (F) and grain-based (G) diets in the colons of 12 dairy cows
GeneID	Genome name	Domain	Phylum	Class	Order	Family	Genus	Species	Prediction	Cluster	F1	F2	F3	F4	F5	F6	G1	G2	G3	G4	G5	G6	Log2FC11	FDR2
HG_Rectum-12__c499884_2	MAG847	d__Bacteria	p__Firmicutes_A	c__Clostridia	o__Oscillospirales	f__CAG-272	g__	s__	NO_SP	1	0	0	0	0	0	0	5479.3	0	2253.58	440.46	23083.2	0	35.6004	0.0330256
HG_Colon-8__c11361_19	MAG538	d__Bacteria	p__Firmicutes_A	c__Clostridia	o__Oscillospirales	f__Acutalibacteraceae	g__CAG-180	s__	NO_SP	1	0	0	0	0	0	0	238.97	13468.1	452.11	0	1029.09	323.2	34.5896	0.0250909
HG_Cecum-7__c527708_2	MAG281	d__Bacteria	p__Firmicutes_A	c__Clostridia	o__Oscillospirales	f__CAG-272	g__UBA1740	s__	NO_SP	1	0	0	0	0	0	0	4995.16	0	472.52	923.54	2151.13	0	33.729	0.0330256
HG_Cecum-11__c627703_8	MAG324	d__Bacteria	p__Firmicutes_A	c__Clostridia	o__Oscillospirales	f__Oscillospiraceae	g__CAG-110	s__	NO_SP	1	34273.4	16245.1	24455.2	25468.6	26392.2	15906.5	24776	120477	67156.5	76199.3	64120.1	55097	1.51455	0.03
HG_Colon-7__c139541_2	MAG560	d__Bacteria	p__Firmicutes_A	c__Clostridia	o__Oscillospirales	f__Oscillospiraceae	g__CAG-110	s__	NO_SP	1	6945.04	5381.9	1568.1	6903.5	7037.54	7473.47	31964.4	6131.29	8959.17	21888.2	20902.8	10567.7	1.50782	0.0330256
Dairy_cattle_Colon-2__c724704_3	MAG498	d__Bacteria	p__Firmicutes_A	c__Clostridia	o__Oscillospirales	f__Acutalibacteraceae	g__UMGS1976	s__	NO_SP	0	28838.5	32232.3	55550.1	17916.2	38852.7	64452.5	737.38	22464.2	25111.3	17723.2	15877.4	8975.7	-1.38783	0.0250909
Dairy_cattle_Duodenum.Co__c810726_3	MAG2	d__Bacteria	p__Firmicutes	c__Bacilli	o__Erysipelotrichales	f__Erysipelotrichaceae	g__RUG521	s__	NO_SP	7	651.47	1631.03	1351.43	755.5	1260.28	849.34	233.21	0	0	431.17	1506.44	0	-1.58199	0.0449778
HG_Rectum-10__c993803_2	MAG875	d__Bacteria	p__Firmicutes_A	c__Clostridia	o__Saccharofermentanales	f__Saccharofermentanaceae	g__Saccharofermentans	s__	NO_SP	4	2342.47	3909.76	2429.64	3395.67	566.44	1187.64	559.02	638.65	528.82	1291.96	1203.7	189.02	-1.64874	0.0438605
Dairy_cattle_Colon-1__c400508_5	MAG505	d__Bacteria	p__Firmicutes_A	c__Clostridia	o__Oscillospirales	f__Oscillospiraceae	g__CAG-110	s__	NO_SP	1	4005.34	6267.38	989.14	774.16	4197.05	580.21	477.93	0	0	883.64	3601.81	0	-1.76021	0.0449778
Dairy_cattle_Rectum-3__c222836_1	MAG742	d__Bacteria	p__Firmicutes_A	c__Clostridia	o__Oscillospirales	f__Acutalibacteraceae	g__UBA6857	s__	NO_SP	5	2093.11	3056.87	2274.38	1618.24	1012.29	2728.84	999.03	0	945.05	0	1613.35	0	-1.8454	0.0250909
Dairy_cattle_Colon-1__c371610_19	MAG506	d__Bacteria	p__Bacteroidota	c__Bacteroidia	o__Bacteroidales	f__F082	g__F082	s__	SP	2	31931.2	58071.9	45885.1	47161.1	60023.1	20421.9	25233.2	328.52	8160.58	20335.9	15324.5	2625.2	-1.87154	0.0250909
HF_Colon-3__c727954_1	MAG660	d__Bacteria	p__Firmicutes_A	c__Clostridia	o__Oscillospirales	f__Acutalibacteraceae	g__UBA6857	s__	NO_SP	5	32507.6	7655.16	14498	7838.35	2179.24	19022.4	7143.37	702.01	8719.19	852.08	496.17	1246.63	-2.12718	0.0330256
HF_Cecum-3__c880489_1	MAG410	d__Bacteria	p__Firmicutes_A	c__Clostridia	o__Oscillospirales	f__Acutalibacteraceae	g__CAG-180	s__	NO_SP	5	13666.6	9669.68	25885	36177	20978.2	16784.5	7232	7452.07	3219.39	786.53	5496.01	3739.88	-2.14087	0.0250909
Dairy_cattle_Rectum-3__c817759_5	MAG734	d__Bacteria	p__Firmicutes_A	c__Clostridia	o__Oscillospirales	f__Acutalibacteraceae	g__UMGS1976	s__	NO_SP	1	995.19	1661.05	1769.53	1154.11	1925.22	3171.55	0	1808.85	0	0	0	0	-2.56131	0.0330256
HF_Cecum-2__c1020358_2	MAG432	d__Bacteria	p__Firmicutes_A	c__Clostridia	o__Saccharofermentanales	f__Saccharofermentanaceae	g__Saccharofermentans	s__	NO_SP	4	1626.23	6616.09	1204.82	1885.92	393.25	1413.43	582.14	0	0	0	626.74	787.34	-2.71859	0.0323704
Dairy_cattle_Rectum.Co__c2519468_9	MAG761	d__Bacteria	p__Bacteroidota	c__Bacteroidia	o__Bacteroidales	f__UBA932	g__UBA1232	s__	LIPO	2	3322.87	1134.43	4117.92	1751.59	584.38	2100.41	216.27	0	0	0	1397.03	292.5	-2.77133	0.0250909
Dairy_cattle_Rectum-6__c778614_15	MAG704	d__Bacteria	p__Firmicutes_A	c__Clostridia	o__Oscillospirales	f__Acutalibacteraceae	g__UBA737	s__	NO_SP	1	678.02	424.37	2612.07	4717.75	6886.12	589.3	0	0	2295.96	0	0	0	-2.79255	0.0300769
Dairy_cattle_Colon-3__c278924_4	MAG492	d__Bacteria	p__Firmicutes_A	c__Clostridia	o__Oscillospirales	f__Acutalibacteraceae	g__UBA6857	s__	NO_SP	5	3398.82	4254.66	3296.38	716.65	896.6	1611.31	1106.07	0	418.52	0	476.32	0	-2.82456	0.0250909
HF_Cecum-6__c276118_1	MAG362	d__Bacteria	p__Bacteroidota	c__Bacteroidia	o__Bacteroidales	f__Rikenellaceae	g__	s__	NO_SP	2	1067.21	6679.71	2740.96	1650.18	8258.16	12985.9	0	0	2891.1	0	1096.79	0	-3.06538	0.0330256
Dairy_cattle_Colon-5__c206827_25	MAG471	d__Bacteria	p__Bacteroidota	c__Bacteroidia	o__Bacteroidales	f__UBA932	g__UBA1232	s__	SP	2	13856.9	13575.3	4820.61	8384.2	16608.3	7069.13	1294.01	0	0	398.74	5572.56	0	-3.14605	0.0250909
Dairy_cattle_Duodenum-3__c582575_7	MAG48	d__Bacteria	p__Firmicutes_A	c__Clostridia	o__Oscillospirales	f__Acutalibacteraceae	g__Ruminococcus_E	s__Ruminococcus_E sp900100595	NO_SP	4	305.49	764.83	5250.82	1417.1	1181.96	796.55	437.43	333.16	0	0	0	295.81	-3.18773	0.0250909
Dairy_cattle_Rectum-3__c1022430_1	MAG742	d__Bacteria	p__Firmicutes_A	c__Clostridia	o__Oscillospirales	f__Acutalibacteraceae	g__UBA6857	s__	NO_SP	5	3098.69	1163.69	1101.94	1796.76	299.72	1346.61	443.7	0	0	0	477.69	0	-3.25683	0.0250909
HF_Rectum-1__c157112_20	MAG969	d__Bacteria	p__Bacteroidota	c__Bacteroidia	o__Bacteroidales	f__P3	g__UBA3388	s__UBA3388 sp002358835	SP	2	2396.55	375	177.55	2084.44	0	2864.06	0	0	0	793.07	0	0	-3.31589	0.0438095
Dairy_cattle_Colon-4__c616_11	MAG481	d__Bacteria	p__Bacteroidota	c__Bacteroidia	o__Bacteroidales	f__UBA1402	g__UBA1757	s__	SP	2	1218.53	0	180.55	1059.83	294.66	1323.85	0	0	0	403.24	0	0	-3.33795	0.0438095
HF_Rectum-1__c429739_5	MAG976	d__Bacteria	p__Bacteroidota	c__Bacteroidia	o__Bacteroidales	f__UBA1402	g__UBA1757	s__	SP	2	2437.05	0	1444.42	353.28	1178.63	529.54	0	0	0	0	469.61	0	-3.66164	0.0330256
HF_Colon-2__c895369_2	MAG672	d__Bacteria	p__Firmicutes_A	c__Clostridia	o__Saccharofermentanales	f__Saccharofermentanaceae	g__Saccharofermentans	s__	NO_SP	4	1952.06	10751.8	2082.55	2942.92	944.07	678.65	0	212.88	0	775.18	0	378.04	-3.82435	0.0250909
HF_Colon-3__c788692_6	MAG660	d__Bacteria	p__Firmicutes_A	c__Clostridia	o__Oscillospirales	f__Acutalibacteraceae	g__UBA6857	s__	NO_SP	5	10565.8	1556.04	6999.02	7207.68	1502.92	3241.15	444.97	0	0	0	0	1203.64	-4.23632	0.0250909
HF_Colon-3__c610804_4	MAG658	d__Bacteria	p__Elusimicrobiota	c__Elusimicrobia	o__Elusimicrobiales	f__Elusimicrobiaceae	g__UBA1436	s__	LIPO	2	296.29	370.89	14926.5	3435.99	2006.09	0	0	0	0	0	913.49	0	-4.52531	0.0438095
HF_Colon-5__c804302_3	MAG624	d__Bacteria	p__Bacteroidota	c__Bacteroidia	o__Bacteroidales	f__UBA932	g__	s__	SP	2	2450.86	0	726.3	710.56	6519.19	532.54	438.67	0	0	0	0	0	-4.64026	0.0300769
HF_Colon-3__c563630_11	MAG660	d__Bacteria	p__Firmicutes_A	c__Clostridia	o__Oscillospirales	f__Acutalibacteraceae	g__UBA6857	s__	NO_SP	1	2729.19	427.05	6065.89	1582.51	0	1779.05	0	0	462.09	0	0	0	-4.76724	0.0330256
Dairy_cattle_Colon-3__c638712_3	MAG492	d__Bacteria	p__Firmicutes_A	c__Clostridia	o__Oscillospirales	f__Acutalibacteraceae	g__UBA6857	s__	NO_SP	5	1646.87	3435.93	1626.81	1909.85	1327.45	1669.93	0	0	0	0	423.13	0	-4.77897	0.0250909
HF_Colon-5__c827538_50	MAG629	d__Bacteria	p__Firmicutes_A	c__Clostridia	o__Oscillospirales	f__Acutalibacteraceae	g__UBA6857	s__	NO_SP	5	0	377.09	357.08	698.68	27389.2	785.46	0	328.52	0	0	0	0	-6.49384	0.0300769
Dairy_cattle_Colon-5__c884878_2	MAG476	d__Bacteria	p__Bacteroidota	c__Bacteroidia	o__Bacteroidales	f__UBA1402	g__UBA1757	s__	SP	2	304.63	0	541.66	1059.83	294.66	0	0	0	0	0	0	0	-31.7723	0.0330256
Dairy_cattle_Rectum.Co__c1313426_5	MAG757	d__Bacteria	p__Firmicutes_A	c__Clostridia	o__Oscillospirales	f__Acutalibacteraceae	g__UBA5905	s__	NO_SP	1	998.25	833.08	2958.29	1543.55	643.71	0	0	0	0	0	0	0	-33.4369	0.0250909
HF_Rectum-2__c305649_1	MAG966	d__Bacteria	p__Bacteroidota	c__Bacteroidia	o__Bacteroidales	f__P3	g__UBA3388	s__	SP	2	1797.41	1125	177.55	2084.44	579.52	2082.95	0	0	0	0	0	0	-33.6064	0.0250909
HF_Colon-1__c666345_13	MAG690	d__Bacteria	p__Bacteroidota	c__Bacteroidia	o__Bacteroidales	f__Rikenellaceae	g__Alistipes	s__	LIPO	2	3635.1	0	2334.04	702.6	2051.05	0	0	0	0	0	0	0	-33.7591	0.0330256
HF_Cecum-6__c433503_9	MAG364	d__Bacteria	p__Bacteroidota	c__Bacteroidia	o__Bacteroidales	f__P3	g__UBA3388	s__UBA3388 sp002358835	SP	2	2396.55	1125	355.1	2431.84	0	2603.69	0	0	0	0	0	0	-33.7901	0.0250909
HF_Rectum-3__c414440_2	MAG943	d__Bacteria	p__Firmicutes_A	c__Clostridia	o__Oscillospirales	f__Acutalibacteraceae	g__UBA737	s__	NO_SP	1	0	0	2009.29	1965.73	3934.92	1473.25	0	0	0	0	0	0	-33.8644	0.0330256
Dairy_cattle_Duodenum.Co__c3473230_2	MAG2	d__Bacteria	p__Firmicutes	c__Bacilli	o__Erysipelotrichales	f__Erysipelotrichaceae	g__RUG521	s__	NO_SP	7	405.03	3042.15	1440.37	1878.86	1175.32	1760.17	0	0	0	0	0	0	-33.9126	0.0250909
Dairy_cattle_Duodenum.Co__c1160559_2	MAG2	d__Bacteria	p__Firmicutes	c__Bacilli	o__Erysipelotrichales	f__Erysipelotrichaceae	g__RUG521	s__	NO_SP	7	1689.75	2467.78	2003.01	1306.39	817.21	1713.42	0	0	0	0	0	0	-33.9559	0.0250909
HF_Rectum-6__c693221_9	MAG896	d__Bacteria	p__Bacteroidota	c__Bacteroidia	o__Bacteroidales	f__P3	g__UBA3388	s__UBA3388 sp002358835	SP	2	3894.39	375	0	4168.87	0	2864.06	0	0	0	0	0	0	-34.1329	0.0330256
HF_Rectum-1__c518494_2	MAG972	d__Bacteria	p__Bacteroidota	c__Bacteroidia	o__Bacteroidales	f__Rikenellaceae	g__Alistipes	s__	LIPO	2	6967.27	0	2693.12	351.3	1172.03	526.57	0	0	0	0	0	0	-34.184	0.0250909
HF_Colon-6__c586076_45	MAG608	d__Bacteria	p__Bacteroidota	c__Bacteroidia	o__Bacteroidales	f__P3	g__UBA3388	s__UBA3388 sp002358835	SP	2	2396.55	1500.01	355.1	3474.06	0	4165.91	0	0	0	0	0	0	-34.2062	0.0250909
HF_Cecum-1__c197970_6	MAG442	d__Bacteria	p__Bacteroidota	c__Bacteroidia	o__Bacteroidales	f__Rikenellaceae	g__Alistipes	s__	LIPO	2	6664.35	0	3052.2	702.6	879.02	789.86	0	0	0	0	0	0	-34.2298	0.0250909
HF_Colon-3__c88802_2	MAG653	d__Bacteria	p__Firmicutes_A	c__Clostridia	o__Oscillospirales	f__Acutalibacteraceae	g__Ruminococcus_E	s__Ruminococcus_E sp900100595	NO_SP	4	1523.16	2669.38	12097	5299.17	2062.6	2382.93	1308.59	9966.51	0	0	939.22	1179.9	-0.958802	0.045
HF_Rectum-3__c159747_43	MAG928	d__Bacteria	p__Firmicutes_A	c__Clostridia	o__Oscillospirales	f__Acutalibacteraceae	g__DTU089_A	s__	NO_SP	1	345.51	0	7986.44	2003.41	1670.98	1201.19	0	0	0	0	0	0	-34.3576	0.0250909
1. Log2FC1, FC1 = mean abundance of (HG_0.000000)/(HF+0.0000001)
2. FDR, p values were adjusted into FDR using the Benjamini-Hochberg method
